# Supplementary material for: Water-saving guard cell-mesophyll cell model captures temporally differential enzymatic and transporter activities during C3–crassulacean acid metabolism transition
Source: Plant Physiol. 2025 Feb 21;197(3):kiaf048. doi: 10.1093/plphys/kiaf048 (PMC11906968; doi:10.1093/plphys/kiaf048)
Supplement: kiaf048_Supplementary_Data [file kiaf048_supplementary_data.zip]

Archive with 5 entries (5 files):
- PP2024-LTR-02447R1_Supplementary_Data_Set_S1a.xls
- PP2024-LTR-02447R1_Supplementary_Data_Set_S1b.xml
- PP2024-LTR-02447R1_Supplementary_Data_Set_S2.txt
- PP2024-LTR-02447R1_Supplementary_Data_Set_S3.xlsx
- PP2024-LTR-02447R1_Supplementary_Text_Figures_Table.pdf
