# Supplementary material for: Water-saving guard cell-mesophyll cell model captures temporally differential enzymatic and transporter activities during C3–crassulacean acid metabolism transition
Source: Plant Physiol. 2025 Feb 21;197(3):kiaf048. doi: 10.1093/plphys/kiaf048 (PMC11906968; doi:10.1093/plphys/kiaf048)
Supplement: kiaf048_Supplementary_Data [file kiaf048_supplementary_data.zip › PP2024-LTR-02447R1_Supplementary_Data_Set_S1b.xml]

<?xml version="1.0" encoding="UTF-8"?>
<sbml xmlns="http://www.sbml.org/sbml/level2" level="2" version="1">
  <model id="None">
    <listOfUnitDefinitions>
      <unitDefinition id="mmol_per_gDW_per_hr">
        <listOfUnits>
          <unit kind="mole" scale="-3"/>
          <unit kind="gram" exponent="-1"/>
          <unit kind="second" exponent="-1" multiplier="0.000277777777777778"/>
        </listOfUnits>
      </unitDefinition>
    </listOfUnitDefinitions>
    <listOfCompartments>
      <compartment size="1"/>
    </listOfCompartments>
    <listOfSpecies>
      <species id="M_10_FORMYL_THF_c_p1_GC_c" name="10-FORMYL-THF" compartment="c" charge="-2">
        <notes>
          <html xmlns="http://www.w3.org/1999/xhtml">
            <p>FORMULA: C20H21N7O7</p>
          </html>
        </notes>
      </species>
      <species id="M_10_FORMYL_THF_p_p1_GC_p" name="10-FORMYL-THF" compartment="p" charge="-2">
        <notes>
          <html xmlns="http://www.w3.org/1999/xhtml">
            <p>FORMULA: C20H21N7O7</p>
          </html>
        </notes>
      </species>
      <species id="M_10_FORMYL_THF_c_p1_MC_c" name="10-FORMYL-THF" compartment="c" charge="-2">
        <notes>
          <html xmlns="http://www.w3.org/1999/xhtml">
            <p>FORMULA: C20H21N7O7</p>
          </html>
        </notes>
      </species>
      <species id="M_10_FORMYL_THF_p_p1_MC_p" name="10-FORMYL-THF" compartment="p" charge="-2">
        <notes>
          <html xmlns="http://www.w3.org/1999/xhtml">
            <p>FORMULA: C20H21N7O7</p>
          </html>
        </notes>
      </species>
      <species id="M_10_FORMYL_THF_p_p2_GC_p" name="10-FORMYL-THF" compartment="p" charge="-2">
        <notes>
          <html xmlns="http://www.w3.org/1999/xhtml">
            <p>FORMULA: C20H21N7O7</p>
          </html>
        </notes>
      </species>
      <species id="M_10_FORMYL_THF_c_p2_GC_c" name="10-FORMYL-THF" compartment="c" charge="-2">
        <notes>
          <html xmlns="http://www.w3.org/1999/xhtml">
            <p>FORMULA: C20H21N7O7</p>
          </html>
        </notes>
      </species>
      <species id="M_10_FORMYL_THF_p_p2_MC_p" name="10-FORMYL-THF" compartment="p" charge="-2">
        <notes>
          <html xmlns="http://www.w3.org/1999/xhtml">
            <p>FORMULA: C20H21N7O7</p>
          </html>
        </notes>
      </species>
      <species id="M_10_FORMYL_THF_c_p2_MC_c" name="10-FORMYL-THF" compartment="c" charge="-2">
        <notes>
          <html xmlns="http://www.w3.org/1999/xhtml">
            <p>FORMULA: C20H21N7O7</p>
          </html>
        </notes>
      </species>
      <species id="M_10_FORMYL_THF_p_p3_GC_p" name="10-FORMYL-THF" compartment="p" charge="-2">
        <notes>
          <html xmlns="http://www.w3.org/1999/xhtml">
            <p>FORMULA: C20H21N7O7</p>
          </html>
        </notes>
      </species>
      <species id="M_10_FORMYL_THF_c_p3_GC_c" name="10-FORMYL-THF" compartment="c" charge="-2">
        <notes>
          <html xmlns="http://www.w3.org/1999/xhtml">
            <p>FORMULA: C20H21N7O7</p>
          </html>
        </notes>
      </species>
      <species id="M_10_FORMYL_THF_p_p3_MC_p" name="10-FORMYL-THF" compartment="p" charge="-2">
        <notes>
          <html xmlns="http://www.w3.org/1999/xhtml">
            <p>FORMULA: C20H21N7O7</p>
          </html>
        </notes>
      </species>
      <species id="M_10_FORMYL_THF_c_p3_MC_c" name="10-FORMYL-THF" compartment="c" charge="-2">
        <notes>
          <html xmlns="http://www.w3.org/1999/xhtml">
            <p>FORMULA: C20H21N7O7</p>
          </html>
        </notes>
      </species>
      <species id="M_10_FORMYL_THF_p_p4_GC_p" name="10-FORMYL-THF" compartment="p" charge="-2">
        <notes>
          <html xmlns="http://www.w3.org/1999/xhtml">
            <p>FORMULA: C20H21N7O7</p>
          </html>
        </notes>
      </species>
      <species id="M_10_FORMYL_THF_c_p4_GC_c" name="10-FORMYL-THF" compartment="c" charge="-2">
        <notes>
          <html xmlns="http://www.w3.org/1999/xhtml">
            <p>FORMULA: C20H21N7O7</p>
          </html>
        </notes>
      </species>
      <species id="M_10_FORMYL_THF_p_p4_MC_p" name="10-FORMYL-THF" compartment="p" charge="-2">
        <notes>
          <html xmlns="http://www.w3.org/1999/xhtml">
            <p>FORMULA: C20H21N7O7</p>
          </html>
        </notes>
      </species>
      <species id="M_10_FORMYL_THF_c_p4_MC_c" name="10-FORMYL-THF" compartment="c" charge="-2">
        <notes>
          <html xmlns="http://www.w3.org/1999/xhtml">
            <p>FORMULA: C20H21N7O7</p>
          </html>
        </notes>
      </species>
      <species id="M_10_FORMYL_THF_p_p5_GC_p" name="10-FORMYL-THF" compartment="p" charge="-2">
        <notes>
          <html xmlns="http://www.w3.org/1999/xhtml">
            <p>FORMULA: C20H21N7O7</p>
          </html>
        </notes>
      </species>
      <species id="M_10_FORMYL_THF_c_p5_GC_c" name="10-FORMYL-THF" compartment="c" charge="-2">
        <notes>
          <html xmlns="http://www.w3.org/1999/xhtml">
            <p>FORMULA: C20H21N7O7</p>
          </html>
        </notes>
      </species>
      <species id="M_10_FORMYL_THF_p_p5_MC_p" name="10-FORMYL-THF" compartment="p" charge="-2">
        <notes>
          <html xmlns="http://www.w3.org/1999/xhtml">
            <p>FORMULA: C20H21N7O7</p>
          </html>
        </notes>
      </species>
      <species id="M_10_FORMYL_THF_c_p5_MC_c" name="10-FORMYL-THF" compartment="c" charge="-2">
        <notes>
          <html xmlns="http://www.w3.org/1999/xhtml">
            <p>FORMULA: C20H21N7O7</p>
          </html>
        </notes>
      </species>
      <species id="M_10_FORMYL_THF_p_p6_GC_p" name="10-FORMYL-THF" compartment="p" charge="-2">
        <notes>
          <html xmlns="http://www.w3.org/1999/xhtml">
            <p>FORMULA: C20H21N7O7</p>
          </html>
        </notes>
      </species>
      <species id="M_10_FORMYL_THF_c_p6_GC_c" name="10-FORMYL-THF" compartment="c" charge="-2">
        <notes>
          <html xmlns="http://www.w3.org/1999/xhtml">
            <p>FORMULA: C20H21N7O7</p>
          </html>
        </notes>
      </species>
      <species id="M_10_FORMYL_THF_c_p6_MC_c" name="10-FORMYL-THF" compartment="c" charge="-2">
        <notes>
          <html xmlns="http://www.w3.org/1999/xhtml">
            <p>FORMULA: C20H21N7O7</p>
          </html>
        </notes>
      </species>
      <species id="M_10_FORMYL_THF_p_p6_MC_p" name="10-FORMYL-THF" compartment="p" charge="-2">
        <notes>
          <html xmlns="http://www.w3.org/1999/xhtml">
            <p>FORMULA: C20H21N7O7</p>
          </html>
        </notes>
      </species>
      <species id="M_D_SEDOHEPTULOSE_7_P_p_p1_GC_p" name="D-SEDOHEPTULOSE-7-P" compartment="p" charge="-2">
        <notes>
          <html xmlns="http://www.w3.org/1999/xhtml">
            <p>FORMULA: C7H13O10P1</p>
          </html>
        </notes>
      </species>
      <species id="M_GAP_p_p1_GC_p" name="GAP" compartment="p" charge="-2">
        <notes>
          <html xmlns="http://www.w3.org/1999/xhtml">
            <p>FORMULA: C3H5O6P1</p>
          </html>
        </notes>
      </species>
      <species id="M_XYLULOSE_5_PHOSPHATE_p_p1_GC_p" name="XYLULOSE-5-PHOSPHATE" compartment="p" charge="-2">
        <notes>
          <html xmlns="http://www.w3.org/1999/xhtml">
            <p>FORMULA: C5H9O8P1</p>
          </html>
        </notes>
      </species>
      <species id="M_RIBOSE_5P_p_p1_GC_p" name="RIBOSE_5P[p]" compartment="p" charge="-2">
        <notes>
          <html xmlns="http://www.w3.org/1999/xhtml">
            <p>FORMULA: C5H9O8P</p>
          </html>
        </notes>
      </species>
      <species id="M_D_SEDOHEPTULOSE_7_P_p_p1_MC_p" name="D-SEDOHEPTULOSE-7-P" compartment="p" charge="-2">
        <notes>
          <html xmlns="http://www.w3.org/1999/xhtml">
            <p>FORMULA: C7H13O10P1</p>
          </html>
        </notes>
      </species>
      <species id="M_GAP_p_p1_MC_p" name="GAP" compartment="p" charge="-2">
        <notes>
          <html xmlns="http://www.w3.org/1999/xhtml">
            <p>FORMULA: C3H5O6P1</p>
          </html>
        </notes>
      </species>
      <species id="M_XYLULOSE_5_PHOSPHATE_p_p1_MC_p" name="XYLULOSE-5-PHOSPHATE" compartment="p" charge="-2">
        <notes>
          <html xmlns="http://www.w3.org/1999/xhtml">
            <p>FORMULA: C5H9O8P1</p>
          </html>
        </notes>
      </species>
      <species id="M_RIBOSE_5P_p_p1_MC_p" name="RIBOSE_5P[p]" compartment="p" charge="-2">
        <notes>
          <html xmlns="http://www.w3.org/1999/xhtml">
            <p>FORMULA: C5H9O8P</p>
          </html>
        </notes>
      </species>
      <species id="M_D_SEDOHEPTULOSE_7_P_p_p2_GC_p" name="D-SEDOHEPTULOSE-7-P" compartment="p" charge="-2">
        <notes>
          <html xmlns="http://www.w3.org/1999/xhtml">
            <p>FORMULA: C7H13O10P1</p>
          </html>
        </notes>
      </species>
      <species id="M_XYLULOSE_5_PHOSPHATE_p_p2_GC_p" name="XYLULOSE-5-PHOSPHATE" compartment="p" charge="-2">
        <notes>
          <html xmlns="http://www.w3.org/1999/xhtml">
            <p>FORMULA: C5H9O8P1</p>
          </html>
        </notes>
      </species>
      <species id="M_RIBOSE_5P_p_p2_GC_p" name="RIBOSE_5P[p]" compartment="p" charge="-2">
        <notes>
          <html xmlns="http://www.w3.org/1999/xhtml">
            <p>FORMULA: C5H9O8P</p>
          </html>
        </notes>
      </species>
      <species id="M_GAP_p_p2_GC_p" name="GAP" compartment="p" charge="-2">
        <notes>
          <html xmlns="http://www.w3.org/1999/xhtml">
            <p>FORMULA: C3H5O6P1</p>
          </html>
        </notes>
      </species>
      <species id="M_RIBOSE_5P_p_p2_MC_p" name="RIBOSE_5P[p]" compartment="p" charge="-2">
        <notes>
          <html xmlns="http://www.w3.org/1999/xhtml">
            <p>FORMULA: C5H9O8P</p>
          </html>
        </notes>
      </species>
      <species id="M_GAP_p_p2_MC_p" name="GAP" compartment="p" charge="-2">
        <notes>
          <html xmlns="http://www.w3.org/1999/xhtml">
            <p>FORMULA: C3H5O6P1</p>
          </html>
        </notes>
      </species>
      <species id="M_XYLULOSE_5_PHOSPHATE_p_p2_MC_p" name="XYLULOSE-5-PHOSPHATE" compartment="p" charge="-2">
        <notes>
          <html xmlns="http://www.w3.org/1999/xhtml">
            <p>FORMULA: C5H9O8P1</p>
          </html>
        </notes>
      </species>
      <species id="M_D_SEDOHEPTULOSE_7_P_p_p2_MC_p" name="D-SEDOHEPTULOSE-7-P" compartment="p" charge="-2">
        <notes>
          <html xmlns="http://www.w3.org/1999/xhtml">
            <p>FORMULA: C7H13O10P1</p>
          </html>
        </notes>
      </species>
      <species id="M_XYLULOSE_5_PHOSPHATE_p_p3_GC_p" name="XYLULOSE-5-PHOSPHATE" compartment="p" charge="-2">
        <notes>
          <html xmlns="http://www.w3.org/1999/xhtml">
            <p>FORMULA: C5H9O8P1</p>
          </html>
        </notes>
      </species>
      <species id="M_GAP_p_p3_GC_p" name="GAP" compartment="p" charge="-2">
        <notes>
          <html xmlns="http://www.w3.org/1999/xhtml">
            <p>FORMULA: C3H5O6P1</p>
          </html>
        </notes>
      </species>
      <species id="M_D_SEDOHEPTULOSE_7_P_p_p3_GC_p" name="D-SEDOHEPTULOSE-7-P" compartment="p" charge="-2">
        <notes>
          <html xmlns="http://www.w3.org/1999/xhtml">
            <p>FORMULA: C7H13O10P1</p>
          </html>
        </notes>
      </species>
      <species id="M_RIBOSE_5P_p_p3_GC_p" name="RIBOSE_5P[p]" compartment="p" charge="-2">
        <notes>
          <html xmlns="http://www.w3.org/1999/xhtml">
            <p>FORMULA: C5H9O8P</p>
          </html>
        </notes>
      </species>
      <species id="M_GAP_p_p3_MC_p" name="GAP" compartment="p" charge="-2">
        <notes>
          <html xmlns="http://www.w3.org/1999/xhtml">
            <p>FORMULA: C3H5O6P1</p>
          </html>
        </notes>
      </species>
      <species id="M_XYLULOSE_5_PHOSPHATE_p_p3_MC_p" name="XYLULOSE-5-PHOSPHATE" compartment="p" charge="-2">
        <notes>
          <html xmlns="http://www.w3.org/1999/xhtml">
            <p>FORMULA: C5H9O8P1</p>
          </html>
        </notes>
      </species>
      <species id="M_D_SEDOHEPTULOSE_7_P_p_p3_MC_p" name="D-SEDOHEPTULOSE-7-P" compartment="p" charge="-2">
        <notes>
          <html xmlns="http://www.w3.org/1999/xhtml">
            <p>FORMULA: C7H13O10P1</p>
          </html>
        </notes>
      </species>
      <species id="M_RIBOSE_5P_p_p3_MC_p" name="RIBOSE_5P[p]" compartment="p" charge="-2">
        <notes>
          <html xmlns="http://www.w3.org/1999/xhtml">
            <p>FORMULA: C5H9O8P</p>
          </html>
        </notes>
      </species>
      <species id="M_D_SEDOHEPTULOSE_7_P_p_p4_GC_p" name="D-SEDOHEPTULOSE-7-P" compartment="p" charge="-2">
        <notes>
          <html xmlns="http://www.w3.org/1999/xhtml">
            <p>FORMULA: C7H13O10P1</p>
          </html>
        </notes>
      </species>
      <species id="M_XYLULOSE_5_PHOSPHATE_p_p4_GC_p" name="XYLULOSE-5-PHOSPHATE" compartment="p" charge="-2">
        <notes>
          <html xmlns="http://www.w3.org/1999/xhtml">
            <p>FORMULA: C5H9O8P1</p>
          </html>
        </notes>
      </species>
      <species id="M_GAP_p_p4_GC_p" name="GAP" compartment="p" charge="-2">
        <notes>
          <html xmlns="http://www.w3.org/1999/xhtml">
            <p>FORMULA: C3H5O6P1</p>
          </html>
        </notes>
      </species>
      <species id="M_RIBOSE_5P_p_p4_GC_p" name="RIBOSE_5P[p]" compartment="p" charge="-2">
        <notes>
          <html xmlns="http://www.w3.org/1999/xhtml">
            <p>FORMULA: C5H9O8P</p>
          </html>
        </notes>
      </species>
      <species id="M_D_SEDOHEPTULOSE_7_P_p_p4_MC_p" name="D-SEDOHEPTULOSE-7-P" compartment="p" charge="-2">
        <notes>
          <html xmlns="http://www.w3.org/1999/xhtml">
            <p>FORMULA: C7H13O10P1</p>
          </html>
        </notes>
      </species>
      <species id="M_GAP_p_p4_MC_p" name="GAP" compartment="p" charge="-2">
        <notes>
          <html xmlns="http://www.w3.org/1999/xhtml">
            <p>FORMULA: C3H5O6P1</p>
          </html>
        </notes>
      </species>
      <species id="M_RIBOSE_5P_p_p4_MC_p" name="RIBOSE_5P[p]" compartment="p" charge="-2">
        <notes>
          <html xmlns="http://www.w3.org/1999/xhtml">
            <p>FORMULA: C5H9O8P</p>
          </html>
        </notes>
      </species>
      <species id="M_XYLULOSE_5_PHOSPHATE_p_p4_MC_p" name="XYLULOSE-5-PHOSPHATE" compartment="p" charge="-2">
        <notes>
          <html xmlns="http://www.w3.org/1999/xhtml">
            <p>FORMULA: C5H9O8P1</p>
          </html>
        </notes>
      </species>
      <species id="M_RIBOSE_5P_p_p5_GC_p" name="RIBOSE_5P[p]" compartment="p" charge="-2">
        <notes>
          <html xmlns="http://www.w3.org/1999/xhtml">
            <p>FORMULA: C5H9O8P</p>
          </html>
        </notes>
      </species>
      <species id="M_GAP_p_p5_GC_p" name="GAP" compartment="p" charge="-2">
        <notes>
          <html xmlns="http://www.w3.org/1999/xhtml">
            <p>FORMULA: C3H5O6P1</p>
          </html>
        </notes>
      </species>
      <species id="M_D_SEDOHEPTULOSE_7_P_p_p5_GC_p" name="D-SEDOHEPTULOSE-7-P" compartment="p" charge="-2">
        <notes>
          <html xmlns="http://www.w3.org/1999/xhtml">
            <p>FORMULA: C7H13O10P1</p>
          </html>
        </notes>
      </species>
      <species id="M_XYLULOSE_5_PHOSPHATE_p_p5_GC_p" name="XYLULOSE-5-PHOSPHATE" compartment="p" charge="-2">
        <notes>
          <html xmlns="http://www.w3.org/1999/xhtml">
            <p>FORMULA: C5H9O8P1</p>
          </html>
        </notes>
      </species>
      <species id="M_RIBOSE_5P_p_p5_MC_p" name="RIBOSE_5P[p]" compartment="p" charge="-2">
        <notes>
          <html xmlns="http://www.w3.org/1999/xhtml">
            <p>FORMULA: C5H9O8P</p>
          </html>
        </notes>
      </species>
      <species id="M_D_SEDOHEPTULOSE_7_P_p_p5_MC_p" name="D-SEDOHEPTULOSE-7-P" compartment="p" charge="-2">
        <notes>
          <html xmlns="http://www.w3.org/1999/xhtml">
            <p>FORMULA: C7H13O10P1</p>
          </html>
        </notes>
      </species>
      <species id="M_GAP_p_p5_MC_p" name="GAP" compartment="p" charge="-2">
        <notes>
          <html xmlns="http://www.w3.org/1999/xhtml">
            <p>FORMULA: C3H5O6P1</p>
          </html>
        </notes>
      </species>
      <species id="M_XYLULOSE_5_PHOSPHATE_p_p5_MC_p" name="XYLULOSE-5-PHOSPHATE" compartment="p" charge="-2">
        <notes>
          <html xmlns="http://www.w3.org/1999/xhtml">
            <p>FORMULA: C5H9O8P1</p>
          </html>
        </notes>
      </species>
      <species id="M_RIBOSE_5P_p_p6_GC_p" name="RIBOSE_5P[p]" compartment="p" charge="-2">
        <notes>
          <html xmlns="http://www.w3.org/1999/xhtml">
            <p>FORMULA: C5H9O8P</p>
          </html>
        </notes>
      </species>
      <species id="M_GAP_p_p6_GC_p" name="GAP" compartment="p" charge="-2">
        <notes>
          <html xmlns="http://www.w3.org/1999/xhtml">
            <p>FORMULA: C3H5O6P1</p>
          </html>
        </notes>
      </species>
      <species id="M_XYLULOSE_5_PHOSPHATE_p_p6_GC_p" name="XYLULOSE-5-PHOSPHATE" compartment="p" charge="-2">
        <notes>
          <html xmlns="http://www.w3.org/1999/xhtml">
            <p>FORMULA: C5H9O8P1</p>
          </html>
        </notes>
      </species>
      <species id="M_D_SEDOHEPTULOSE_7_P_p_p6_GC_p" name="D-SEDOHEPTULOSE-7-P" compartment="p" charge="-2">
        <notes>
          <html xmlns="http://www.w3.org/1999/xhtml">
            <p>FORMULA: C7H13O10P1</p>
          </html>
        </notes>
      </species>
      <species id="M_RIBOSE_5P_p_p6_MC_p" name="RIBOSE_5P[p]" compartment="p" charge="-2">
        <notes>
          <html xmlns="http://www.w3.org/1999/xhtml">
            <p>FORMULA: C5H9O8P</p>
          </html>
        </notes>
      </species>
      <species id="M_D_SEDOHEPTULOSE_7_P_p_p6_MC_p" name="D-SEDOHEPTULOSE-7-P" compartment="p" charge="-2">
        <notes>
          <html xmlns="http://www.w3.org/1999/xhtml">
            <p>FORMULA: C7H13O10P1</p>
          </html>
        </notes>
      </species>
      <species id="M_XYLULOSE_5_PHOSPHATE_p_p6_MC_p" name="XYLULOSE-5-PHOSPHATE" compartment="p" charge="-2">
        <notes>
          <html xmlns="http://www.w3.org/1999/xhtml">
            <p>FORMULA: C5H9O8P1</p>
          </html>
        </notes>
      </species>
      <species id="M_GAP_p_p6_MC_p" name="GAP" compartment="p" charge="-2">
        <notes>
          <html xmlns="http://www.w3.org/1999/xhtml">
            <p>FORMULA: C3H5O6P1</p>
          </html>
        </notes>
      </species>
      <species id="M_ACYL_SN_GLYCEROL_3P_p_p1_GC_p" name="ACYL-SN-GLYCEROL-3P" compartment="p" charge="-2">
        <notes>
          <html xmlns="http://www.w3.org/1999/xhtml">
            <p>FORMULA: C19H37O7P</p>
          </html>
        </notes>
      </species>
      <species id="M_Palmitoyl_ACPs_p_p1_GC_p" name="Palmitoyl_ACPs[p]" compartment="p" charge="0">
        <notes>
          <html xmlns="http://www.w3.org/1999/xhtml">
            <p>FORMULA: C16H31OX</p>
          </html>
        </notes>
      </species>
      <species id="M_ACP_p_p1_GC_p" name="ACP[p]" compartment="p" charge="0">
        <notes>
          <html xmlns="http://www.w3.org/1999/xhtml">
            <p>FORMULA: HX</p>
          </html>
        </notes>
      </species>
      <species id="M_L_PHOSPHATIDATE_p_p1_GC_p" name="L-PHOSPHATIDATE" compartment="p" charge="-2">
        <notes>
          <html xmlns="http://www.w3.org/1999/xhtml">
            <p>FORMULA: C35H67O8P</p>
          </html>
        </notes>
      </species>
      <species id="M_ACYL_SN_GLYCEROL_3P_p_p1_MC_p" name="ACYL-SN-GLYCEROL-3P" compartment="p" charge="-2">
        <notes>
          <html xmlns="http://www.w3.org/1999/xhtml">
            <p>FORMULA: C19H37O7P</p>
          </html>
        </notes>
      </species>
      <species id="M_Palmitoyl_ACPs_p_p1_MC_p" name="Palmitoyl_ACPs[p]" compartment="p" charge="0">
        <notes>
          <html xmlns="http://www.w3.org/1999/xhtml">
            <p>FORMULA: C16H31OX</p>
          </html>
        </notes>
      </species>
      <species id="M_ACP_p_p1_MC_p" name="ACP[p]" compartment="p" charge="0">
        <notes>
          <html xmlns="http://www.w3.org/1999/xhtml">
            <p>FORMULA: HX</p>
          </html>
        </notes>
      </species>
      <species id="M_L_PHOSPHATIDATE_p_p1_MC_p" name="L-PHOSPHATIDATE" compartment="p" charge="-2">
        <notes>
          <html xmlns="http://www.w3.org/1999/xhtml">
            <p>FORMULA: C35H67O8P</p>
          </html>
        </notes>
      </species>
      <species id="M_ACP_p_p2_GC_p" name="ACP[p]" compartment="p" charge="0">
        <notes>
          <html xmlns="http://www.w3.org/1999/xhtml">
            <p>FORMULA: HX</p>
          </html>
        </notes>
      </species>
      <species id="M_Palmitoyl_ACPs_p_p2_GC_p" name="Palmitoyl_ACPs[p]" compartment="p" charge="0">
        <notes>
          <html xmlns="http://www.w3.org/1999/xhtml">
            <p>FORMULA: C16H31OX</p>
          </html>
        </notes>
      </species>
      <species id="M_L_PHOSPHATIDATE_p_p2_GC_p" name="L-PHOSPHATIDATE" compartment="p" charge="-2">
        <notes>
          <html xmlns="http://www.w3.org/1999/xhtml">
            <p>FORMULA: C35H67O8P</p>
          </html>
        </notes>
      </species>
      <species id="M_ACYL_SN_GLYCEROL_3P_p_p2_GC_p" name="ACYL-SN-GLYCEROL-3P" compartment="p" charge="-2">
        <notes>
          <html xmlns="http://www.w3.org/1999/xhtml">
            <p>FORMULA: C19H37O7P</p>
          </html>
        </notes>
      </species>
      <species id="M_ACYL_SN_GLYCEROL_3P_p_p2_MC_p" name="ACYL-SN-GLYCEROL-3P" compartment="p" charge="-2">
        <notes>
          <html xmlns="http://www.w3.org/1999/xhtml">
            <p>FORMULA: C19H37O7P</p>
          </html>
        </notes>
      </species>
      <species id="M_Palmitoyl_ACPs_p_p2_MC_p" name="Palmitoyl_ACPs[p]" compartment="p" charge="0">
        <notes>
          <html xmlns="http://www.w3.org/1999/xhtml">
            <p>FORMULA: C16H31OX</p>
          </html>
        </notes>
      </species>
      <species id="M_ACP_p_p2_MC_p" name="ACP[p]" compartment="p" charge="0">
        <notes>
          <html xmlns="http://www.w3.org/1999/xhtml">
            <p>FORMULA: HX</p>
          </html>
        </notes>
      </species>
      <species id="M_L_PHOSPHATIDATE_p_p2_MC_p" name="L-PHOSPHATIDATE" compartment="p" charge="-2">
        <notes>
          <html xmlns="http://www.w3.org/1999/xhtml">
            <p>FORMULA: C35H67O8P</p>
          </html>
        </notes>
      </species>
      <species id="M_ACYL_SN_GLYCEROL_3P_p_p3_GC_p" name="ACYL-SN-GLYCEROL-3P" compartment="p" charge="-2">
        <notes>
          <html xmlns="http://www.w3.org/1999/xhtml">
            <p>FORMULA: C19H37O7P</p>
          </html>
        </notes>
      </species>
      <species id="M_ACP_p_p3_GC_p" name="ACP[p]" compartment="p" charge="0">
        <notes>
          <html xmlns="http://www.w3.org/1999/xhtml">
            <p>FORMULA: HX</p>
          </html>
        </notes>
      </species>
      <species id="M_L_PHOSPHATIDATE_p_p3_GC_p" name="L-PHOSPHATIDATE" compartment="p" charge="-2">
        <notes>
          <html xmlns="http://www.w3.org/1999/xhtml">
            <p>FORMULA: C35H67O8P</p>
          </html>
        </notes>
      </species>
      <species id="M_Palmitoyl_ACPs_p_p3_GC_p" name="Palmitoyl_ACPs[p]" compartment="p" charge="0">
        <notes>
          <html xmlns="http://www.w3.org/1999/xhtml">
            <p>FORMULA: C16H31OX</p>
          </html>
        </notes>
      </species>
      <species id="M_Palmitoyl_ACPs_p_p3_MC_p" name="Palmitoyl_ACPs[p]" compartment="p" charge="0">
        <notes>
          <html xmlns="http://www.w3.org/1999/xhtml">
            <p>FORMULA: C16H31OX</p>
          </html>
        </notes>
      </species>
      <species id="M_ACYL_SN_GLYCEROL_3P_p_p3_MC_p" name="ACYL-SN-GLYCEROL-3P" compartment="p" charge="-2">
        <notes>
          <html xmlns="http://www.w3.org/1999/xhtml">
            <p>FORMULA: C19H37O7P</p>
          </html>
        </notes>
      </species>
      <species id="M_ACP_p_p3_MC_p" name="ACP[p]" compartment="p" charge="0">
        <notes>
          <html xmlns="http://www.w3.org/1999/xhtml">
            <p>FORMULA: HX</p>
          </html>
        </notes>
      </species>
      <species id="M_L_PHOSPHATIDATE_p_p3_MC_p" name="L-PHOSPHATIDATE" compartment="p" charge="-2">
        <notes>
          <html xmlns="http://www.w3.org/1999/xhtml">
            <p>FORMULA: C35H67O8P</p>
          </html>
        </notes>
      </species>
      <species id="M_ACP_p_p4_GC_p" name="ACP[p]" compartment="p" charge="0">
        <notes>
          <html xmlns="http://www.w3.org/1999/xhtml">
            <p>FORMULA: HX</p>
          </html>
        </notes>
      </species>
      <species id="M_Palmitoyl_ACPs_p_p4_GC_p" name="Palmitoyl_ACPs[p]" compartment="p" charge="0">
        <notes>
          <html xmlns="http://www.w3.org/1999/xhtml">
            <p>FORMULA: C16H31OX</p>
          </html>
        </notes>
      </species>
      <species id="M_ACYL_SN_GLYCEROL_3P_p_p4_GC_p" name="ACYL-SN-GLYCEROL-3P" compartment="p" charge="-2">
        <notes>
          <html xmlns="http://www.w3.org/1999/xhtml">
            <p>FORMULA: C19H37O7P</p>
          </html>
        </notes>
      </species>
      <species id="M_L_PHOSPHATIDATE_p_p4_GC_p" name="L-PHOSPHATIDATE" compartment="p" charge="-2">
        <notes>
          <html xmlns="http://www.w3.org/1999/xhtml">
            <p>FORMULA: C35H67O8P</p>
          </html>
        </notes>
      </species>
      <species id="M_ACP_p_p4_MC_p" name="ACP[p]" compartment="p" charge="0">
        <notes>
          <html xmlns="http://www.w3.org/1999/xhtml">
            <p>FORMULA: HX</p>
          </html>
        </notes>
      </species>
      <species id="M_ACYL_SN_GLYCEROL_3P_p_p4_MC_p" name="ACYL-SN-GLYCEROL-3P" compartment="p" charge="-2">
        <notes>
          <html xmlns="http://www.w3.org/1999/xhtml">
            <p>FORMULA: C19H37O7P</p>
          </html>
        </notes>
      </species>
      <species id="M_Palmitoyl_ACPs_p_p4_MC_p" name="Palmitoyl_ACPs[p]" compartment="p" charge="0">
        <notes>
          <html xmlns="http://www.w3.org/1999/xhtml">
            <p>FORMULA: C16H31OX</p>
          </html>
        </notes>
      </species>
      <species id="M_L_PHOSPHATIDATE_p_p4_MC_p" name="L-PHOSPHATIDATE" compartment="p" charge="-2">
        <notes>
          <html xmlns="http://www.w3.org/1999/xhtml">
            <p>FORMULA: C35H67O8P</p>
          </html>
        </notes>
      </species>
      <species id="M_Palmitoyl_ACPs_p_p5_GC_p" name="Palmitoyl_ACPs[p]" compartment="p" charge="0">
        <notes>
          <html xmlns="http://www.w3.org/1999/xhtml">
            <p>FORMULA: C16H31OX</p>
          </html>
        </notes>
      </species>
      <species id="M_ACYL_SN_GLYCEROL_3P_p_p5_GC_p" name="ACYL-SN-GLYCEROL-3P" compartment="p" charge="-2">
        <notes>
          <html xmlns="http://www.w3.org/1999/xhtml">
            <p>FORMULA: C19H37O7P</p>
          </html>
        </notes>
      </species>
      <species id="M_L_PHOSPHATIDATE_p_p5_GC_p" name="L-PHOSPHATIDATE" compartment="p" charge="-2">
        <notes>
          <html xmlns="http://www.w3.org/1999/xhtml">
            <p>FORMULA: C35H67O8P</p>
          </html>
        </notes>
      </species>
      <species id="M_ACP_p_p5_GC_p" name="ACP[p]" compartment="p" charge="0">
        <notes>
          <html xmlns="http://www.w3.org/1999/xhtml">
            <p>FORMULA: HX</p>
          </html>
        </notes>
      </species>
      <species id="M_ACP_p_p5_MC_p" name="ACP[p]" compartment="p" charge="0">
        <notes>
          <html xmlns="http://www.w3.org/1999/xhtml">
            <p>FORMULA: HX</p>
          </html>
        </notes>
      </species>
      <species id="M_ACYL_SN_GLYCEROL_3P_p_p5_MC_p" name="ACYL-SN-GLYCEROL-3P" compartment="p" charge="-2">
        <notes>
          <html xmlns="http://www.w3.org/1999/xhtml">
            <p>FORMULA: C19H37O7P</p>
          </html>
        </notes>
      </species>
      <species id="M_L_PHOSPHATIDATE_p_p5_MC_p" name="L-PHOSPHATIDATE" compartment="p" charge="-2">
        <notes>
          <html xmlns="http://www.w3.org/1999/xhtml">
            <p>FORMULA: C35H67O8P</p>
          </html>
        </notes>
      </species>
      <species id="M_Palmitoyl_ACPs_p_p5_MC_p" name="Palmitoyl_ACPs[p]" compartment="p" charge="0">
        <notes>
          <html xmlns="http://www.w3.org/1999/xhtml">
            <p>FORMULA: C16H31OX</p>
          </html>
        </notes>
      </species>
      <species id="M_ACYL_SN_GLYCEROL_3P_p_p6_GC_p" name="ACYL-SN-GLYCEROL-3P" compartment="p" charge="-2">
        <notes>
          <html xmlns="http://www.w3.org/1999/xhtml">
            <p>FORMULA: C19H37O7P</p>
          </html>
        </notes>
      </species>
      <species id="M_Palmitoyl_ACPs_p_p6_GC_p" name="Palmitoyl_ACPs[p]" compartment="p" charge="0">
        <notes>
          <html xmlns="http://www.w3.org/1999/xhtml">
            <p>FORMULA: C16H31OX</p>
          </html>
        </notes>
      </species>
      <species id="M_ACP_p_p6_GC_p" name="ACP[p]" compartment="p" charge="0">
        <notes>
          <html xmlns="http://www.w3.org/1999/xhtml">
            <p>FORMULA: HX</p>
          </html>
        </notes>
      </species>
      <species id="M_L_PHOSPHATIDATE_p_p6_GC_p" name="L-PHOSPHATIDATE" compartment="p" charge="-2">
        <notes>
          <html xmlns="http://www.w3.org/1999/xhtml">
            <p>FORMULA: C35H67O8P</p>
          </html>
        </notes>
      </species>
      <species id="M_Palmitoyl_ACPs_p_p6_MC_p" name="Palmitoyl_ACPs[p]" compartment="p" charge="0">
        <notes>
          <html xmlns="http://www.w3.org/1999/xhtml">
            <p>FORMULA: C16H31OX</p>
          </html>
        </notes>
      </species>
      <species id="M_ACYL_SN_GLYCEROL_3P_p_p6_MC_p" name="ACYL-SN-GLYCEROL-3P" compartment="p" charge="-2">
        <notes>
          <html xmlns="http://www.w3.org/1999/xhtml">
            <p>FORMULA: C19H37O7P</p>
          </html>
        </notes>
      </species>
      <species id="M_ACP_p_p6_MC_p" name="ACP[p]" compartment="p" charge="0">
        <notes>
          <html xmlns="http://www.w3.org/1999/xhtml">
            <p>FORMULA: HX</p>
          </html>
        </notes>
      </species>
      <species id="M_L_PHOSPHATIDATE_p_p6_MC_p" name="L-PHOSPHATIDATE" compartment="p" charge="-2">
        <notes>
          <html xmlns="http://www.w3.org/1999/xhtml">
            <p>FORMULA: C35H67O8P</p>
          </html>
        </notes>
      </species>
      <species id="M_UBIQUINONE_mc_p1_GC_mc" name="UBIQUINONE[mc]" compartment="mc" charge="0">
        <notes>
          <html xmlns="http://www.w3.org/1999/xhtml">
            <p>FORMULA: X</p>
          </html>
        </notes>
      </species>
      <species id="M_PROTON_c_p1_GC_c" name="PROTON" compartment="c" charge="1">
        <notes>
          <html xmlns="http://www.w3.org/1999/xhtml">
            <p>FORMULA: H1</p>
          </html>
        </notes>
      </species>
      <species id="M_Cytochromes_C_Reduced_mc_p1_GC_mc" name="Cytochromes_C_Reduced[mc]" compartment="mc" charge="2">
        <notes>
          <html xmlns="http://www.w3.org/1999/xhtml">
            <p>FORMULA: X</p>
          </html>
        </notes>
      </species>
      <species id="M_Cytochromes_C_Oxidized_mc_p1_GC_mc" name="Cytochromes_C_Oxidized[mc]" compartment="mc" charge="3">
        <notes>
          <html xmlns="http://www.w3.org/1999/xhtml">
            <p>FORMULA: X</p>
          </html>
        </notes>
      </species>
      <species id="M_UBIQUINOL_mc_p1_GC_mc" name="UBIQUINOL[mc]" compartment="mc" charge="0">
        <notes>
          <html xmlns="http://www.w3.org/1999/xhtml">
            <p>FORMULA: H2X</p>
          </html>
        </notes>
      </species>
      <species id="M_PROTON_m_p1_GC_m" name="PROTON" compartment="m" charge="1">
        <notes>
          <html xmlns="http://www.w3.org/1999/xhtml">
            <p>FORMULA: H1</p>
          </html>
        </notes>
      </species>
      <species id="M_PROTON_m_p1_MC_m" name="PROTON" compartment="m" charge="1">
        <notes>
          <html xmlns="http://www.w3.org/1999/xhtml">
            <p>FORMULA: H1</p>
          </html>
        </notes>
      </species>
      <species id="M_Cytochromes_C_Oxidized_mc_p1_MC_mc" name="Cytochromes_C_Oxidized[mc]" compartment="mc" charge="3">
        <notes>
          <html xmlns="http://www.w3.org/1999/xhtml">
            <p>FORMULA: X</p>
          </html>
        </notes>
      </species>
      <species id="M_UBIQUINONE_mc_p1_MC_mc" name="UBIQUINONE[mc]" compartment="mc" charge="0">
        <notes>
          <html xmlns="http://www.w3.org/1999/xhtml">
            <p>FORMULA: X</p>
          </html>
        </notes>
      </species>
      <species id="M_Cytochromes_C_Reduced_mc_p1_MC_mc" name="Cytochromes_C_Reduced[mc]" compartment="mc" charge="2">
        <notes>
          <html xmlns="http://www.w3.org/1999/xhtml">
            <p>FORMULA: X</p>
          </html>
        </notes>
      </species>
      <species id="M_PROTON_c_p1_MC_c" name="PROTON" compartment="c" charge="1">
        <notes>
          <html xmlns="http://www.w3.org/1999/xhtml">
            <p>FORMULA: H1</p>
          </html>
        </notes>
      </species>
      <species id="M_UBIQUINOL_mc_p1_MC_mc" name="UBIQUINOL[mc]" compartment="mc" charge="0">
        <notes>
          <html xmlns="http://www.w3.org/1999/xhtml">
            <p>FORMULA: H2X</p>
          </html>
        </notes>
      </species>
      <species id="M_UBIQUINOL_mc_p2_GC_mc" name="UBIQUINOL[mc]" compartment="mc" charge="0">
        <notes>
          <html xmlns="http://www.w3.org/1999/xhtml">
            <p>FORMULA: H2X</p>
          </html>
        </notes>
      </species>
      <species id="M_Cytochromes_C_Oxidized_mc_p2_GC_mc" name="Cytochromes_C_Oxidized[mc]" compartment="mc" charge="3">
        <notes>
          <html xmlns="http://www.w3.org/1999/xhtml">
            <p>FORMULA: X</p>
          </html>
        </notes>
      </species>
      <species id="M_UBIQUINONE_mc_p2_GC_mc" name="UBIQUINONE[mc]" compartment="mc" charge="0">
        <notes>
          <html xmlns="http://www.w3.org/1999/xhtml">
            <p>FORMULA: X</p>
          </html>
        </notes>
      </species>
      <species id="M_Cytochromes_C_Reduced_mc_p2_GC_mc" name="Cytochromes_C_Reduced[mc]" compartment="mc" charge="2">
        <notes>
          <html xmlns="http://www.w3.org/1999/xhtml">
            <p>FORMULA: X</p>
          </html>
        </notes>
      </species>
      <species id="M_PROTON_c_p2_GC_c" name="PROTON" compartment="c" charge="1">
        <notes>
          <html xmlns="http://www.w3.org/1999/xhtml">
            <p>FORMULA: H1</p>
          </html>
        </notes>
      </species>
      <species id="M_PROTON_m_p2_GC_m" name="PROTON" compartment="m" charge="1">
        <notes>
          <html xmlns="http://www.w3.org/1999/xhtml">
            <p>FORMULA: H1</p>
          </html>
        </notes>
      </species>
      <species id="M_PROTON_c_p2_MC_c" name="PROTON" compartment="c" charge="1">
        <notes>
          <html xmlns="http://www.w3.org/1999/xhtml">
            <p>FORMULA: H1</p>
          </html>
        </notes>
      </species>
      <species id="M_PROTON_m_p2_MC_m" name="PROTON" compartment="m" charge="1">
        <notes>
          <html xmlns="http://www.w3.org/1999/xhtml">
            <p>FORMULA: H1</p>
          </html>
        </notes>
      </species>
      <species id="M_Cytochromes_C_Oxidized_mc_p2_MC_mc" name="Cytochromes_C_Oxidized[mc]" compartment="mc" charge="3">
        <notes>
          <html xmlns="http://www.w3.org/1999/xhtml">
            <p>FORMULA: X</p>
          </html>
        </notes>
      </species>
      <species id="M_UBIQUINOL_mc_p2_MC_mc" name="UBIQUINOL[mc]" compartment="mc" charge="0">
        <notes>
          <html xmlns="http://www.w3.org/1999/xhtml">
            <p>FORMULA: H2X</p>
          </html>
        </notes>
      </species>
      <species id="M_UBIQUINONE_mc_p2_MC_mc" name="UBIQUINONE[mc]" compartment="mc" charge="0">
        <notes>
          <html xmlns="http://www.w3.org/1999/xhtml">
            <p>FORMULA: X</p>
          </html>
        </notes>
      </species>
      <species id="M_Cytochromes_C_Reduced_mc_p2_MC_mc" name="Cytochromes_C_Reduced[mc]" compartment="mc" charge="2">
        <notes>
          <html xmlns="http://www.w3.org/1999/xhtml">
            <p>FORMULA: X</p>
          </html>
        </notes>
      </species>
      <species id="M_Cytochromes_C_Reduced_mc_p3_GC_mc" name="Cytochromes_C_Reduced[mc]" compartment="mc" charge="2">
        <notes>
          <html xmlns="http://www.w3.org/1999/xhtml">
            <p>FORMULA: X</p>
          </html>
        </notes>
      </species>
      <species id="M_PROTON_c_p3_GC_c" name="PROTON" compartment="c" charge="1">
        <notes>
          <html xmlns="http://www.w3.org/1999/xhtml">
            <p>FORMULA: H1</p>
          </html>
        </notes>
      </species>
      <species id="M_PROTON_m_p3_GC_m" name="PROTON" compartment="m" charge="1">
        <notes>
          <html xmlns="http://www.w3.org/1999/xhtml">
            <p>FORMULA: H1</p>
          </html>
        </notes>
      </species>
      <species id="M_Cytochromes_C_Oxidized_mc_p3_GC_mc" name="Cytochromes_C_Oxidized[mc]" compartment="mc" charge="3">
        <notes>
          <html xmlns="http://www.w3.org/1999/xhtml">
            <p>FORMULA: X</p>
          </html>
        </notes>
      </species>
      <species id="M_UBIQUINOL_mc_p3_GC_mc" name="UBIQUINOL[mc]" compartment="mc" charge="0">
        <notes>
          <html xmlns="http://www.w3.org/1999/xhtml">
            <p>FORMULA: H2X</p>
          </html>
        </notes>
      </species>
      <species id="M_UBIQUINONE_mc_p3_GC_mc" name="UBIQUINONE[mc]" compartment="mc" charge="0">
        <notes>
          <html xmlns="http://www.w3.org/1999/xhtml">
            <p>FORMULA: X</p>
          </html>
        </notes>
      </species>
      <species id="M_Cytochromes_C_Reduced_mc_p3_MC_mc" name="Cytochromes_C_Reduced[mc]" compartment="mc" charge="2">
        <notes>
          <html xmlns="http://www.w3.org/1999/xhtml">
            <p>FORMULA: X</p>
          </html>
        </notes>
      </species>
      <species id="M_UBIQUINONE_mc_p3_MC_mc" name="UBIQUINONE[mc]" compartment="mc" charge="0">
        <notes>
          <html xmlns="http://www.w3.org/1999/xhtml">
            <p>FORMULA: X</p>
          </html>
        </notes>
      </species>
      <species id="M_PROTON_c_p3_MC_c" name="PROTON" compartment="c" charge="1">
        <notes>
          <html xmlns="http://www.w3.org/1999/xhtml">
            <p>FORMULA: H1</p>
          </html>
        </notes>
      </species>
      <species id="M_PROTON_m_p3_MC_m" name="PROTON" compartment="m" charge="1">
        <notes>
          <html xmlns="http://www.w3.org/1999/xhtml">
            <p>FORMULA: H1</p>
          </html>
        </notes>
      </species>
      <species id="M_Cytochromes_C_Oxidized_mc_p3_MC_mc" name="Cytochromes_C_Oxidized[mc]" compartment="mc" charge="3">
        <notes>
          <html xmlns="http://www.w3.org/1999/xhtml">
            <p>FORMULA: X</p>
          </html>
        </notes>
      </species>
      <species id="M_UBIQUINOL_mc_p3_MC_mc" name="UBIQUINOL[mc]" compartment="mc" charge="0">
        <notes>
          <html xmlns="http://www.w3.org/1999/xhtml">
            <p>FORMULA: H2X</p>
          </html>
        </notes>
      </species>
      <species id="M_UBIQUINOL_mc_p4_GC_mc" name="UBIQUINOL[mc]" compartment="mc" charge="0">
        <notes>
          <html xmlns="http://www.w3.org/1999/xhtml">
            <p>FORMULA: H2X</p>
          </html>
        </notes>
      </species>
      <species id="M_Cytochromes_C_Reduced_mc_p4_GC_mc" name="Cytochromes_C_Reduced[mc]" compartment="mc" charge="2">
        <notes>
          <html xmlns="http://www.w3.org/1999/xhtml">
            <p>FORMULA: X</p>
          </html>
        </notes>
      </species>
      <species id="M_PROTON_c_p4_GC_c" name="PROTON" compartment="c" charge="1">
        <notes>
          <html xmlns="http://www.w3.org/1999/xhtml">
            <p>FORMULA: H1</p>
          </html>
        </notes>
      </species>
      <species id="M_UBIQUINONE_mc_p4_GC_mc" name="UBIQUINONE[mc]" compartment="mc" charge="0">
        <notes>
          <html xmlns="http://www.w3.org/1999/xhtml">
            <p>FORMULA: X</p>
          </html>
        </notes>
      </species>
      <species id="M_PROTON_m_p4_GC_m" name="PROTON" compartment="m" charge="1">
        <notes>
          <html xmlns="http://www.w3.org/1999/xhtml">
            <p>FORMULA: H1</p>
          </html>
        </notes>
      </species>
      <species id="M_Cytochromes_C_Oxidized_mc_p4_GC_mc" name="Cytochromes_C_Oxidized[mc]" compartment="mc" charge="3">
        <notes>
          <html xmlns="http://www.w3.org/1999/xhtml">
            <p>FORMULA: X</p>
          </html>
        </notes>
      </species>
      <species id="M_UBIQUINOL_mc_p4_MC_mc" name="UBIQUINOL[mc]" compartment="mc" charge="0">
        <notes>
          <html xmlns="http://www.w3.org/1999/xhtml">
            <p>FORMULA: H2X</p>
          </html>
        </notes>
      </species>
      <species id="M_Cytochromes_C_Reduced_mc_p4_MC_mc" name="Cytochromes_C_Reduced[mc]" compartment="mc" charge="2">
        <notes>
          <html xmlns="http://www.w3.org/1999/xhtml">
            <p>FORMULA: X</p>
          </html>
        </notes>
      </species>
      <species id="M_PROTON_c_p4_MC_c" name="PROTON" compartment="c" charge="1">
        <notes>
          <html xmlns="http://www.w3.org/1999/xhtml">
            <p>FORMULA: H1</p>
          </html>
        </notes>
      </species>
      <species id="M_UBIQUINONE_mc_p4_MC_mc" name="UBIQUINONE[mc]" compartment="mc" charge="0">
        <notes>
          <html xmlns="http://www.w3.org/1999/xhtml">
            <p>FORMULA: X</p>
          </html>
        </notes>
      </species>
      <species id="M_PROTON_m_p4_MC_m" name="PROTON" compartment="m" charge="1">
        <notes>
          <html xmlns="http://www.w3.org/1999/xhtml">
            <p>FORMULA: H1</p>
          </html>
        </notes>
      </species>
      <species id="M_Cytochromes_C_Oxidized_mc_p4_MC_mc" name="Cytochromes_C_Oxidized[mc]" compartment="mc" charge="3">
        <notes>
          <html xmlns="http://www.w3.org/1999/xhtml">
            <p>FORMULA: X</p>
          </html>
        </notes>
      </species>
      <species id="M_UBIQUINOL_mc_p5_GC_mc" name="UBIQUINOL[mc]" compartment="mc" charge="0">
        <notes>
          <html xmlns="http://www.w3.org/1999/xhtml">
            <p>FORMULA: H2X</p>
          </html>
        </notes>
      </species>
      <species id="M_Cytochromes_C_Reduced_mc_p5_GC_mc" name="Cytochromes_C_Reduced[mc]" compartment="mc" charge="2">
        <notes>
          <html xmlns="http://www.w3.org/1999/xhtml">
            <p>FORMULA: X</p>
          </html>
        </notes>
      </species>
      <species id="M_PROTON_c_p5_GC_c" name="PROTON" compartment="c" charge="1">
        <notes>
          <html xmlns="http://www.w3.org/1999/xhtml">
            <p>FORMULA: H1</p>
          </html>
        </notes>
      </species>
      <species id="M_PROTON_m_p5_GC_m" name="PROTON" compartment="m" charge="1">
        <notes>
          <html xmlns="http://www.w3.org/1999/xhtml">
            <p>FORMULA: H1</p>
          </html>
        </notes>
      </species>
      <species id="M_UBIQUINONE_mc_p5_GC_mc" name="UBIQUINONE[mc]" compartment="mc" charge="0">
        <notes>
          <html xmlns="http://www.w3.org/1999/xhtml">
            <p>FORMULA: X</p>
          </html>
        </notes>
      </species>
      <species id="M_Cytochromes_C_Oxidized_mc_p5_GC_mc" name="Cytochromes_C_Oxidized[mc]" compartment="mc" charge="3">
        <notes>
          <html xmlns="http://www.w3.org/1999/xhtml">
            <p>FORMULA: X</p>
          </html>
        </notes>
      </species>
      <species id="M_Cytochromes_C_Oxidized_mc_p5_MC_mc" name="Cytochromes_C_Oxidized[mc]" compartment="mc" charge="3">
        <notes>
          <html xmlns="http://www.w3.org/1999/xhtml">
            <p>FORMULA: X</p>
          </html>
        </notes>
      </species>
      <species id="M_UBIQUINONE_mc_p5_MC_mc" name="UBIQUINONE[mc]" compartment="mc" charge="0">
        <notes>
          <html xmlns="http://www.w3.org/1999/xhtml">
            <p>FORMULA: X</p>
          </html>
        </notes>
      </species>
      <species id="M_Cytochromes_C_Reduced_mc_p5_MC_mc" name="Cytochromes_C_Reduced[mc]" compartment="mc" charge="2">
        <notes>
          <html xmlns="http://www.w3.org/1999/xhtml">
            <p>FORMULA: X</p>
          </html>
        </notes>
      </species>
      <species id="M_PROTON_c_p5_MC_c" name="PROTON" compartment="c" charge="1">
        <notes>
          <html xmlns="http://www.w3.org/1999/xhtml">
            <p>FORMULA: H1</p>
          </html>
        </notes>
      </species>
      <species id="M_UBIQUINOL_mc_p5_MC_mc" name="UBIQUINOL[mc]" compartment="mc" charge="0">
        <notes>
          <html xmlns="http://www.w3.org/1999/xhtml">
            <p>FORMULA: H2X</p>
          </html>
        </notes>
      </species>
      <species id="M_PROTON_m_p5_MC_m" name="PROTON" compartment="m" charge="1">
        <notes>
          <html xmlns="http://www.w3.org/1999/xhtml">
            <p>FORMULA: H1</p>
          </html>
        </notes>
      </species>
      <species id="M_PROTON_m_p6_GC_m" name="PROTON" compartment="m" charge="1">
        <notes>
          <html xmlns="http://www.w3.org/1999/xhtml">
            <p>FORMULA: H1</p>
          </html>
        </notes>
      </species>
      <species id="M_Cytochromes_C_Oxidized_mc_p6_GC_mc" name="Cytochromes_C_Oxidized[mc]" compartment="mc" charge="3">
        <notes>
          <html xmlns="http://www.w3.org/1999/xhtml">
            <p>FORMULA: X</p>
          </html>
        </notes>
      </species>
      <species id="M_UBIQUINONE_mc_p6_GC_mc" name="UBIQUINONE[mc]" compartment="mc" charge="0">
        <notes>
          <html xmlns="http://www.w3.org/1999/xhtml">
            <p>FORMULA: X</p>
          </html>
        </notes>
      </species>
      <species id="M_Cytochromes_C_Reduced_mc_p6_GC_mc" name="Cytochromes_C_Reduced[mc]" compartment="mc" charge="2">
        <notes>
          <html xmlns="http://www.w3.org/1999/xhtml">
            <p>FORMULA: X</p>
          </html>
        </notes>
      </species>
      <species id="M_PROTON_c_p6_GC_c" name="PROTON" compartment="c" charge="1">
        <notes>
          <html xmlns="http://www.w3.org/1999/xhtml">
            <p>FORMULA: H1</p>
          </html>
        </notes>
      </species>
      <species id="M_UBIQUINOL_mc_p6_GC_mc" name="UBIQUINOL[mc]" compartment="mc" charge="0">
        <notes>
          <html xmlns="http://www.w3.org/1999/xhtml">
            <p>FORMULA: H2X</p>
          </html>
        </notes>
      </species>
      <species id="M_PROTON_m_p6_MC_m" name="PROTON" compartment="m" charge="1">
        <notes>
          <html xmlns="http://www.w3.org/1999/xhtml">
            <p>FORMULA: H1</p>
          </html>
        </notes>
      </species>
      <species id="M_Cytochromes_C_Oxidized_mc_p6_MC_mc" name="Cytochromes_C_Oxidized[mc]" compartment="mc" charge="3">
        <notes>
          <html xmlns="http://www.w3.org/1999/xhtml">
            <p>FORMULA: X</p>
          </html>
        </notes>
      </species>
      <species id="M_UBIQUINOL_mc_p6_MC_mc" name="UBIQUINOL[mc]" compartment="mc" charge="0">
        <notes>
          <html xmlns="http://www.w3.org/1999/xhtml">
            <p>FORMULA: H2X</p>
          </html>
        </notes>
      </species>
      <species id="M_UBIQUINONE_mc_p6_MC_mc" name="UBIQUINONE[mc]" compartment="mc" charge="0">
        <notes>
          <html xmlns="http://www.w3.org/1999/xhtml">
            <p>FORMULA: X</p>
          </html>
        </notes>
      </species>
      <species id="M_Cytochromes_C_Reduced_mc_p6_MC_mc" name="Cytochromes_C_Reduced[mc]" compartment="mc" charge="2">
        <notes>
          <html xmlns="http://www.w3.org/1999/xhtml">
            <p>FORMULA: X</p>
          </html>
        </notes>
      </species>
      <species id="M_PROTON_c_p6_MC_c" name="PROTON" compartment="c" charge="1">
        <notes>
          <html xmlns="http://www.w3.org/1999/xhtml">
            <p>FORMULA: H1</p>
          </html>
        </notes>
      </species>
      <species id="M_PROTON_i_p1_GC_i" name="PROTON" compartment="i" charge="1">
        <notes>
          <html xmlns="http://www.w3.org/1999/xhtml">
            <p>FORMULA: H1</p>
          </html>
        </notes>
      </species>
      <species id="M_Cytochromes_C_Oxidized_mi_p1_GC_mi" name="Cytochromes_C_Oxidized[mi]" compartment="mi" charge="3">
        <notes>
          <html xmlns="http://www.w3.org/1999/xhtml">
            <p>FORMULA: X</p>
          </html>
        </notes>
      </species>
      <species id="M_UBIQUINOL_mi_p1_GC_mi" name="UBIQUINOL[mi]" compartment="mi" charge="0">
        <notes>
          <html xmlns="http://www.w3.org/1999/xhtml">
            <p>FORMULA: H2X</p>
          </html>
        </notes>
      </species>
      <species id="M_UBIQUINONE_mi_p1_GC_mi" name="UBIQUINONE[mi]" compartment="mi" charge="0">
        <notes>
          <html xmlns="http://www.w3.org/1999/xhtml">
            <p>FORMULA: X</p>
          </html>
        </notes>
      </species>
      <species id="M_Cytochromes_C_Reduced_mi_p1_GC_mi" name="Cytochromes_C_Reduced[mi]" compartment="mi" charge="2">
        <notes>
          <html xmlns="http://www.w3.org/1999/xhtml">
            <p>FORMULA: X</p>
          </html>
        </notes>
      </species>
      <species id="M_Cytochromes_C_Reduced_mi_p1_MC_mi" name="Cytochromes_C_Reduced[mi]" compartment="mi" charge="2">
        <notes>
          <html xmlns="http://www.w3.org/1999/xhtml">
            <p>FORMULA: X</p>
          </html>
        </notes>
      </species>
      <species id="M_PROTON_i_p1_MC_i" name="PROTON" compartment="i" charge="1">
        <notes>
          <html xmlns="http://www.w3.org/1999/xhtml">
            <p>FORMULA: H1</p>
          </html>
        </notes>
      </species>
      <species id="M_Cytochromes_C_Oxidized_mi_p1_MC_mi" name="Cytochromes_C_Oxidized[mi]" compartment="mi" charge="3">
        <notes>
          <html xmlns="http://www.w3.org/1999/xhtml">
            <p>FORMULA: X</p>
          </html>
        </notes>
      </species>
      <species id="M_UBIQUINOL_mi_p1_MC_mi" name="UBIQUINOL[mi]" compartment="mi" charge="0">
        <notes>
          <html xmlns="http://www.w3.org/1999/xhtml">
            <p>FORMULA: H2X</p>
          </html>
        </notes>
      </species>
      <species id="M_UBIQUINONE_mi_p1_MC_mi" name="UBIQUINONE[mi]" compartment="mi" charge="0">
        <notes>
          <html xmlns="http://www.w3.org/1999/xhtml">
            <p>FORMULA: X</p>
          </html>
        </notes>
      </species>
      <species id="M_Cytochromes_C_Reduced_mi_p2_GC_mi" name="Cytochromes_C_Reduced[mi]" compartment="mi" charge="2">
        <notes>
          <html xmlns="http://www.w3.org/1999/xhtml">
            <p>FORMULA: X</p>
          </html>
        </notes>
      </species>
      <species id="M_PROTON_i_p2_GC_i" name="PROTON" compartment="i" charge="1">
        <notes>
          <html xmlns="http://www.w3.org/1999/xhtml">
            <p>FORMULA: H1</p>
          </html>
        </notes>
      </species>
      <species id="M_Cytochromes_C_Oxidized_mi_p2_GC_mi" name="Cytochromes_C_Oxidized[mi]" compartment="mi" charge="3">
        <notes>
          <html xmlns="http://www.w3.org/1999/xhtml">
            <p>FORMULA: X</p>
          </html>
        </notes>
      </species>
      <species id="M_UBIQUINOL_mi_p2_GC_mi" name="UBIQUINOL[mi]" compartment="mi" charge="0">
        <notes>
          <html xmlns="http://www.w3.org/1999/xhtml">
            <p>FORMULA: H2X</p>
          </html>
        </notes>
      </species>
      <species id="M_UBIQUINONE_mi_p2_GC_mi" name="UBIQUINONE[mi]" compartment="mi" charge="0">
        <notes>
          <html xmlns="http://www.w3.org/1999/xhtml">
            <p>FORMULA: X</p>
          </html>
        </notes>
      </species>
      <species id="M_UBIQUINOL_mi_p2_MC_mi" name="UBIQUINOL[mi]" compartment="mi" charge="0">
        <notes>
          <html xmlns="http://www.w3.org/1999/xhtml">
            <p>FORMULA: H2X</p>
          </html>
        </notes>
      </species>
      <species id="M_Cytochromes_C_Reduced_mi_p2_MC_mi" name="Cytochromes_C_Reduced[mi]" compartment="mi" charge="2">
        <notes>
          <html xmlns="http://www.w3.org/1999/xhtml">
            <p>FORMULA: X</p>
          </html>
        </notes>
      </species>
      <species id="M_UBIQUINONE_mi_p2_MC_mi" name="UBIQUINONE[mi]" compartment="mi" charge="0">
        <notes>
          <html xmlns="http://www.w3.org/1999/xhtml">
            <p>FORMULA: X</p>
          </html>
        </notes>
      </species>
      <species id="M_PROTON_i_p2_MC_i" name="PROTON" compartment="i" charge="1">
        <notes>
          <html xmlns="http://www.w3.org/1999/xhtml">
            <p>FORMULA: H1</p>
          </html>
        </notes>
      </species>
      <species id="M_Cytochromes_C_Oxidized_mi_p2_MC_mi" name="Cytochromes_C_Oxidized[mi]" compartment="mi" charge="3">
        <notes>
          <html xmlns="http://www.w3.org/1999/xhtml">
            <p>FORMULA: X</p>
          </html>
        </notes>
      </species>
      <species id="M_UBIQUINOL_mi_p3_GC_mi" name="UBIQUINOL[mi]" compartment="mi" charge="0">
        <notes>
          <html xmlns="http://www.w3.org/1999/xhtml">
            <p>FORMULA: H2X</p>
          </html>
        </notes>
      </species>
      <species id="M_Cytochromes_C_Reduced_mi_p3_GC_mi" name="Cytochromes_C_Reduced[mi]" compartment="mi" charge="2">
        <notes>
          <html xmlns="http://www.w3.org/1999/xhtml">
            <p>FORMULA: X</p>
          </html>
        </notes>
      </species>
      <species id="M_UBIQUINONE_mi_p3_GC_mi" name="UBIQUINONE[mi]" compartment="mi" charge="0">
        <notes>
          <html xmlns="http://www.w3.org/1999/xhtml">
            <p>FORMULA: X</p>
          </html>
        </notes>
      </species>
      <species id="M_PROTON_i_p3_GC_i" name="PROTON" compartment="i" charge="1">
        <notes>
          <html xmlns="http://www.w3.org/1999/xhtml">
            <p>FORMULA: H1</p>
          </html>
        </notes>
      </species>
      <species id="M_Cytochromes_C_Oxidized_mi_p3_GC_mi" name="Cytochromes_C_Oxidized[mi]" compartment="mi" charge="3">
        <notes>
          <html xmlns="http://www.w3.org/1999/xhtml">
            <p>FORMULA: X</p>
          </html>
        </notes>
      </species>
      <species id="M_Cytochromes_C_Reduced_mi_p3_MC_mi" name="Cytochromes_C_Reduced[mi]" compartment="mi" charge="2">
        <notes>
          <html xmlns="http://www.w3.org/1999/xhtml">
            <p>FORMULA: X</p>
          </html>
        </notes>
      </species>
      <species id="M_UBIQUINOL_mi_p3_MC_mi" name="UBIQUINOL[mi]" compartment="mi" charge="0">
        <notes>
          <html xmlns="http://www.w3.org/1999/xhtml">
            <p>FORMULA: H2X</p>
          </html>
        </notes>
      </species>
      <species id="M_UBIQUINONE_mi_p3_MC_mi" name="UBIQUINONE[mi]" compartment="mi" charge="0">
        <notes>
          <html xmlns="http://www.w3.org/1999/xhtml">
            <p>FORMULA: X</p>
          </html>
        </notes>
      </species>
      <species id="M_PROTON_i_p3_MC_i" name="PROTON" compartment="i" charge="1">
        <notes>
          <html xmlns="http://www.w3.org/1999/xhtml">
            <p>FORMULA: H1</p>
          </html>
        </notes>
      </species>
      <species id="M_Cytochromes_C_Oxidized_mi_p3_MC_mi" name="Cytochromes_C_Oxidized[mi]" compartment="mi" charge="3">
        <notes>
          <html xmlns="http://www.w3.org/1999/xhtml">
            <p>FORMULA: X</p>
          </html>
        </notes>
      </species>
      <species id="M_Cytochromes_C_Oxidized_mi_p4_GC_mi" name="Cytochromes_C_Oxidized[mi]" compartment="mi" charge="3">
        <notes>
          <html xmlns="http://www.w3.org/1999/xhtml">
            <p>FORMULA: X</p>
          </html>
        </notes>
      </species>
      <species id="M_UBIQUINONE_mi_p4_GC_mi" name="UBIQUINONE[mi]" compartment="mi" charge="0">
        <notes>
          <html xmlns="http://www.w3.org/1999/xhtml">
            <p>FORMULA: X</p>
          </html>
        </notes>
      </species>
      <species id="M_Cytochromes_C_Reduced_mi_p4_GC_mi" name="Cytochromes_C_Reduced[mi]" compartment="mi" charge="2">
        <notes>
          <html xmlns="http://www.w3.org/1999/xhtml">
            <p>FORMULA: X</p>
          </html>
        </notes>
      </species>
      <species id="M_UBIQUINOL_mi_p4_GC_mi" name="UBIQUINOL[mi]" compartment="mi" charge="0">
        <notes>
          <html xmlns="http://www.w3.org/1999/xhtml">
            <p>FORMULA: H2X</p>
          </html>
        </notes>
      </species>
      <species id="M_PROTON_i_p4_GC_i" name="PROTON" compartment="i" charge="1">
        <notes>
          <html xmlns="http://www.w3.org/1999/xhtml">
            <p>FORMULA: H1</p>
          </html>
        </notes>
      </species>
      <species id="M_UBIQUINOL_mi_p4_MC_mi" name="UBIQUINOL[mi]" compartment="mi" charge="0">
        <notes>
          <html xmlns="http://www.w3.org/1999/xhtml">
            <p>FORMULA: H2X</p>
          </html>
        </notes>
      </species>
      <species id="M_PROTON_i_p4_MC_i" name="PROTON" compartment="i" charge="1">
        <notes>
          <html xmlns="http://www.w3.org/1999/xhtml">
            <p>FORMULA: H1</p>
          </html>
        </notes>
      </species>
      <species id="M_Cytochromes_C_Oxidized_mi_p4_MC_mi" name="Cytochromes_C_Oxidized[mi]" compartment="mi" charge="3">
        <notes>
          <html xmlns="http://www.w3.org/1999/xhtml">
            <p>FORMULA: X</p>
          </html>
        </notes>
      </species>
      <species id="M_UBIQUINONE_mi_p4_MC_mi" name="UBIQUINONE[mi]" compartment="mi" charge="0">
        <notes>
          <html xmlns="http://www.w3.org/1999/xhtml">
            <p>FORMULA: X</p>
          </html>
        </notes>
      </species>
      <species id="M_Cytochromes_C_Reduced_mi_p4_MC_mi" name="Cytochromes_C_Reduced[mi]" compartment="mi" charge="2">
        <notes>
          <html xmlns="http://www.w3.org/1999/xhtml">
            <p>FORMULA: X</p>
          </html>
        </notes>
      </species>
      <species id="M_PROTON_i_p5_GC_i" name="PROTON" compartment="i" charge="1">
        <notes>
          <html xmlns="http://www.w3.org/1999/xhtml">
            <p>FORMULA: H1</p>
          </html>
        </notes>
      </species>
      <species id="M_Cytochromes_C_Oxidized_mi_p5_GC_mi" name="Cytochromes_C_Oxidized[mi]" compartment="mi" charge="3">
        <notes>
          <html xmlns="http://www.w3.org/1999/xhtml">
            <p>FORMULA: X</p>
          </html>
        </notes>
      </species>
      <species id="M_UBIQUINOL_mi_p5_GC_mi" name="UBIQUINOL[mi]" compartment="mi" charge="0">
        <notes>
          <html xmlns="http://www.w3.org/1999/xhtml">
            <p>FORMULA: H2X</p>
          </html>
        </notes>
      </species>
      <species id="M_UBIQUINONE_mi_p5_GC_mi" name="UBIQUINONE[mi]" compartment="mi" charge="0">
        <notes>
          <html xmlns="http://www.w3.org/1999/xhtml">
            <p>FORMULA: X</p>
          </html>
        </notes>
      </species>
      <species id="M_Cytochromes_C_Reduced_mi_p5_GC_mi" name="Cytochromes_C_Reduced[mi]" compartment="mi" charge="2">
        <notes>
          <html xmlns="http://www.w3.org/1999/xhtml">
            <p>FORMULA: X</p>
          </html>
        </notes>
      </species>
      <species id="M_PROTON_i_p5_MC_i" name="PROTON" compartment="i" charge="1">
        <notes>
          <html xmlns="http://www.w3.org/1999/xhtml">
            <p>FORMULA: H1</p>
          </html>
        </notes>
      </species>
      <species id="M_Cytochromes_C_Oxidized_mi_p5_MC_mi" name="Cytochromes_C_Oxidized[mi]" compartment="mi" charge="3">
        <notes>
          <html xmlns="http://www.w3.org/1999/xhtml">
            <p>FORMULA: X</p>
          </html>
        </notes>
      </species>
      <species id="M_UBIQUINOL_mi_p5_MC_mi" name="UBIQUINOL[mi]" compartment="mi" charge="0">
        <notes>
          <html xmlns="http://www.w3.org/1999/xhtml">
            <p>FORMULA: H2X</p>
          </html>
        </notes>
      </species>
      <species id="M_UBIQUINONE_mi_p5_MC_mi" name="UBIQUINONE[mi]" compartment="mi" charge="0">
        <notes>
          <html xmlns="http://www.w3.org/1999/xhtml">
            <p>FORMULA: X</p>
          </html>
        </notes>
      </species>
      <species id="M_Cytochromes_C_Reduced_mi_p5_MC_mi" name="Cytochromes_C_Reduced[mi]" compartment="mi" charge="2">
        <notes>
          <html xmlns="http://www.w3.org/1999/xhtml">
            <p>FORMULA: X</p>
          </html>
        </notes>
      </species>
      <species id="M_Cytochromes_C_Reduced_mi_p6_GC_mi" name="Cytochromes_C_Reduced[mi]" compartment="mi" charge="2">
        <notes>
          <html xmlns="http://www.w3.org/1999/xhtml">
            <p>FORMULA: X</p>
          </html>
        </notes>
      </species>
      <species id="M_PROTON_i_p6_GC_i" name="PROTON" compartment="i" charge="1">
        <notes>
          <html xmlns="http://www.w3.org/1999/xhtml">
            <p>FORMULA: H1</p>
          </html>
        </notes>
      </species>
      <species id="M_Cytochromes_C_Oxidized_mi_p6_GC_mi" name="Cytochromes_C_Oxidized[mi]" compartment="mi" charge="3">
        <notes>
          <html xmlns="http://www.w3.org/1999/xhtml">
            <p>FORMULA: X</p>
          </html>
        </notes>
      </species>
      <species id="M_UBIQUINOL_mi_p6_GC_mi" name="UBIQUINOL[mi]" compartment="mi" charge="0">
        <notes>
          <html xmlns="http://www.w3.org/1999/xhtml">
            <p>FORMULA: H2X</p>
          </html>
        </notes>
      </species>
      <species id="M_UBIQUINONE_mi_p6_GC_mi" name="UBIQUINONE[mi]" compartment="mi" charge="0">
        <notes>
          <html xmlns="http://www.w3.org/1999/xhtml">
            <p>FORMULA: X</p>
          </html>
        </notes>
      </species>
      <species id="M_Cytochromes_C_Reduced_mi_p6_MC_mi" name="Cytochromes_C_Reduced[mi]" compartment="mi" charge="2">
        <notes>
          <html xmlns="http://www.w3.org/1999/xhtml">
            <p>FORMULA: X</p>
          </html>
        </notes>
      </species>
      <species id="M_UBIQUINONE_mi_p6_MC_mi" name="UBIQUINONE[mi]" compartment="mi" charge="0">
        <notes>
          <html xmlns="http://www.w3.org/1999/xhtml">
            <p>FORMULA: X</p>
          </html>
        </notes>
      </species>
      <species id="M_PROTON_i_p6_MC_i" name="PROTON" compartment="i" charge="1">
        <notes>
          <html xmlns="http://www.w3.org/1999/xhtml">
            <p>FORMULA: H1</p>
          </html>
        </notes>
      </species>
      <species id="M_Cytochromes_C_Oxidized_mi_p6_MC_mi" name="Cytochromes_C_Oxidized[mi]" compartment="mi" charge="3">
        <notes>
          <html xmlns="http://www.w3.org/1999/xhtml">
            <p>FORMULA: X</p>
          </html>
        </notes>
      </species>
      <species id="M_UBIQUINOL_mi_p6_MC_mi" name="UBIQUINOL[mi]" compartment="mi" charge="0">
        <notes>
          <html xmlns="http://www.w3.org/1999/xhtml">
            <p>FORMULA: H2X</p>
          </html>
        </notes>
      </species>
      <species id="M_PROTON_p_p1_GC_p" name="PROTON" compartment="p" charge="1">
        <notes>
          <html xmlns="http://www.w3.org/1999/xhtml">
            <p>FORMULA: H1</p>
          </html>
        </notes>
      </species>
      <species id="M_Reduced_ferredoxins_p_p1_GC_p" name="Reduced_ferredoxins[p]" compartment="p" charge="1">
        <notes>
          <html xmlns="http://www.w3.org/1999/xhtml">
            <p>FORMULA: X</p>
          </html>
        </notes>
      </species>
      <species id="M_NADP_p_p1_GC_p" name="NADP" compartment="p" charge="-3">
        <notes>
          <html xmlns="http://www.w3.org/1999/xhtml">
            <p>FORMULA: C21H25N7O17P3</p>
          </html>
        </notes>
      </species>
      <species id="M_Oxidized_ferredoxins_p_p1_GC_p" name="Oxidized_ferredoxins[p]" compartment="p" charge="2">
        <notes>
          <html xmlns="http://www.w3.org/1999/xhtml">
            <p>FORMULA: X</p>
          </html>
        </notes>
      </species>
      <species id="M_NADPH_p_p1_GC_p" name="NADPH" compartment="p" charge="-4">
        <notes>
          <html xmlns="http://www.w3.org/1999/xhtml">
            <p>FORMULA: C21H26N7O17P3</p>
          </html>
        </notes>
      </species>
      <species id="M_NADPH_p_p1_MC_p" name="NADPH" compartment="p" charge="-4">
        <notes>
          <html xmlns="http://www.w3.org/1999/xhtml">
            <p>FORMULA: C21H26N7O17P3</p>
          </html>
        </notes>
      </species>
      <species id="M_PROTON_p_p1_MC_p" name="PROTON" compartment="p" charge="1">
        <notes>
          <html xmlns="http://www.w3.org/1999/xhtml">
            <p>FORMULA: H1</p>
          </html>
        </notes>
      </species>
      <species id="M_Oxidized_ferredoxins_p_p1_MC_p" name="Oxidized_ferredoxins[p]" compartment="p" charge="2">
        <notes>
          <html xmlns="http://www.w3.org/1999/xhtml">
            <p>FORMULA: X</p>
          </html>
        </notes>
      </species>
      <species id="M_NADP_p_p1_MC_p" name="NADP" compartment="p" charge="-3">
        <notes>
          <html xmlns="http://www.w3.org/1999/xhtml">
            <p>FORMULA: C21H25N7O17P3</p>
          </html>
        </notes>
      </species>
      <species id="M_Reduced_ferredoxins_p_p1_MC_p" name="Reduced_ferredoxins[p]" compartment="p" charge="1">
        <notes>
          <html xmlns="http://www.w3.org/1999/xhtml">
            <p>FORMULA: X</p>
          </html>
        </notes>
      </species>
      <species id="M_NADP_p_p2_GC_p" name="NADP" compartment="p" charge="-3">
        <notes>
          <html xmlns="http://www.w3.org/1999/xhtml">
            <p>FORMULA: C21H25N7O17P3</p>
          </html>
        </notes>
      </species>
      <species id="M_Oxidized_ferredoxins_p_p2_GC_p" name="Oxidized_ferredoxins[p]" compartment="p" charge="2">
        <notes>
          <html xmlns="http://www.w3.org/1999/xhtml">
            <p>FORMULA: X</p>
          </html>
        </notes>
      </species>
      <species id="M_Reduced_ferredoxins_p_p2_GC_p" name="Reduced_ferredoxins[p]" compartment="p" charge="1">
        <notes>
          <html xmlns="http://www.w3.org/1999/xhtml">
            <p>FORMULA: X</p>
          </html>
        </notes>
      </species>
      <species id="M_NADPH_p_p2_GC_p" name="NADPH" compartment="p" charge="-4">
        <notes>
          <html xmlns="http://www.w3.org/1999/xhtml">
            <p>FORMULA: C21H26N7O17P3</p>
          </html>
        </notes>
      </species>
      <species id="M_PROTON_p_p2_GC_p" name="PROTON" compartment="p" charge="1">
        <notes>
          <html xmlns="http://www.w3.org/1999/xhtml">
            <p>FORMULA: H1</p>
          </html>
        </notes>
      </species>
      <species id="M_NADPH_p_p2_MC_p" name="NADPH" compartment="p" charge="-4">
        <notes>
          <html xmlns="http://www.w3.org/1999/xhtml">
            <p>FORMULA: C21H26N7O17P3</p>
          </html>
        </notes>
      </species>
      <species id="M_Oxidized_ferredoxins_p_p2_MC_p" name="Oxidized_ferredoxins[p]" compartment="p" charge="2">
        <notes>
          <html xmlns="http://www.w3.org/1999/xhtml">
            <p>FORMULA: X</p>
          </html>
        </notes>
      </species>
      <species id="M_Reduced_ferredoxins_p_p2_MC_p" name="Reduced_ferredoxins[p]" compartment="p" charge="1">
        <notes>
          <html xmlns="http://www.w3.org/1999/xhtml">
            <p>FORMULA: X</p>
          </html>
        </notes>
      </species>
      <species id="M_PROTON_p_p2_MC_p" name="PROTON" compartment="p" charge="1">
        <notes>
          <html xmlns="http://www.w3.org/1999/xhtml">
            <p>FORMULA: H1</p>
          </html>
        </notes>
      </species>
      <species id="M_NADP_p_p2_MC_p" name="NADP" compartment="p" charge="-3">
        <notes>
          <html xmlns="http://www.w3.org/1999/xhtml">
            <p>FORMULA: C21H25N7O17P3</p>
          </html>
        </notes>
      </species>
      <species id="M_NADP_p_p3_GC_p" name="NADP" compartment="p" charge="-3">
        <notes>
          <html xmlns="http://www.w3.org/1999/xhtml">
            <p>FORMULA: C21H25N7O17P3</p>
          </html>
        </notes>
      </species>
      <species id="M_Reduced_ferredoxins_p_p3_GC_p" name="Reduced_ferredoxins[p]" compartment="p" charge="1">
        <notes>
          <html xmlns="http://www.w3.org/1999/xhtml">
            <p>FORMULA: X</p>
          </html>
        </notes>
      </species>
      <species id="M_NADPH_p_p3_GC_p" name="NADPH" compartment="p" charge="-4">
        <notes>
          <html xmlns="http://www.w3.org/1999/xhtml">
            <p>FORMULA: C21H26N7O17P3</p>
          </html>
        </notes>
      </species>
      <species id="M_PROTON_p_p3_GC_p" name="PROTON" compartment="p" charge="1">
        <notes>
          <html xmlns="http://www.w3.org/1999/xhtml">
            <p>FORMULA: H1</p>
          </html>
        </notes>
      </species>
      <species id="M_Oxidized_ferredoxins_p_p3_GC_p" name="Oxidized_ferredoxins[p]" compartment="p" charge="2">
        <notes>
          <html xmlns="http://www.w3.org/1999/xhtml">
            <p>FORMULA: X</p>
          </html>
        </notes>
      </species>
      <species id="M_NADPH_p_p3_MC_p" name="NADPH" compartment="p" charge="-4">
        <notes>
          <html xmlns="http://www.w3.org/1999/xhtml">
            <p>FORMULA: C21H26N7O17P3</p>
          </html>
        </notes>
      </species>
      <species id="M_PROTON_p_p3_MC_p" name="PROTON" compartment="p" charge="1">
        <notes>
          <html xmlns="http://www.w3.org/1999/xhtml">
            <p>FORMULA: H1</p>
          </html>
        </notes>
      </species>
      <species id="M_Reduced_ferredoxins_p_p3_MC_p" name="Reduced_ferredoxins[p]" compartment="p" charge="1">
        <notes>
          <html xmlns="http://www.w3.org/1999/xhtml">
            <p>FORMULA: X</p>
          </html>
        </notes>
      </species>
      <species id="M_NADP_p_p3_MC_p" name="NADP" compartment="p" charge="-3">
        <notes>
          <html xmlns="http://www.w3.org/1999/xhtml">
            <p>FORMULA: C21H25N7O17P3</p>
          </html>
        </notes>
      </species>
      <species id="M_Oxidized_ferredoxins_p_p3_MC_p" name="Oxidized_ferredoxins[p]" compartment="p" charge="2">
        <notes>
          <html xmlns="http://www.w3.org/1999/xhtml">
            <p>FORMULA: X</p>
          </html>
        </notes>
      </species>
      <species id="M_NADP_p_p4_GC_p" name="NADP" compartment="p" charge="-3">
        <notes>
          <html xmlns="http://www.w3.org/1999/xhtml">
            <p>FORMULA: C21H25N7O17P3</p>
          </html>
        </notes>
      </species>
      <species id="M_Reduced_ferredoxins_p_p4_GC_p" name="Reduced_ferredoxins[p]" compartment="p" charge="1">
        <notes>
          <html xmlns="http://www.w3.org/1999/xhtml">
            <p>FORMULA: X</p>
          </html>
        </notes>
      </species>
      <species id="M_NADPH_p_p4_GC_p" name="NADPH" compartment="p" charge="-4">
        <notes>
          <html xmlns="http://www.w3.org/1999/xhtml">
            <p>FORMULA: C21H26N7O17P3</p>
          </html>
        </notes>
      </species>
      <species id="M_PROTON_p_p4_GC_p" name="PROTON" compartment="p" charge="1">
        <notes>
          <html xmlns="http://www.w3.org/1999/xhtml">
            <p>FORMULA: H1</p>
          </html>
        </notes>
      </species>
      <species id="M_Oxidized_ferredoxins_p_p4_GC_p" name="Oxidized_ferredoxins[p]" compartment="p" charge="2">
        <notes>
          <html xmlns="http://www.w3.org/1999/xhtml">
            <p>FORMULA: X</p>
          </html>
        </notes>
      </species>
      <species id="M_Reduced_ferredoxins_p_p4_MC_p" name="Reduced_ferredoxins[p]" compartment="p" charge="1">
        <notes>
          <html xmlns="http://www.w3.org/1999/xhtml">
            <p>FORMULA: X</p>
          </html>
        </notes>
      </species>
      <species id="M_NADP_p_p4_MC_p" name="NADP" compartment="p" charge="-3">
        <notes>
          <html xmlns="http://www.w3.org/1999/xhtml">
            <p>FORMULA: C21H25N7O17P3</p>
          </html>
        </notes>
      </species>
      <species id="M_PROTON_p_p4_MC_p" name="PROTON" compartment="p" charge="1">
        <notes>
          <html xmlns="http://www.w3.org/1999/xhtml">
            <p>FORMULA: H1</p>
          </html>
        </notes>
      </species>
      <species id="M_Oxidized_ferredoxins_p_p4_MC_p" name="Oxidized_ferredoxins[p]" compartment="p" charge="2">
        <notes>
          <html xmlns="http://www.w3.org/1999/xhtml">
            <p>FORMULA: X</p>
          </html>
        </notes>
      </species>
      <species id="M_NADPH_p_p4_MC_p" name="NADPH" compartment="p" charge="-4">
        <notes>
          <html xmlns="http://www.w3.org/1999/xhtml">
            <p>FORMULA: C21H26N7O17P3</p>
          </html>
        </notes>
      </species>
      <species id="M_PROTON_p_p5_GC_p" name="PROTON" compartment="p" charge="1">
        <notes>
          <html xmlns="http://www.w3.org/1999/xhtml">
            <p>FORMULA: H1</p>
          </html>
        </notes>
      </species>
      <species id="M_NADP_p_p5_GC_p" name="NADP" compartment="p" charge="-3">
        <notes>
          <html xmlns="http://www.w3.org/1999/xhtml">
            <p>FORMULA: C21H25N7O17P3</p>
          </html>
        </notes>
      </species>
      <species id="M_NADPH_p_p5_GC_p" name="NADPH" compartment="p" charge="-4">
        <notes>
          <html xmlns="http://www.w3.org/1999/xhtml">
            <p>FORMULA: C21H26N7O17P3</p>
          </html>
        </notes>
      </species>
      <species id="M_Oxidized_ferredoxins_p_p5_GC_p" name="Oxidized_ferredoxins[p]" compartment="p" charge="2">
        <notes>
          <html xmlns="http://www.w3.org/1999/xhtml">
            <p>FORMULA: X</p>
          </html>
        </notes>
      </species>
      <species id="M_Reduced_ferredoxins_p_p5_GC_p" name="Reduced_ferredoxins[p]" compartment="p" charge="1">
        <notes>
          <html xmlns="http://www.w3.org/1999/xhtml">
            <p>FORMULA: X</p>
          </html>
        </notes>
      </species>
      <species id="M_Oxidized_ferredoxins_p_p5_MC_p" name="Oxidized_ferredoxins[p]" compartment="p" charge="2">
        <notes>
          <html xmlns="http://www.w3.org/1999/xhtml">
            <p>FORMULA: X</p>
          </html>
        </notes>
      </species>
      <species id="M_NADP_p_p5_MC_p" name="NADP" compartment="p" charge="-3">
        <notes>
          <html xmlns="http://www.w3.org/1999/xhtml">
            <p>FORMULA: C21H25N7O17P3</p>
          </html>
        </notes>
      </species>
      <species id="M_PROTON_p_p5_MC_p" name="PROTON" compartment="p" charge="1">
        <notes>
          <html xmlns="http://www.w3.org/1999/xhtml">
            <p>FORMULA: H1</p>
          </html>
        </notes>
      </species>
      <species id="M_Reduced_ferredoxins_p_p5_MC_p" name="Reduced_ferredoxins[p]" compartment="p" charge="1">
        <notes>
          <html xmlns="http://www.w3.org/1999/xhtml">
            <p>FORMULA: X</p>
          </html>
        </notes>
      </species>
      <species id="M_NADPH_p_p5_MC_p" name="NADPH" compartment="p" charge="-4">
        <notes>
          <html xmlns="http://www.w3.org/1999/xhtml">
            <p>FORMULA: C21H26N7O17P3</p>
          </html>
        </notes>
      </species>
      <species id="M_NADPH_p_p6_GC_p" name="NADPH" compartment="p" charge="-4">
        <notes>
          <html xmlns="http://www.w3.org/1999/xhtml">
            <p>FORMULA: C21H26N7O17P3</p>
          </html>
        </notes>
      </species>
      <species id="M_PROTON_p_p6_GC_p" name="PROTON" compartment="p" charge="1">
        <notes>
          <html xmlns="http://www.w3.org/1999/xhtml">
            <p>FORMULA: H1</p>
          </html>
        </notes>
      </species>
      <species id="M_Reduced_ferredoxins_p_p6_GC_p" name="Reduced_ferredoxins[p]" compartment="p" charge="1">
        <notes>
          <html xmlns="http://www.w3.org/1999/xhtml">
            <p>FORMULA: X</p>
          </html>
        </notes>
      </species>
      <species id="M_NADP_p_p6_GC_p" name="NADP" compartment="p" charge="-3">
        <notes>
          <html xmlns="http://www.w3.org/1999/xhtml">
            <p>FORMULA: C21H25N7O17P3</p>
          </html>
        </notes>
      </species>
      <species id="M_Oxidized_ferredoxins_p_p6_GC_p" name="Oxidized_ferredoxins[p]" compartment="p" charge="2">
        <notes>
          <html xmlns="http://www.w3.org/1999/xhtml">
            <p>FORMULA: X</p>
          </html>
        </notes>
      </species>
      <species id="M_NADP_p_p6_MC_p" name="NADP" compartment="p" charge="-3">
        <notes>
          <html xmlns="http://www.w3.org/1999/xhtml">
            <p>FORMULA: C21H25N7O17P3</p>
          </html>
        </notes>
      </species>
      <species id="M_PROTON_p_p6_MC_p" name="PROTON" compartment="p" charge="1">
        <notes>
          <html xmlns="http://www.w3.org/1999/xhtml">
            <p>FORMULA: H1</p>
          </html>
        </notes>
      </species>
      <species id="M_Reduced_ferredoxins_p_p6_MC_p" name="Reduced_ferredoxins[p]" compartment="p" charge="1">
        <notes>
          <html xmlns="http://www.w3.org/1999/xhtml">
            <p>FORMULA: X</p>
          </html>
        </notes>
      </species>
      <species id="M_NADPH_p_p6_MC_p" name="NADPH" compartment="p" charge="-4">
        <notes>
          <html xmlns="http://www.w3.org/1999/xhtml">
            <p>FORMULA: C21H26N7O17P3</p>
          </html>
        </notes>
      </species>
      <species id="M_Oxidized_ferredoxins_p_p6_MC_p" name="Oxidized_ferredoxins[p]" compartment="p" charge="2">
        <notes>
          <html xmlns="http://www.w3.org/1999/xhtml">
            <p>FORMULA: X</p>
          </html>
        </notes>
      </species>
      <species id="M_PROTON_x_p1_GC_x" name="PROTON" compartment="x" charge="1">
        <notes>
          <html xmlns="http://www.w3.org/1999/xhtml">
            <p>FORMULA: H1</p>
          </html>
        </notes>
      </species>
      <species id="M_2_METHYL_ACETO_ACETYL_COA_x_p1_GC_m" name="2-METHYL-ACETO-ACETYL-COA" compartment="m" charge="-4">
        <notes>
          <html xmlns="http://www.w3.org/1999/xhtml">
            <p>FORMULA: C26H38N7O18P3S1</p>
          </html>
        </notes>
      </species>
      <species id="M_2_METHYL_3_HYDROXY_BUTYRYL_COA_x_p1_GC_m" name="2-METHYL-3-HYDROXY-BUTYRYL-COA" compartment="m" charge="-4">
        <notes>
          <html xmlns="http://www.w3.org/1999/xhtml">
            <p>FORMULA: C26H40N7O18P3S1</p>
          </html>
        </notes>
      </species>
      <species id="M_NAD_x_p1_GC_x" name="NAD" compartment="x" charge="-1">
        <notes>
          <html xmlns="http://www.w3.org/1999/xhtml">
            <p>FORMULA: C21H26N7O14P2</p>
          </html>
        </notes>
      </species>
      <species id="M_NADH_x_p1_GC_x" name="NADH" compartment="x" charge="-2">
        <notes>
          <html xmlns="http://www.w3.org/1999/xhtml">
            <p>FORMULA: C21H27N7O14P2</p>
          </html>
        </notes>
      </species>
      <species id="M_NADH_x_p1_MC_x" name="NADH" compartment="x" charge="-2">
        <notes>
          <html xmlns="http://www.w3.org/1999/xhtml">
            <p>FORMULA: C21H27N7O14P2</p>
          </html>
        </notes>
      </species>
      <species id="M_PROTON_x_p1_MC_x" name="PROTON" compartment="x" charge="1">
        <notes>
          <html xmlns="http://www.w3.org/1999/xhtml">
            <p>FORMULA: H1</p>
          </html>
        </notes>
      </species>
      <species id="M_2_METHYL_ACETO_ACETYL_COA_x_p1_MC_m" name="2-METHYL-ACETO-ACETYL-COA" compartment="m" charge="-4">
        <notes>
          <html xmlns="http://www.w3.org/1999/xhtml">
            <p>FORMULA: C26H38N7O18P3S1</p>
          </html>
        </notes>
      </species>
      <species id="M_2_METHYL_3_HYDROXY_BUTYRYL_COA_x_p1_MC_m" name="2-METHYL-3-HYDROXY-BUTYRYL-COA" compartment="m" charge="-4">
        <notes>
          <html xmlns="http://www.w3.org/1999/xhtml">
            <p>FORMULA: C26H40N7O18P3S1</p>
          </html>
        </notes>
      </species>
      <species id="M_NAD_x_p1_MC_x" name="NAD" compartment="x" charge="-1">
        <notes>
          <html xmlns="http://www.w3.org/1999/xhtml">
            <p>FORMULA: C21H26N7O14P2</p>
          </html>
        </notes>
      </species>
      <species id="M_NAD_x_p2_GC_x" name="NAD" compartment="x" charge="-1">
        <notes>
          <html xmlns="http://www.w3.org/1999/xhtml">
            <p>FORMULA: C21H26N7O14P2</p>
          </html>
        </notes>
      </species>
      <species id="M_2_METHYL_ACETO_ACETYL_COA_x_p2_GC_m" name="2-METHYL-ACETO-ACETYL-COA" compartment="m" charge="-4">
        <notes>
          <html xmlns="http://www.w3.org/1999/xhtml">
            <p>FORMULA: C26H38N7O18P3S1</p>
          </html>
        </notes>
      </species>
      <species id="M_2_METHYL_3_HYDROXY_BUTYRYL_COA_x_p2_GC_m" name="2-METHYL-3-HYDROXY-BUTYRYL-COA" compartment="m" charge="-4">
        <notes>
          <html xmlns="http://www.w3.org/1999/xhtml">
            <p>FORMULA: C26H40N7O18P3S1</p>
          </html>
        </notes>
      </species>
      <species id="M_NADH_x_p2_GC_x" name="NADH" compartment="x" charge="-2">
        <notes>
          <html xmlns="http://www.w3.org/1999/xhtml">
            <p>FORMULA: C21H27N7O14P2</p>
          </html>
        </notes>
      </species>
      <species id="M_PROTON_x_p2_GC_x" name="PROTON" compartment="x" charge="1">
        <notes>
          <html xmlns="http://www.w3.org/1999/xhtml">
            <p>FORMULA: H1</p>
          </html>
        </notes>
      </species>
      <species id="M_NAD_x_p2_MC_x" name="NAD" compartment="x" charge="-1">
        <notes>
          <html xmlns="http://www.w3.org/1999/xhtml">
            <p>FORMULA: C21H26N7O14P2</p>
          </html>
        </notes>
      </species>
      <species id="M_PROTON_x_p2_MC_x" name="PROTON" compartment="x" charge="1">
        <notes>
          <html xmlns="http://www.w3.org/1999/xhtml">
            <p>FORMULA: H1</p>
          </html>
        </notes>
      </species>
      <species id="M_NADH_x_p2_MC_x" name="NADH" compartment="x" charge="-2">
        <notes>
          <html xmlns="http://www.w3.org/1999/xhtml">
            <p>FORMULA: C21H27N7O14P2</p>
          </html>
        </notes>
      </species>
      <species id="M_2_METHYL_3_HYDROXY_BUTYRYL_COA_x_p2_MC_m" name="2-METHYL-3-HYDROXY-BUTYRYL-COA" compartment="m" charge="-4">
        <notes>
          <html xmlns="http://www.w3.org/1999/xhtml">
            <p>FORMULA: C26H40N7O18P3S1</p>
          </html>
        </notes>
      </species>
      <species id="M_2_METHYL_ACETO_ACETYL_COA_x_p2_MC_m" name="2-METHYL-ACETO-ACETYL-COA" compartment="m" charge="-4">
        <notes>
          <html xmlns="http://www.w3.org/1999/xhtml">
            <p>FORMULA: C26H38N7O18P3S1</p>
          </html>
        </notes>
      </species>
      <species id="M_NAD_x_p3_GC_x" name="NAD" compartment="x" charge="-1">
        <notes>
          <html xmlns="http://www.w3.org/1999/xhtml">
            <p>FORMULA: C21H26N7O14P2</p>
          </html>
        </notes>
      </species>
      <species id="M_2_METHYL_3_HYDROXY_BUTYRYL_COA_x_p3_GC_m" name="2-METHYL-3-HYDROXY-BUTYRYL-COA" compartment="m" charge="-4">
        <notes>
          <html xmlns="http://www.w3.org/1999/xhtml">
            <p>FORMULA: C26H40N7O18P3S1</p>
          </html>
        </notes>
      </species>
      <species id="M_2_METHYL_ACETO_ACETYL_COA_x_p3_GC_m" name="2-METHYL-ACETO-ACETYL-COA" compartment="m" charge="-4">
        <notes>
          <html xmlns="http://www.w3.org/1999/xhtml">
            <p>FORMULA: C26H38N7O18P3S1</p>
          </html>
        </notes>
      </species>
      <species id="M_PROTON_x_p3_GC_x" name="PROTON" compartment="x" charge="1">
        <notes>
          <html xmlns="http://www.w3.org/1999/xhtml">
            <p>FORMULA: H1</p>
          </html>
        </notes>
      </species>
      <species id="M_NADH_x_p3_GC_x" name="NADH" compartment="x" charge="-2">
        <notes>
          <html xmlns="http://www.w3.org/1999/xhtml">
            <p>FORMULA: C21H27N7O14P2</p>
          </html>
        </notes>
      </species>
      <species id="M_PROTON_x_p3_MC_x" name="PROTON" compartment="x" charge="1">
        <notes>
          <html xmlns="http://www.w3.org/1999/xhtml">
            <p>FORMULA: H1</p>
          </html>
        </notes>
      </species>
      <species id="M_NAD_x_p3_MC_x" name="NAD" compartment="x" charge="-1">
        <notes>
          <html xmlns="http://www.w3.org/1999/xhtml">
            <p>FORMULA: C21H26N7O14P2</p>
          </html>
        </notes>
      </species>
      <species id="M_2_METHYL_3_HYDROXY_BUTYRYL_COA_x_p3_MC_m" name="2-METHYL-3-HYDROXY-BUTYRYL-COA" compartment="m" charge="-4">
        <notes>
          <html xmlns="http://www.w3.org/1999/xhtml">
            <p>FORMULA: C26H40N7O18P3S1</p>
          </html>
        </notes>
      </species>
      <species id="M_2_METHYL_ACETO_ACETYL_COA_x_p3_MC_m" name="2-METHYL-ACETO-ACETYL-COA" compartment="m" charge="-4">
        <notes>
          <html xmlns="http://www.w3.org/1999/xhtml">
            <p>FORMULA: C26H38N7O18P3S1</p>
          </html>
        </notes>
      </species>
      <species id="M_NADH_x_p3_MC_x" name="NADH" compartment="x" charge="-2">
        <notes>
          <html xmlns="http://www.w3.org/1999/xhtml">
            <p>FORMULA: C21H27N7O14P2</p>
          </html>
        </notes>
      </species>
      <species id="M_2_METHYL_3_HYDROXY_BUTYRYL_COA_x_p4_GC_m" name="2-METHYL-3-HYDROXY-BUTYRYL-COA" compartment="m" charge="-4">
        <notes>
          <html xmlns="http://www.w3.org/1999/xhtml">
            <p>FORMULA: C26H40N7O18P3S1</p>
          </html>
        </notes>
      </species>
      <species id="M_NAD_x_p4_GC_x" name="NAD" compartment="x" charge="-1">
        <notes>
          <html xmlns="http://www.w3.org/1999/xhtml">
            <p>FORMULA: C21H26N7O14P2</p>
          </html>
        </notes>
      </species>
      <species id="M_2_METHYL_ACETO_ACETYL_COA_x_p4_GC_m" name="2-METHYL-ACETO-ACETYL-COA" compartment="m" charge="-4">
        <notes>
          <html xmlns="http://www.w3.org/1999/xhtml">
            <p>FORMULA: C26H38N7O18P3S1</p>
          </html>
        </notes>
      </species>
      <species id="M_NADH_x_p4_GC_x" name="NADH" compartment="x" charge="-2">
        <notes>
          <html xmlns="http://www.w3.org/1999/xhtml">
            <p>FORMULA: C21H27N7O14P2</p>
          </html>
        </notes>
      </species>
      <species id="M_PROTON_x_p4_GC_x" name="PROTON" compartment="x" charge="1">
        <notes>
          <html xmlns="http://www.w3.org/1999/xhtml">
            <p>FORMULA: H1</p>
          </html>
        </notes>
      </species>
      <species id="M_PROTON_x_p4_MC_x" name="PROTON" compartment="x" charge="1">
        <notes>
          <html xmlns="http://www.w3.org/1999/xhtml">
            <p>FORMULA: H1</p>
          </html>
        </notes>
      </species>
      <species id="M_NAD_x_p4_MC_x" name="NAD" compartment="x" charge="-1">
        <notes>
          <html xmlns="http://www.w3.org/1999/xhtml">
            <p>FORMULA: C21H26N7O14P2</p>
          </html>
        </notes>
      </species>
      <species id="M_2_METHYL_ACETO_ACETYL_COA_x_p4_MC_m" name="2-METHYL-ACETO-ACETYL-COA" compartment="m" charge="-4">
        <notes>
          <html xmlns="http://www.w3.org/1999/xhtml">
            <p>FORMULA: C26H38N7O18P3S1</p>
          </html>
        </notes>
      </species>
      <species id="M_2_METHYL_3_HYDROXY_BUTYRYL_COA_x_p4_MC_m" name="2-METHYL-3-HYDROXY-BUTYRYL-COA" compartment="m" charge="-4">
        <notes>
          <html xmlns="http://www.w3.org/1999/xhtml">
            <p>FORMULA: C26H40N7O18P3S1</p>
          </html>
        </notes>
      </species>
      <species id="M_NADH_x_p4_MC_x" name="NADH" compartment="x" charge="-2">
        <notes>
          <html xmlns="http://www.w3.org/1999/xhtml">
            <p>FORMULA: C21H27N7O14P2</p>
          </html>
        </notes>
      </species>
      <species id="M_2_METHYL_3_HYDROXY_BUTYRYL_COA_x_p5_GC_m" name="2-METHYL-3-HYDROXY-BUTYRYL-COA" compartment="m" charge="-4">
        <notes>
          <html xmlns="http://www.w3.org/1999/xhtml">
            <p>FORMULA: C26H40N7O18P3S1</p>
          </html>
        </notes>
      </species>
      <species id="M_NAD_x_p5_GC_x" name="NAD" compartment="x" charge="-1">
        <notes>
          <html xmlns="http://www.w3.org/1999/xhtml">
            <p>FORMULA: C21H26N7O14P2</p>
          </html>
        </notes>
      </species>
      <species id="M_PROTON_x_p5_GC_x" name="PROTON" compartment="x" charge="1">
        <notes>
          <html xmlns="http://www.w3.org/1999/xhtml">
            <p>FORMULA: H1</p>
          </html>
        </notes>
      </species>
      <species id="M_2_METHYL_ACETO_ACETYL_COA_x_p5_GC_m" name="2-METHYL-ACETO-ACETYL-COA" compartment="m" charge="-4">
        <notes>
          <html xmlns="http://www.w3.org/1999/xhtml">
            <p>FORMULA: C26H38N7O18P3S1</p>
          </html>
        </notes>
      </species>
      <species id="M_NADH_x_p5_GC_x" name="NADH" compartment="x" charge="-2">
        <notes>
          <html xmlns="http://www.w3.org/1999/xhtml">
            <p>FORMULA: C21H27N7O14P2</p>
          </html>
        </notes>
      </species>
      <species id="M_NAD_x_p5_MC_x" name="NAD" compartment="x" charge="-1">
        <notes>
          <html xmlns="http://www.w3.org/1999/xhtml">
            <p>FORMULA: C21H26N7O14P2</p>
          </html>
        </notes>
      </species>
      <species id="M_2_METHYL_ACETO_ACETYL_COA_x_p5_MC_m" name="2-METHYL-ACETO-ACETYL-COA" compartment="m" charge="-4">
        <notes>
          <html xmlns="http://www.w3.org/1999/xhtml">
            <p>FORMULA: C26H38N7O18P3S1</p>
          </html>
        </notes>
      </species>
      <species id="M_2_METHYL_3_HYDROXY_BUTYRYL_COA_x_p5_MC_m" name="2-METHYL-3-HYDROXY-BUTYRYL-COA" compartment="m" charge="-4">
        <notes>
          <html xmlns="http://www.w3.org/1999/xhtml">
            <p>FORMULA: C26H40N7O18P3S1</p>
          </html>
        </notes>
      </species>
      <species id="M_NADH_x_p5_MC_x" name="NADH" compartment="x" charge="-2">
        <notes>
          <html xmlns="http://www.w3.org/1999/xhtml">
            <p>FORMULA: C21H27N7O14P2</p>
          </html>
        </notes>
      </species>
      <species id="M_PROTON_x_p5_MC_x" name="PROTON" compartment="x" charge="1">
        <notes>
          <html xmlns="http://www.w3.org/1999/xhtml">
            <p>FORMULA: H1</p>
          </html>
        </notes>
      </species>
      <species id="M_NAD_x_p6_GC_x" name="NAD" compartment="x" charge="-1">
        <notes>
          <html xmlns="http://www.w3.org/1999/xhtml">
            <p>FORMULA: C21H26N7O14P2</p>
          </html>
        </notes>
      </species>
      <species id="M_PROTON_x_p6_GC_x" name="PROTON" compartment="x" charge="1">
        <notes>
          <html xmlns="http://www.w3.org/1999/xhtml">
            <p>FORMULA: H1</p>
          </html>
        </notes>
      </species>
      <species id="M_2_METHYL_ACETO_ACETYL_COA_x_p6_GC_m" name="2-METHYL-ACETO-ACETYL-COA" compartment="m" charge="-4">
        <notes>
          <html xmlns="http://www.w3.org/1999/xhtml">
            <p>FORMULA: C26H38N7O18P3S1</p>
          </html>
        </notes>
      </species>
      <species id="M_2_METHYL_3_HYDROXY_BUTYRYL_COA_x_p6_GC_m" name="2-METHYL-3-HYDROXY-BUTYRYL-COA" compartment="m" charge="-4">
        <notes>
          <html xmlns="http://www.w3.org/1999/xhtml">
            <p>FORMULA: C26H40N7O18P3S1</p>
          </html>
        </notes>
      </species>
      <species id="M_NADH_x_p6_GC_x" name="NADH" compartment="x" charge="-2">
        <notes>
          <html xmlns="http://www.w3.org/1999/xhtml">
            <p>FORMULA: C21H27N7O14P2</p>
          </html>
        </notes>
      </species>
      <species id="M_2_METHYL_3_HYDROXY_BUTYRYL_COA_x_p6_MC_m" name="2-METHYL-3-HYDROXY-BUTYRYL-COA" compartment="m" charge="-4">
        <notes>
          <html xmlns="http://www.w3.org/1999/xhtml">
            <p>FORMULA: C26H40N7O18P3S1</p>
          </html>
        </notes>
      </species>
      <species id="M_2_METHYL_ACETO_ACETYL_COA_x_p6_MC_m" name="2-METHYL-ACETO-ACETYL-COA" compartment="m" charge="-4">
        <notes>
          <html xmlns="http://www.w3.org/1999/xhtml">
            <p>FORMULA: C26H38N7O18P3S1</p>
          </html>
        </notes>
      </species>
      <species id="M_NAD_x_p6_MC_x" name="NAD" compartment="x" charge="-1">
        <notes>
          <html xmlns="http://www.w3.org/1999/xhtml">
            <p>FORMULA: C21H26N7O14P2</p>
          </html>
        </notes>
      </species>
      <species id="M_PROTON_x_p6_MC_x" name="PROTON" compartment="x" charge="1">
        <notes>
          <html xmlns="http://www.w3.org/1999/xhtml">
            <p>FORMULA: H1</p>
          </html>
        </notes>
      </species>
      <species id="M_NADH_x_p6_MC_x" name="NADH" compartment="x" charge="-2">
        <notes>
          <html xmlns="http://www.w3.org/1999/xhtml">
            <p>FORMULA: C21H27N7O14P2</p>
          </html>
        </notes>
      </species>
      <species id="M_NADH_c_p1_GC_c" name="NADH" compartment="c" charge="-2">
        <notes>
          <html xmlns="http://www.w3.org/1999/xhtml">
            <p>FORMULA: C21H27N7O14P2</p>
          </html>
        </notes>
      </species>
      <species id="M_MANNITOL_c_p1_GC_c" name="MANNITOL" compartment="c" charge="0">
        <notes>
          <html xmlns="http://www.w3.org/1999/xhtml">
            <p>FORMULA: C6H14O6</p>
          </html>
        </notes>
      </species>
      <species id="M_NAD_c_p1_GC_c" name="NAD" compartment="c" charge="-1">
        <notes>
          <html xmlns="http://www.w3.org/1999/xhtml">
            <p>FORMULA: C21H26N7O14P2</p>
          </html>
        </notes>
      </species>
      <species id="M_MANNOSE_c_p1_GC_c" name="MANNOSE" compartment="c" charge="0">
        <notes>
          <html xmlns="http://www.w3.org/1999/xhtml">
            <p>FORMULA: C6H12O6</p>
          </html>
        </notes>
      </species>
      <species id="M_MANNITOL_c_p1_MC_c" name="MANNITOL" compartment="c" charge="0">
        <notes>
          <html xmlns="http://www.w3.org/1999/xhtml">
            <p>FORMULA: C6H14O6</p>
          </html>
        </notes>
      </species>
      <species id="M_NAD_c_p1_MC_c" name="NAD" compartment="c" charge="-1">
        <notes>
          <html xmlns="http://www.w3.org/1999/xhtml">
            <p>FORMULA: C21H26N7O14P2</p>
          </html>
        </notes>
      </species>
      <species id="M_NADH_c_p1_MC_c" name="NADH" compartment="c" charge="-2">
        <notes>
          <html xmlns="http://www.w3.org/1999/xhtml">
            <p>FORMULA: C21H27N7O14P2</p>
          </html>
        </notes>
      </species>
      <species id="M_MANNOSE_c_p1_MC_c" name="MANNOSE" compartment="c" charge="0">
        <notes>
          <html xmlns="http://www.w3.org/1999/xhtml">
            <p>FORMULA: C6H12O6</p>
          </html>
        </notes>
      </species>
      <species id="M_MANNITOL_c_p2_GC_c" name="MANNITOL" compartment="c" charge="0">
        <notes>
          <html xmlns="http://www.w3.org/1999/xhtml">
            <p>FORMULA: C6H14O6</p>
          </html>
        </notes>
      </species>
      <species id="M_MANNOSE_c_p2_GC_c" name="MANNOSE" compartment="c" charge="0">
        <notes>
          <html xmlns="http://www.w3.org/1999/xhtml">
            <p>FORMULA: C6H12O6</p>
          </html>
        </notes>
      </species>
      <species id="M_NAD_c_p2_GC_c" name="NAD" compartment="c" charge="-1">
        <notes>
          <html xmlns="http://www.w3.org/1999/xhtml">
            <p>FORMULA: C21H26N7O14P2</p>
          </html>
        </notes>
      </species>
      <species id="M_NADH_c_p2_GC_c" name="NADH" compartment="c" charge="-2">
        <notes>
          <html xmlns="http://www.w3.org/1999/xhtml">
            <p>FORMULA: C21H27N7O14P2</p>
          </html>
        </notes>
      </species>
      <species id="M_NADH_c_p2_MC_c" name="NADH" compartment="c" charge="-2">
        <notes>
          <html xmlns="http://www.w3.org/1999/xhtml">
            <p>FORMULA: C21H27N7O14P2</p>
          </html>
        </notes>
      </species>
      <species id="M_MANNITOL_c_p2_MC_c" name="MANNITOL" compartment="c" charge="0">
        <notes>
          <html xmlns="http://www.w3.org/1999/xhtml">
            <p>FORMULA: C6H14O6</p>
          </html>
        </notes>
      </species>
      <species id="M_MANNOSE_c_p2_MC_c" name="MANNOSE" compartment="c" charge="0">
        <notes>
          <html xmlns="http://www.w3.org/1999/xhtml">
            <p>FORMULA: C6H12O6</p>
          </html>
        </notes>
      </species>
      <species id="M_NAD_c_p2_MC_c" name="NAD" compartment="c" charge="-1">
        <notes>
          <html xmlns="http://www.w3.org/1999/xhtml">
            <p>FORMULA: C21H26N7O14P2</p>
          </html>
        </notes>
      </species>
      <species id="M_MANNOSE_c_p3_GC_c" name="MANNOSE" compartment="c" charge="0">
        <notes>
          <html xmlns="http://www.w3.org/1999/xhtml">
            <p>FORMULA: C6H12O6</p>
          </html>
        </notes>
      </species>
      <species id="M_NAD_c_p3_GC_c" name="NAD" compartment="c" charge="-1">
        <notes>
          <html xmlns="http://www.w3.org/1999/xhtml">
            <p>FORMULA: C21H26N7O14P2</p>
          </html>
        </notes>
      </species>
      <species id="M_MANNITOL_c_p3_GC_c" name="MANNITOL" compartment="c" charge="0">
        <notes>
          <html xmlns="http://www.w3.org/1999/xhtml">
            <p>FORMULA: C6H14O6</p>
          </html>
        </notes>
      </species>
      <species id="M_NADH_c_p3_GC_c" name="NADH" compartment="c" charge="-2">
        <notes>
          <html xmlns="http://www.w3.org/1999/xhtml">
            <p>FORMULA: C21H27N7O14P2</p>
          </html>
        </notes>
      </species>
      <species id="M_NAD_c_p3_MC_c" name="NAD" compartment="c" charge="-1">
        <notes>
          <html xmlns="http://www.w3.org/1999/xhtml">
            <p>FORMULA: C21H26N7O14P2</p>
          </html>
        </notes>
      </species>
      <species id="M_NADH_c_p3_MC_c" name="NADH" compartment="c" charge="-2">
        <notes>
          <html xmlns="http://www.w3.org/1999/xhtml">
            <p>FORMULA: C21H27N7O14P2</p>
          </html>
        </notes>
      </species>
      <species id="M_MANNOSE_c_p3_MC_c" name="MANNOSE" compartment="c" charge="0">
        <notes>
          <html xmlns="http://www.w3.org/1999/xhtml">
            <p>FORMULA: C6H12O6</p>
          </html>
        </notes>
      </species>
      <species id="M_MANNITOL_c_p3_MC_c" name="MANNITOL" compartment="c" charge="0">
        <notes>
          <html xmlns="http://www.w3.org/1999/xhtml">
            <p>FORMULA: C6H14O6</p>
          </html>
        </notes>
      </species>
      <species id="M_MANNOSE_c_p4_GC_c" name="MANNOSE" compartment="c" charge="0">
        <notes>
          <html xmlns="http://www.w3.org/1999/xhtml">
            <p>FORMULA: C6H12O6</p>
          </html>
        </notes>
      </species>
      <species id="M_NADH_c_p4_GC_c" name="NADH" compartment="c" charge="-2">
        <notes>
          <html xmlns="http://www.w3.org/1999/xhtml">
            <p>FORMULA: C21H27N7O14P2</p>
          </html>
        </notes>
      </species>
      <species id="M_NAD_c_p4_GC_c" name="NAD" compartment="c" charge="-1">
        <notes>
          <html xmlns="http://www.w3.org/1999/xhtml">
            <p>FORMULA: C21H26N7O14P2</p>
          </html>
        </notes>
      </species>
      <species id="M_MANNITOL_c_p4_GC_c" name="MANNITOL" compartment="c" charge="0">
        <notes>
          <html xmlns="http://www.w3.org/1999/xhtml">
            <p>FORMULA: C6H14O6</p>
          </html>
        </notes>
      </species>
      <species id="M_MANNITOL_c_p4_MC_c" name="MANNITOL" compartment="c" charge="0">
        <notes>
          <html xmlns="http://www.w3.org/1999/xhtml">
            <p>FORMULA: C6H14O6</p>
          </html>
        </notes>
      </species>
      <species id="M_MANNOSE_c_p4_MC_c" name="MANNOSE" compartment="c" charge="0">
        <notes>
          <html xmlns="http://www.w3.org/1999/xhtml">
            <p>FORMULA: C6H12O6</p>
          </html>
        </notes>
      </species>
      <species id="M_NAD_c_p4_MC_c" name="NAD" compartment="c" charge="-1">
        <notes>
          <html xmlns="http://www.w3.org/1999/xhtml">
            <p>FORMULA: C21H26N7O14P2</p>
          </html>
        </notes>
      </species>
      <species id="M_NADH_c_p4_MC_c" name="NADH" compartment="c" charge="-2">
        <notes>
          <html xmlns="http://www.w3.org/1999/xhtml">
            <p>FORMULA: C21H27N7O14P2</p>
          </html>
        </notes>
      </species>
      <species id="M_MANNITOL_c_p5_GC_c" name="MANNITOL" compartment="c" charge="0">
        <notes>
          <html xmlns="http://www.w3.org/1999/xhtml">
            <p>FORMULA: C6H14O6</p>
          </html>
        </notes>
      </species>
      <species id="M_NAD_c_p5_GC_c" name="NAD" compartment="c" charge="-1">
        <notes>
          <html xmlns="http://www.w3.org/1999/xhtml">
            <p>FORMULA: C21H26N7O14P2</p>
          </html>
        </notes>
      </species>
      <species id="M_NADH_c_p5_GC_c" name="NADH" compartment="c" charge="-2">
        <notes>
          <html xmlns="http://www.w3.org/1999/xhtml">
            <p>FORMULA: C21H27N7O14P2</p>
          </html>
        </notes>
      </species>
      <species id="M_MANNOSE_c_p5_GC_c" name="MANNOSE" compartment="c" charge="0">
        <notes>
          <html xmlns="http://www.w3.org/1999/xhtml">
            <p>FORMULA: C6H12O6</p>
          </html>
        </notes>
      </species>
      <species id="M_MANNITOL_c_p5_MC_c" name="MANNITOL" compartment="c" charge="0">
        <notes>
          <html xmlns="http://www.w3.org/1999/xhtml">
            <p>FORMULA: C6H14O6</p>
          </html>
        </notes>
      </species>
      <species id="M_MANNOSE_c_p5_MC_c" name="MANNOSE" compartment="c" charge="0">
        <notes>
          <html xmlns="http://www.w3.org/1999/xhtml">
            <p>FORMULA: C6H12O6</p>
          </html>
        </notes>
      </species>
      <species id="M_NAD_c_p5_MC_c" name="NAD" compartment="c" charge="-1">
        <notes>
          <html xmlns="http://www.w3.org/1999/xhtml">
            <p>FORMULA: C21H26N7O14P2</p>
          </html>
        </notes>
      </species>
      <species id="M_NADH_c_p5_MC_c" name="NADH" compartment="c" charge="-2">
        <notes>
          <html xmlns="http://www.w3.org/1999/xhtml">
            <p>FORMULA: C21H27N7O14P2</p>
          </html>
        </notes>
      </species>
      <species id="M_MANNITOL_c_p6_GC_c" name="MANNITOL" compartment="c" charge="0">
        <notes>
          <html xmlns="http://www.w3.org/1999/xhtml">
            <p>FORMULA: C6H14O6</p>
          </html>
        </notes>
      </species>
      <species id="M_NAD_c_p6_GC_c" name="NAD" compartment="c" charge="-1">
        <notes>
          <html xmlns="http://www.w3.org/1999/xhtml">
            <p>FORMULA: C21H26N7O14P2</p>
          </html>
        </notes>
      </species>
      <species id="M_NADH_c_p6_GC_c" name="NADH" compartment="c" charge="-2">
        <notes>
          <html xmlns="http://www.w3.org/1999/xhtml">
            <p>FORMULA: C21H27N7O14P2</p>
          </html>
        </notes>
      </species>
      <species id="M_MANNOSE_c_p6_GC_c" name="MANNOSE" compartment="c" charge="0">
        <notes>
          <html xmlns="http://www.w3.org/1999/xhtml">
            <p>FORMULA: C6H12O6</p>
          </html>
        </notes>
      </species>
      <species id="M_MANNOSE_c_p6_MC_c" name="MANNOSE" compartment="c" charge="0">
        <notes>
          <html xmlns="http://www.w3.org/1999/xhtml">
            <p>FORMULA: C6H12O6</p>
          </html>
        </notes>
      </species>
      <species id="M_MANNITOL_c_p6_MC_c" name="MANNITOL" compartment="c" charge="0">
        <notes>
          <html xmlns="http://www.w3.org/1999/xhtml">
            <p>FORMULA: C6H14O6</p>
          </html>
        </notes>
      </species>
      <species id="M_NADH_c_p6_MC_c" name="NADH" compartment="c" charge="-2">
        <notes>
          <html xmlns="http://www.w3.org/1999/xhtml">
            <p>FORMULA: C21H27N7O14P2</p>
          </html>
        </notes>
      </species>
      <species id="M_NAD_c_p6_MC_c" name="NAD" compartment="c" charge="-1">
        <notes>
          <html xmlns="http://www.w3.org/1999/xhtml">
            <p>FORMULA: C21H26N7O14P2</p>
          </html>
        </notes>
      </species>
      <species id="M_NAD_m_p1_GC_m" name="NAD" compartment="m" charge="-1">
        <notes>
          <html xmlns="http://www.w3.org/1999/xhtml">
            <p>FORMULA: C21H26N7O14P2</p>
          </html>
        </notes>
      </species>
      <species id="M_CARBON_DIOXIDE_m_p1_GC_m" name="CARBON-DIOXIDE" compartment="m" charge="0">
        <notes>
          <html xmlns="http://www.w3.org/1999/xhtml">
            <p>FORMULA: C1O2</p>
          </html>
        </notes>
      </species>
      <species id="M_MAL_m_p1_GC_m" name="MAL" compartment="m" charge="-2">
        <notes>
          <html xmlns="http://www.w3.org/1999/xhtml">
            <p>FORMULA: C4H4O5</p>
          </html>
        </notes>
      </species>
      <species id="M_NADH_m_p1_GC_m" name="NADH" compartment="m" charge="-2">
        <notes>
          <html xmlns="http://www.w3.org/1999/xhtml">
            <p>FORMULA: C21H27N7O14P2</p>
          </html>
        </notes>
      </species>
      <species id="M_PYRUVATE_m_p1_GC_m" name="PYRUVATE" compartment="m" charge="-1">
        <notes>
          <html xmlns="http://www.w3.org/1999/xhtml">
            <p>FORMULA: C3H3O3</p>
          </html>
        </notes>
      </species>
      <species id="M_CARBON_DIOXIDE_m_p1_MC_m" name="CARBON-DIOXIDE" compartment="m" charge="0">
        <notes>
          <html xmlns="http://www.w3.org/1999/xhtml">
            <p>FORMULA: C1O2</p>
          </html>
        </notes>
      </species>
      <species id="M_NAD_m_p1_MC_m" name="NAD" compartment="m" charge="-1">
        <notes>
          <html xmlns="http://www.w3.org/1999/xhtml">
            <p>FORMULA: C21H26N7O14P2</p>
          </html>
        </notes>
      </species>
      <species id="M_NADH_m_p1_MC_m" name="NADH" compartment="m" charge="-2">
        <notes>
          <html xmlns="http://www.w3.org/1999/xhtml">
            <p>FORMULA: C21H27N7O14P2</p>
          </html>
        </notes>
      </species>
      <species id="M_MAL_m_p1_MC_m" name="MAL" compartment="m" charge="-2">
        <notes>
          <html xmlns="http://www.w3.org/1999/xhtml">
            <p>FORMULA: C4H4O5</p>
          </html>
        </notes>
      </species>
      <species id="M_PYRUVATE_m_p1_MC_m" name="PYRUVATE" compartment="m" charge="-1">
        <notes>
          <html xmlns="http://www.w3.org/1999/xhtml">
            <p>FORMULA: C3H3O3</p>
          </html>
        </notes>
      </species>
      <species id="M_NAD_m_p2_GC_m" name="NAD" compartment="m" charge="-1">
        <notes>
          <html xmlns="http://www.w3.org/1999/xhtml">
            <p>FORMULA: C21H26N7O14P2</p>
          </html>
        </notes>
      </species>
      <species id="M_CARBON_DIOXIDE_m_p2_GC_m" name="CARBON-DIOXIDE" compartment="m" charge="0">
        <notes>
          <html xmlns="http://www.w3.org/1999/xhtml">
            <p>FORMULA: C1O2</p>
          </html>
        </notes>
      </species>
      <species id="M_MAL_m_p2_GC_m" name="MAL" compartment="m" charge="-2">
        <notes>
          <html xmlns="http://www.w3.org/1999/xhtml">
            <p>FORMULA: C4H4O5</p>
          </html>
        </notes>
      </species>
      <species id="M_NADH_m_p2_GC_m" name="NADH" compartment="m" charge="-2">
        <notes>
          <html xmlns="http://www.w3.org/1999/xhtml">
            <p>FORMULA: C21H27N7O14P2</p>
          </html>
        </notes>
      </species>
      <species id="M_PYRUVATE_m_p2_GC_m" name="PYRUVATE" compartment="m" charge="-1">
        <notes>
          <html xmlns="http://www.w3.org/1999/xhtml">
            <p>FORMULA: C3H3O3</p>
          </html>
        </notes>
      </species>
      <species id="M_PYRUVATE_m_p2_MC_m" name="PYRUVATE" compartment="m" charge="-1">
        <notes>
          <html xmlns="http://www.w3.org/1999/xhtml">
            <p>FORMULA: C3H3O3</p>
          </html>
        </notes>
      </species>
      <species id="M_CARBON_DIOXIDE_m_p2_MC_m" name="CARBON-DIOXIDE" compartment="m" charge="0">
        <notes>
          <html xmlns="http://www.w3.org/1999/xhtml">
            <p>FORMULA: C1O2</p>
          </html>
        </notes>
      </species>
      <species id="M_NADH_m_p2_MC_m" name="NADH" compartment="m" charge="-2">
        <notes>
          <html xmlns="http://www.w3.org/1999/xhtml">
            <p>FORMULA: C21H27N7O14P2</p>
          </html>
        </notes>
      </species>
      <species id="M_NAD_m_p2_MC_m" name="NAD" compartment="m" charge="-1">
        <notes>
          <html xmlns="http://www.w3.org/1999/xhtml">
            <p>FORMULA: C21H26N7O14P2</p>
          </html>
        </notes>
      </species>
      <species id="M_MAL_m_p2_MC_m" name="MAL" compartment="m" charge="-2">
        <notes>
          <html xmlns="http://www.w3.org/1999/xhtml">
            <p>FORMULA: C4H4O5</p>
          </html>
        </notes>
      </species>
      <species id="M_MAL_m_p3_GC_m" name="MAL" compartment="m" charge="-2">
        <notes>
          <html xmlns="http://www.w3.org/1999/xhtml">
            <p>FORMULA: C4H4O5</p>
          </html>
        </notes>
      </species>
      <species id="M_NADH_m_p3_GC_m" name="NADH" compartment="m" charge="-2">
        <notes>
          <html xmlns="http://www.w3.org/1999/xhtml">
            <p>FORMULA: C21H27N7O14P2</p>
          </html>
        </notes>
      </species>
      <species id="M_NAD_m_p3_GC_m" name="NAD" compartment="m" charge="-1">
        <notes>
          <html xmlns="http://www.w3.org/1999/xhtml">
            <p>FORMULA: C21H26N7O14P2</p>
          </html>
        </notes>
      </species>
      <species id="M_CARBON_DIOXIDE_m_p3_GC_m" name="CARBON-DIOXIDE" compartment="m" charge="0">
        <notes>
          <html xmlns="http://www.w3.org/1999/xhtml">
            <p>FORMULA: C1O2</p>
          </html>
        </notes>
      </species>
      <species id="M_PYRUVATE_m_p3_GC_m" name="PYRUVATE" compartment="m" charge="-1">
        <notes>
          <html xmlns="http://www.w3.org/1999/xhtml">
            <p>FORMULA: C3H3O3</p>
          </html>
        </notes>
      </species>
      <species id="M_NAD_m_p3_MC_m" name="NAD" compartment="m" charge="-1">
        <notes>
          <html xmlns="http://www.w3.org/1999/xhtml">
            <p>FORMULA: C21H26N7O14P2</p>
          </html>
        </notes>
      </species>
      <species id="M_MAL_m_p3_MC_m" name="MAL" compartment="m" charge="-2">
        <notes>
          <html xmlns="http://www.w3.org/1999/xhtml">
            <p>FORMULA: C4H4O5</p>
          </html>
        </notes>
      </species>
      <species id="M_CARBON_DIOXIDE_m_p3_MC_m" name="CARBON-DIOXIDE" compartment="m" charge="0">
        <notes>
          <html xmlns="http://www.w3.org/1999/xhtml">
            <p>FORMULA: C1O2</p>
          </html>
        </notes>
      </species>
      <species id="M_PYRUVATE_m_p3_MC_m" name="PYRUVATE" compartment="m" charge="-1">
        <notes>
          <html xmlns="http://www.w3.org/1999/xhtml">
            <p>FORMULA: C3H3O3</p>
          </html>
        </notes>
      </species>
      <species id="M_NADH_m_p3_MC_m" name="NADH" compartment="m" charge="-2">
        <notes>
          <html xmlns="http://www.w3.org/1999/xhtml">
            <p>FORMULA: C21H27N7O14P2</p>
          </html>
        </notes>
      </species>
      <species id="M_MAL_m_p4_GC_m" name="MAL" compartment="m" charge="-2">
        <notes>
          <html xmlns="http://www.w3.org/1999/xhtml">
            <p>FORMULA: C4H4O5</p>
          </html>
        </notes>
      </species>
      <species id="M_CARBON_DIOXIDE_m_p4_GC_m" name="CARBON-DIOXIDE" compartment="m" charge="0">
        <notes>
          <html xmlns="http://www.w3.org/1999/xhtml">
            <p>FORMULA: C1O2</p>
          </html>
        </notes>
      </species>
      <species id="M_NAD_m_p4_GC_m" name="NAD" compartment="m" charge="-1">
        <notes>
          <html xmlns="http://www.w3.org/1999/xhtml">
            <p>FORMULA: C21H26N7O14P2</p>
          </html>
        </notes>
      </species>
      <species id="M_NADH_m_p4_GC_m" name="NADH" compartment="m" charge="-2">
        <notes>
          <html xmlns="http://www.w3.org/1999/xhtml">
            <p>FORMULA: C21H27N7O14P2</p>
          </html>
        </notes>
      </species>
      <species id="M_PYRUVATE_m_p4_GC_m" name="PYRUVATE" compartment="m" charge="-1">
        <notes>
          <html xmlns="http://www.w3.org/1999/xhtml">
            <p>FORMULA: C3H3O3</p>
          </html>
        </notes>
      </species>
      <species id="M_CARBON_DIOXIDE_m_p4_MC_m" name="CARBON-DIOXIDE" compartment="m" charge="0">
        <notes>
          <html xmlns="http://www.w3.org/1999/xhtml">
            <p>FORMULA: C1O2</p>
          </html>
        </notes>
      </species>
      <species id="M_NAD_m_p4_MC_m" name="NAD" compartment="m" charge="-1">
        <notes>
          <html xmlns="http://www.w3.org/1999/xhtml">
            <p>FORMULA: C21H26N7O14P2</p>
          </html>
        </notes>
      </species>
      <species id="M_MAL_m_p4_MC_m" name="MAL" compartment="m" charge="-2">
        <notes>
          <html xmlns="http://www.w3.org/1999/xhtml">
            <p>FORMULA: C4H4O5</p>
          </html>
        </notes>
      </species>
      <species id="M_PYRUVATE_m_p4_MC_m" name="PYRUVATE" compartment="m" charge="-1">
        <notes>
          <html xmlns="http://www.w3.org/1999/xhtml">
            <p>FORMULA: C3H3O3</p>
          </html>
        </notes>
      </species>
      <species id="M_NADH_m_p4_MC_m" name="NADH" compartment="m" charge="-2">
        <notes>
          <html xmlns="http://www.w3.org/1999/xhtml">
            <p>FORMULA: C21H27N7O14P2</p>
          </html>
        </notes>
      </species>
      <species id="M_MAL_m_p5_GC_m" name="MAL" compartment="m" charge="-2">
        <notes>
          <html xmlns="http://www.w3.org/1999/xhtml">
            <p>FORMULA: C4H4O5</p>
          </html>
        </notes>
      </species>
      <species id="M_PYRUVATE_m_p5_GC_m" name="PYRUVATE" compartment="m" charge="-1">
        <notes>
          <html xmlns="http://www.w3.org/1999/xhtml">
            <p>FORMULA: C3H3O3</p>
          </html>
        </notes>
      </species>
      <species id="M_NADH_m_p5_GC_m" name="NADH" compartment="m" charge="-2">
        <notes>
          <html xmlns="http://www.w3.org/1999/xhtml">
            <p>FORMULA: C21H27N7O14P2</p>
          </html>
        </notes>
      </species>
      <species id="M_CARBON_DIOXIDE_m_p5_GC_m" name="CARBON-DIOXIDE" compartment="m" charge="0">
        <notes>
          <html xmlns="http://www.w3.org/1999/xhtml">
            <p>FORMULA: C1O2</p>
          </html>
        </notes>
      </species>
      <species id="M_NAD_m_p5_GC_m" name="NAD" compartment="m" charge="-1">
        <notes>
          <html xmlns="http://www.w3.org/1999/xhtml">
            <p>FORMULA: C21H26N7O14P2</p>
          </html>
        </notes>
      </species>
      <species id="M_NAD_m_p5_MC_m" name="NAD" compartment="m" charge="-1">
        <notes>
          <html xmlns="http://www.w3.org/1999/xhtml">
            <p>FORMULA: C21H26N7O14P2</p>
          </html>
        </notes>
      </species>
      <species id="M_NADH_m_p5_MC_m" name="NADH" compartment="m" charge="-2">
        <notes>
          <html xmlns="http://www.w3.org/1999/xhtml">
            <p>FORMULA: C21H27N7O14P2</p>
          </html>
        </notes>
      </species>
      <species id="M_MAL_m_p5_MC_m" name="MAL" compartment="m" charge="-2">
        <notes>
          <html xmlns="http://www.w3.org/1999/xhtml">
            <p>FORMULA: C4H4O5</p>
          </html>
        </notes>
      </species>
      <species id="M_PYRUVATE_m_p5_MC_m" name="PYRUVATE" compartment="m" charge="-1">
        <notes>
          <html xmlns="http://www.w3.org/1999/xhtml">
            <p>FORMULA: C3H3O3</p>
          </html>
        </notes>
      </species>
      <species id="M_CARBON_DIOXIDE_m_p5_MC_m" name="CARBON-DIOXIDE" compartment="m" charge="0">
        <notes>
          <html xmlns="http://www.w3.org/1999/xhtml">
            <p>FORMULA: C1O2</p>
          </html>
        </notes>
      </species>
      <species id="M_NADH_m_p6_GC_m" name="NADH" compartment="m" charge="-2">
        <notes>
          <html xmlns="http://www.w3.org/1999/xhtml">
            <p>FORMULA: C21H27N7O14P2</p>
          </html>
        </notes>
      </species>
      <species id="M_CARBON_DIOXIDE_m_p6_GC_m" name="CARBON-DIOXIDE" compartment="m" charge="0">
        <notes>
          <html xmlns="http://www.w3.org/1999/xhtml">
            <p>FORMULA: C1O2</p>
          </html>
        </notes>
      </species>
      <species id="M_NAD_m_p6_GC_m" name="NAD" compartment="m" charge="-1">
        <notes>
          <html xmlns="http://www.w3.org/1999/xhtml">
            <p>FORMULA: C21H26N7O14P2</p>
          </html>
        </notes>
      </species>
      <species id="M_MAL_m_p6_GC_m" name="MAL" compartment="m" charge="-2">
        <notes>
          <html xmlns="http://www.w3.org/1999/xhtml">
            <p>FORMULA: C4H4O5</p>
          </html>
        </notes>
      </species>
      <species id="M_PYRUVATE_m_p6_GC_m" name="PYRUVATE" compartment="m" charge="-1">
        <notes>
          <html xmlns="http://www.w3.org/1999/xhtml">
            <p>FORMULA: C3H3O3</p>
          </html>
        </notes>
      </species>
      <species id="M_PYRUVATE_m_p6_MC_m" name="PYRUVATE" compartment="m" charge="-1">
        <notes>
          <html xmlns="http://www.w3.org/1999/xhtml">
            <p>FORMULA: C3H3O3</p>
          </html>
        </notes>
      </species>
      <species id="M_MAL_m_p6_MC_m" name="MAL" compartment="m" charge="-2">
        <notes>
          <html xmlns="http://www.w3.org/1999/xhtml">
            <p>FORMULA: C4H4O5</p>
          </html>
        </notes>
      </species>
      <species id="M_CARBON_DIOXIDE_m_p6_MC_m" name="CARBON-DIOXIDE" compartment="m" charge="0">
        <notes>
          <html xmlns="http://www.w3.org/1999/xhtml">
            <p>FORMULA: C1O2</p>
          </html>
        </notes>
      </species>
      <species id="M_NAD_m_p6_MC_m" name="NAD" compartment="m" charge="-1">
        <notes>
          <html xmlns="http://www.w3.org/1999/xhtml">
            <p>FORMULA: C21H26N7O14P2</p>
          </html>
        </notes>
      </species>
      <species id="M_NADH_m_p6_MC_m" name="NADH" compartment="m" charge="-2">
        <notes>
          <html xmlns="http://www.w3.org/1999/xhtml">
            <p>FORMULA: C21H27N7O14P2</p>
          </html>
        </notes>
      </species>
      <species id="M_DPG_p_p1_GC_p" name="DPG" compartment="p" charge="-4">
        <notes>
          <html xmlns="http://www.w3.org/1999/xhtml">
            <p>FORMULA: C3H4O10P2</p>
          </html>
        </notes>
      </species>
      <species id="M_Pi_p_p1_GC_p" name="Pi[p]" compartment="p" charge="-2">
        <notes>
          <html xmlns="http://www.w3.org/1999/xhtml">
            <p>FORMULA: HO4P</p>
          </html>
        </notes>
      </species>
      <species id="M_Pi_p_p1_MC_p" name="Pi[p]" compartment="p" charge="-2">
        <notes>
          <html xmlns="http://www.w3.org/1999/xhtml">
            <p>FORMULA: HO4P</p>
          </html>
        </notes>
      </species>
      <species id="M_DPG_p_p1_MC_p" name="DPG" compartment="p" charge="-4">
        <notes>
          <html xmlns="http://www.w3.org/1999/xhtml">
            <p>FORMULA: C3H4O10P2</p>
          </html>
        </notes>
      </species>
      <species id="M_Pi_p_p2_GC_p" name="Pi[p]" compartment="p" charge="-2">
        <notes>
          <html xmlns="http://www.w3.org/1999/xhtml">
            <p>FORMULA: HO4P</p>
          </html>
        </notes>
      </species>
      <species id="M_DPG_p_p2_GC_p" name="DPG" compartment="p" charge="-4">
        <notes>
          <html xmlns="http://www.w3.org/1999/xhtml">
            <p>FORMULA: C3H4O10P2</p>
          </html>
        </notes>
      </species>
      <species id="M_Pi_p_p2_MC_p" name="Pi[p]" compartment="p" charge="-2">
        <notes>
          <html xmlns="http://www.w3.org/1999/xhtml">
            <p>FORMULA: HO4P</p>
          </html>
        </notes>
      </species>
      <species id="M_DPG_p_p2_MC_p" name="DPG" compartment="p" charge="-4">
        <notes>
          <html xmlns="http://www.w3.org/1999/xhtml">
            <p>FORMULA: C3H4O10P2</p>
          </html>
        </notes>
      </species>
      <species id="M_Pi_p_p3_GC_p" name="Pi[p]" compartment="p" charge="-2">
        <notes>
          <html xmlns="http://www.w3.org/1999/xhtml">
            <p>FORMULA: HO4P</p>
          </html>
        </notes>
      </species>
      <species id="M_DPG_p_p3_GC_p" name="DPG" compartment="p" charge="-4">
        <notes>
          <html xmlns="http://www.w3.org/1999/xhtml">
            <p>FORMULA: C3H4O10P2</p>
          </html>
        </notes>
      </species>
      <species id="M_Pi_p_p3_MC_p" name="Pi[p]" compartment="p" charge="-2">
        <notes>
          <html xmlns="http://www.w3.org/1999/xhtml">
            <p>FORMULA: HO4P</p>
          </html>
        </notes>
      </species>
      <species id="M_DPG_p_p3_MC_p" name="DPG" compartment="p" charge="-4">
        <notes>
          <html xmlns="http://www.w3.org/1999/xhtml">
            <p>FORMULA: C3H4O10P2</p>
          </html>
        </notes>
      </species>
      <species id="M_Pi_p_p4_GC_p" name="Pi[p]" compartment="p" charge="-2">
        <notes>
          <html xmlns="http://www.w3.org/1999/xhtml">
            <p>FORMULA: HO4P</p>
          </html>
        </notes>
      </species>
      <species id="M_DPG_p_p4_GC_p" name="DPG" compartment="p" charge="-4">
        <notes>
          <html xmlns="http://www.w3.org/1999/xhtml">
            <p>FORMULA: C3H4O10P2</p>
          </html>
        </notes>
      </species>
      <species id="M_Pi_p_p4_MC_p" name="Pi[p]" compartment="p" charge="-2">
        <notes>
          <html xmlns="http://www.w3.org/1999/xhtml">
            <p>FORMULA: HO4P</p>
          </html>
        </notes>
      </species>
      <species id="M_DPG_p_p4_MC_p" name="DPG" compartment="p" charge="-4">
        <notes>
          <html xmlns="http://www.w3.org/1999/xhtml">
            <p>FORMULA: C3H4O10P2</p>
          </html>
        </notes>
      </species>
      <species id="M_Pi_p_p5_GC_p" name="Pi[p]" compartment="p" charge="-2">
        <notes>
          <html xmlns="http://www.w3.org/1999/xhtml">
            <p>FORMULA: HO4P</p>
          </html>
        </notes>
      </species>
      <species id="M_DPG_p_p5_GC_p" name="DPG" compartment="p" charge="-4">
        <notes>
          <html xmlns="http://www.w3.org/1999/xhtml">
            <p>FORMULA: C3H4O10P2</p>
          </html>
        </notes>
      </species>
      <species id="M_DPG_p_p5_MC_p" name="DPG" compartment="p" charge="-4">
        <notes>
          <html xmlns="http://www.w3.org/1999/xhtml">
            <p>FORMULA: C3H4O10P2</p>
          </html>
        </notes>
      </species>
      <species id="M_Pi_p_p5_MC_p" name="Pi[p]" compartment="p" charge="-2">
        <notes>
          <html xmlns="http://www.w3.org/1999/xhtml">
            <p>FORMULA: HO4P</p>
          </html>
        </notes>
      </species>
      <species id="M_Pi_p_p6_GC_p" name="Pi[p]" compartment="p" charge="-2">
        <notes>
          <html xmlns="http://www.w3.org/1999/xhtml">
            <p>FORMULA: HO4P</p>
          </html>
        </notes>
      </species>
      <species id="M_DPG_p_p6_GC_p" name="DPG" compartment="p" charge="-4">
        <notes>
          <html xmlns="http://www.w3.org/1999/xhtml">
            <p>FORMULA: C3H4O10P2</p>
          </html>
        </notes>
      </species>
      <species id="M_Pi_p_p6_MC_p" name="Pi[p]" compartment="p" charge="-2">
        <notes>
          <html xmlns="http://www.w3.org/1999/xhtml">
            <p>FORMULA: HO4P</p>
          </html>
        </notes>
      </species>
      <species id="M_DPG_p_p6_MC_p" name="DPG" compartment="p" charge="-4">
        <notes>
          <html xmlns="http://www.w3.org/1999/xhtml">
            <p>FORMULA: C3H4O10P2</p>
          </html>
        </notes>
      </species>
      <species id="M_ISOBUTYRYL_COA_m_p1_GC_m" name="ISOBUTYRYL-COA" compartment="m" charge="-4">
        <notes>
          <html xmlns="http://www.w3.org/1999/xhtml">
            <p>FORMULA: C25H38N7O17P3S</p>
          </html>
        </notes>
      </species>
      <species id="M_CO_A_m_p1_GC_m" name="CO-A" compartment="m" charge="-4">
        <notes>
          <html xmlns="http://www.w3.org/1999/xhtml">
            <p>FORMULA: C21H32N7O16P3S1</p>
          </html>
        </notes>
      </species>
      <species id="M_2_KETO_ISOVALERATE_m_p1_GC_m" name="2-KETO-ISOVALERATE" compartment="m" charge="-1">
        <notes>
          <html xmlns="http://www.w3.org/1999/xhtml">
            <p>FORMULA: C5H7O3</p>
          </html>
        </notes>
      </species>
      <species id="M_CO_A_m_p1_MC_m" name="CO-A" compartment="m" charge="-4">
        <notes>
          <html xmlns="http://www.w3.org/1999/xhtml">
            <p>FORMULA: C21H32N7O16P3S1</p>
          </html>
        </notes>
      </species>
      <species id="M_ISOBUTYRYL_COA_m_p1_MC_m" name="ISOBUTYRYL-COA" compartment="m" charge="-4">
        <notes>
          <html xmlns="http://www.w3.org/1999/xhtml">
            <p>FORMULA: C25H38N7O17P3S</p>
          </html>
        </notes>
      </species>
      <species id="M_2_KETO_ISOVALERATE_m_p1_MC_m" name="2-KETO-ISOVALERATE" compartment="m" charge="-1">
        <notes>
          <html xmlns="http://www.w3.org/1999/xhtml">
            <p>FORMULA: C5H7O3</p>
          </html>
        </notes>
      </species>
      <species id="M_2_KETO_ISOVALERATE_m_p2_GC_m" name="2-KETO-ISOVALERATE" compartment="m" charge="-1">
        <notes>
          <html xmlns="http://www.w3.org/1999/xhtml">
            <p>FORMULA: C5H7O3</p>
          </html>
        </notes>
      </species>
      <species id="M_CO_A_m_p2_GC_m" name="CO-A" compartment="m" charge="-4">
        <notes>
          <html xmlns="http://www.w3.org/1999/xhtml">
            <p>FORMULA: C21H32N7O16P3S1</p>
          </html>
        </notes>
      </species>
      <species id="M_ISOBUTYRYL_COA_m_p2_GC_m" name="ISOBUTYRYL-COA" compartment="m" charge="-4">
        <notes>
          <html xmlns="http://www.w3.org/1999/xhtml">
            <p>FORMULA: C25H38N7O17P3S</p>
          </html>
        </notes>
      </species>
      <species id="M_CO_A_m_p2_MC_m" name="CO-A" compartment="m" charge="-4">
        <notes>
          <html xmlns="http://www.w3.org/1999/xhtml">
            <p>FORMULA: C21H32N7O16P3S1</p>
          </html>
        </notes>
      </species>
      <species id="M_2_KETO_ISOVALERATE_m_p2_MC_m" name="2-KETO-ISOVALERATE" compartment="m" charge="-1">
        <notes>
          <html xmlns="http://www.w3.org/1999/xhtml">
            <p>FORMULA: C5H7O3</p>
          </html>
        </notes>
      </species>
      <species id="M_ISOBUTYRYL_COA_m_p2_MC_m" name="ISOBUTYRYL-COA" compartment="m" charge="-4">
        <notes>
          <html xmlns="http://www.w3.org/1999/xhtml">
            <p>FORMULA: C25H38N7O17P3S</p>
          </html>
        </notes>
      </species>
      <species id="M_ISOBUTYRYL_COA_m_p3_GC_m" name="ISOBUTYRYL-COA" compartment="m" charge="-4">
        <notes>
          <html xmlns="http://www.w3.org/1999/xhtml">
            <p>FORMULA: C25H38N7O17P3S</p>
          </html>
        </notes>
      </species>
      <species id="M_2_KETO_ISOVALERATE_m_p3_GC_m" name="2-KETO-ISOVALERATE" compartment="m" charge="-1">
        <notes>
          <html xmlns="http://www.w3.org/1999/xhtml">
            <p>FORMULA: C5H7O3</p>
          </html>
        </notes>
      </species>
      <species id="M_CO_A_m_p3_GC_m" name="CO-A" compartment="m" charge="-4">
        <notes>
          <html xmlns="http://www.w3.org/1999/xhtml">
            <p>FORMULA: C21H32N7O16P3S1</p>
          </html>
        </notes>
      </species>
      <species id="M_ISOBUTYRYL_COA_m_p3_MC_m" name="ISOBUTYRYL-COA" compartment="m" charge="-4">
        <notes>
          <html xmlns="http://www.w3.org/1999/xhtml">
            <p>FORMULA: C25H38N7O17P3S</p>
          </html>
        </notes>
      </species>
      <species id="M_2_KETO_ISOVALERATE_m_p3_MC_m" name="2-KETO-ISOVALERATE" compartment="m" charge="-1">
        <notes>
          <html xmlns="http://www.w3.org/1999/xhtml">
            <p>FORMULA: C5H7O3</p>
          </html>
        </notes>
      </species>
      <species id="M_CO_A_m_p3_MC_m" name="CO-A" compartment="m" charge="-4">
        <notes>
          <html xmlns="http://www.w3.org/1999/xhtml">
            <p>FORMULA: C21H32N7O16P3S1</p>
          </html>
        </notes>
      </species>
      <species id="M_ISOBUTYRYL_COA_m_p4_GC_m" name="ISOBUTYRYL-COA" compartment="m" charge="-4">
        <notes>
          <html xmlns="http://www.w3.org/1999/xhtml">
            <p>FORMULA: C25H38N7O17P3S</p>
          </html>
        </notes>
      </species>
      <species id="M_CO_A_m_p4_GC_m" name="CO-A" compartment="m" charge="-4">
        <notes>
          <html xmlns="http://www.w3.org/1999/xhtml">
            <p>FORMULA: C21H32N7O16P3S1</p>
          </html>
        </notes>
      </species>
      <species id="M_2_KETO_ISOVALERATE_m_p4_GC_m" name="2-KETO-ISOVALERATE" compartment="m" charge="-1">
        <notes>
          <html xmlns="http://www.w3.org/1999/xhtml">
            <p>FORMULA: C5H7O3</p>
          </html>
        </notes>
      </species>
      <species id="M_CO_A_m_p4_MC_m" name="CO-A" compartment="m" charge="-4">
        <notes>
          <html xmlns="http://www.w3.org/1999/xhtml">
            <p>FORMULA: C21H32N7O16P3S1</p>
          </html>
        </notes>
      </species>
      <species id="M_2_KETO_ISOVALERATE_m_p4_MC_m" name="2-KETO-ISOVALERATE" compartment="m" charge="-1">
        <notes>
          <html xmlns="http://www.w3.org/1999/xhtml">
            <p>FORMULA: C5H7O3</p>
          </html>
        </notes>
      </species>
      <species id="M_ISOBUTYRYL_COA_m_p4_MC_m" name="ISOBUTYRYL-COA" compartment="m" charge="-4">
        <notes>
          <html xmlns="http://www.w3.org/1999/xhtml">
            <p>FORMULA: C25H38N7O17P3S</p>
          </html>
        </notes>
      </species>
      <species id="M_ISOBUTYRYL_COA_m_p5_GC_m" name="ISOBUTYRYL-COA" compartment="m" charge="-4">
        <notes>
          <html xmlns="http://www.w3.org/1999/xhtml">
            <p>FORMULA: C25H38N7O17P3S</p>
          </html>
        </notes>
      </species>
      <species id="M_CO_A_m_p5_GC_m" name="CO-A" compartment="m" charge="-4">
        <notes>
          <html xmlns="http://www.w3.org/1999/xhtml">
            <p>FORMULA: C21H32N7O16P3S1</p>
          </html>
        </notes>
      </species>
      <species id="M_2_KETO_ISOVALERATE_m_p5_GC_m" name="2-KETO-ISOVALERATE" compartment="m" charge="-1">
        <notes>
          <html xmlns="http://www.w3.org/1999/xhtml">
            <p>FORMULA: C5H7O3</p>
          </html>
        </notes>
      </species>
      <species id="M_2_KETO_ISOVALERATE_m_p5_MC_m" name="2-KETO-ISOVALERATE" compartment="m" charge="-1">
        <notes>
          <html xmlns="http://www.w3.org/1999/xhtml">
            <p>FORMULA: C5H7O3</p>
          </html>
        </notes>
      </species>
      <species id="M_ISOBUTYRYL_COA_m_p5_MC_m" name="ISOBUTYRYL-COA" compartment="m" charge="-4">
        <notes>
          <html xmlns="http://www.w3.org/1999/xhtml">
            <p>FORMULA: C25H38N7O17P3S</p>
          </html>
        </notes>
      </species>
      <species id="M_CO_A_m_p5_MC_m" name="CO-A" compartment="m" charge="-4">
        <notes>
          <html xmlns="http://www.w3.org/1999/xhtml">
            <p>FORMULA: C21H32N7O16P3S1</p>
          </html>
        </notes>
      </species>
      <species id="M_ISOBUTYRYL_COA_m_p6_GC_m" name="ISOBUTYRYL-COA" compartment="m" charge="-4">
        <notes>
          <html xmlns="http://www.w3.org/1999/xhtml">
            <p>FORMULA: C25H38N7O17P3S</p>
          </html>
        </notes>
      </species>
      <species id="M_CO_A_m_p6_GC_m" name="CO-A" compartment="m" charge="-4">
        <notes>
          <html xmlns="http://www.w3.org/1999/xhtml">
            <p>FORMULA: C21H32N7O16P3S1</p>
          </html>
        </notes>
      </species>
      <species id="M_2_KETO_ISOVALERATE_m_p6_GC_m" name="2-KETO-ISOVALERATE" compartment="m" charge="-1">
        <notes>
          <html xmlns="http://www.w3.org/1999/xhtml">
            <p>FORMULA: C5H7O3</p>
          </html>
        </notes>
      </species>
      <species id="M_ISOBUTYRYL_COA_m_p6_MC_m" name="ISOBUTYRYL-COA" compartment="m" charge="-4">
        <notes>
          <html xmlns="http://www.w3.org/1999/xhtml">
            <p>FORMULA: C25H38N7O17P3S</p>
          </html>
        </notes>
      </species>
      <species id="M_CO_A_m_p6_MC_m" name="CO-A" compartment="m" charge="-4">
        <notes>
          <html xmlns="http://www.w3.org/1999/xhtml">
            <p>FORMULA: C21H32N7O16P3S1</p>
          </html>
        </notes>
      </species>
      <species id="M_2_KETO_ISOVALERATE_m_p6_MC_m" name="2-KETO-ISOVALERATE" compartment="m" charge="-1">
        <notes>
          <html xmlns="http://www.w3.org/1999/xhtml">
            <p>FORMULA: C5H7O3</p>
          </html>
        </notes>
      </species>
      <species id="M_FORMATE_m_p1_GC_m" name="FORMATE" compartment="m" charge="-1">
        <notes>
          <html xmlns="http://www.w3.org/1999/xhtml">
            <p>FORMULA: C1H1O2</p>
          </html>
        </notes>
      </species>
      <species id="M_FORMATE_m_p1_MC_m" name="FORMATE" compartment="m" charge="-1">
        <notes>
          <html xmlns="http://www.w3.org/1999/xhtml">
            <p>FORMULA: C1H1O2</p>
          </html>
        </notes>
      </species>
      <species id="M_FORMATE_m_p2_GC_m" name="FORMATE" compartment="m" charge="-1">
        <notes>
          <html xmlns="http://www.w3.org/1999/xhtml">
            <p>FORMULA: C1H1O2</p>
          </html>
        </notes>
      </species>
      <species id="M_FORMATE_m_p2_MC_m" name="FORMATE" compartment="m" charge="-1">
        <notes>
          <html xmlns="http://www.w3.org/1999/xhtml">
            <p>FORMULA: C1H1O2</p>
          </html>
        </notes>
      </species>
      <species id="M_FORMATE_m_p3_GC_m" name="FORMATE" compartment="m" charge="-1">
        <notes>
          <html xmlns="http://www.w3.org/1999/xhtml">
            <p>FORMULA: C1H1O2</p>
          </html>
        </notes>
      </species>
      <species id="M_FORMATE_m_p3_MC_m" name="FORMATE" compartment="m" charge="-1">
        <notes>
          <html xmlns="http://www.w3.org/1999/xhtml">
            <p>FORMULA: C1H1O2</p>
          </html>
        </notes>
      </species>
      <species id="M_FORMATE_m_p4_GC_m" name="FORMATE" compartment="m" charge="-1">
        <notes>
          <html xmlns="http://www.w3.org/1999/xhtml">
            <p>FORMULA: C1H1O2</p>
          </html>
        </notes>
      </species>
      <species id="M_FORMATE_m_p4_MC_m" name="FORMATE" compartment="m" charge="-1">
        <notes>
          <html xmlns="http://www.w3.org/1999/xhtml">
            <p>FORMULA: C1H1O2</p>
          </html>
        </notes>
      </species>
      <species id="M_FORMATE_m_p5_GC_m" name="FORMATE" compartment="m" charge="-1">
        <notes>
          <html xmlns="http://www.w3.org/1999/xhtml">
            <p>FORMULA: C1H1O2</p>
          </html>
        </notes>
      </species>
      <species id="M_FORMATE_m_p5_MC_m" name="FORMATE" compartment="m" charge="-1">
        <notes>
          <html xmlns="http://www.w3.org/1999/xhtml">
            <p>FORMULA: C1H1O2</p>
          </html>
        </notes>
      </species>
      <species id="M_FORMATE_m_p6_GC_m" name="FORMATE" compartment="m" charge="-1">
        <notes>
          <html xmlns="http://www.w3.org/1999/xhtml">
            <p>FORMULA: C1H1O2</p>
          </html>
        </notes>
      </species>
      <species id="M_FORMATE_m_p6_MC_m" name="FORMATE" compartment="m" charge="-1">
        <notes>
          <html xmlns="http://www.w3.org/1999/xhtml">
            <p>FORMULA: C1H1O2</p>
          </html>
        </notes>
      </species>
      <species id="M_FORMATE_p_p1_GC_p" name="FORMATE" compartment="p" charge="-1">
        <notes>
          <html xmlns="http://www.w3.org/1999/xhtml">
            <p>FORMULA: C1H1O2</p>
          </html>
        </notes>
      </species>
      <species id="M_CARBON_DIOXIDE_p_p1_GC_p" name="CARBON-DIOXIDE" compartment="p" charge="0">
        <notes>
          <html xmlns="http://www.w3.org/1999/xhtml">
            <p>FORMULA: C1O2</p>
          </html>
        </notes>
      </species>
      <species id="M_NAD_p_p1_GC_p" name="NAD" compartment="p" charge="-1">
        <notes>
          <html xmlns="http://www.w3.org/1999/xhtml">
            <p>FORMULA: C21H26N7O14P2</p>
          </html>
        </notes>
      </species>
      <species id="M_NADH_p_p1_GC_p" name="NADH" compartment="p" charge="-2">
        <notes>
          <html xmlns="http://www.w3.org/1999/xhtml">
            <p>FORMULA: C21H27N7O14P2</p>
          </html>
        </notes>
      </species>
      <species id="M_CARBON_DIOXIDE_p_p1_MC_p" name="CARBON-DIOXIDE" compartment="p" charge="0">
        <notes>
          <html xmlns="http://www.w3.org/1999/xhtml">
            <p>FORMULA: C1O2</p>
          </html>
        </notes>
      </species>
      <species id="M_FORMATE_p_p1_MC_p" name="FORMATE" compartment="p" charge="-1">
        <notes>
          <html xmlns="http://www.w3.org/1999/xhtml">
            <p>FORMULA: C1H1O2</p>
          </html>
        </notes>
      </species>
      <species id="M_NAD_p_p1_MC_p" name="NAD" compartment="p" charge="-1">
        <notes>
          <html xmlns="http://www.w3.org/1999/xhtml">
            <p>FORMULA: C21H26N7O14P2</p>
          </html>
        </notes>
      </species>
      <species id="M_NADH_p_p1_MC_p" name="NADH" compartment="p" charge="-2">
        <notes>
          <html xmlns="http://www.w3.org/1999/xhtml">
            <p>FORMULA: C21H27N7O14P2</p>
          </html>
        </notes>
      </species>
      <species id="M_FORMATE_p_p2_GC_p" name="FORMATE" compartment="p" charge="-1">
        <notes>
          <html xmlns="http://www.w3.org/1999/xhtml">
            <p>FORMULA: C1H1O2</p>
          </html>
        </notes>
      </species>
      <species id="M_CARBON_DIOXIDE_p_p2_GC_p" name="CARBON-DIOXIDE" compartment="p" charge="0">
        <notes>
          <html xmlns="http://www.w3.org/1999/xhtml">
            <p>FORMULA: C1O2</p>
          </html>
        </notes>
      </species>
      <species id="M_NAD_p_p2_GC_p" name="NAD" compartment="p" charge="-1">
        <notes>
          <html xmlns="http://www.w3.org/1999/xhtml">
            <p>FORMULA: C21H26N7O14P2</p>
          </html>
        </notes>
      </species>
      <species id="M_NADH_p_p2_GC_p" name="NADH" compartment="p" charge="-2">
        <notes>
          <html xmlns="http://www.w3.org/1999/xhtml">
            <p>FORMULA: C21H27N7O14P2</p>
          </html>
        </notes>
      </species>
      <species id="M_CARBON_DIOXIDE_p_p2_MC_p" name="CARBON-DIOXIDE" compartment="p" charge="0">
        <notes>
          <html xmlns="http://www.w3.org/1999/xhtml">
            <p>FORMULA: C1O2</p>
          </html>
        </notes>
      </species>
      <species id="M_FORMATE_p_p2_MC_p" name="FORMATE" compartment="p" charge="-1">
        <notes>
          <html xmlns="http://www.w3.org/1999/xhtml">
            <p>FORMULA: C1H1O2</p>
          </html>
        </notes>
      </species>
      <species id="M_NADH_p_p2_MC_p" name="NADH" compartment="p" charge="-2">
        <notes>
          <html xmlns="http://www.w3.org/1999/xhtml">
            <p>FORMULA: C21H27N7O14P2</p>
          </html>
        </notes>
      </species>
      <species id="M_NAD_p_p2_MC_p" name="NAD" compartment="p" charge="-1">
        <notes>
          <html xmlns="http://www.w3.org/1999/xhtml">
            <p>FORMULA: C21H26N7O14P2</p>
          </html>
        </notes>
      </species>
      <species id="M_NAD_p_p3_GC_p" name="NAD" compartment="p" charge="-1">
        <notes>
          <html xmlns="http://www.w3.org/1999/xhtml">
            <p>FORMULA: C21H26N7O14P2</p>
          </html>
        </notes>
      </species>
      <species id="M_FORMATE_p_p3_GC_p" name="FORMATE" compartment="p" charge="-1">
        <notes>
          <html xmlns="http://www.w3.org/1999/xhtml">
            <p>FORMULA: C1H1O2</p>
          </html>
        </notes>
      </species>
      <species id="M_CARBON_DIOXIDE_p_p3_GC_p" name="CARBON-DIOXIDE" compartment="p" charge="0">
        <notes>
          <html xmlns="http://www.w3.org/1999/xhtml">
            <p>FORMULA: C1O2</p>
          </html>
        </notes>
      </species>
      <species id="M_NADH_p_p3_GC_p" name="NADH" compartment="p" charge="-2">
        <notes>
          <html xmlns="http://www.w3.org/1999/xhtml">
            <p>FORMULA: C21H27N7O14P2</p>
          </html>
        </notes>
      </species>
      <species id="M_NAD_p_p3_MC_p" name="NAD" compartment="p" charge="-1">
        <notes>
          <html xmlns="http://www.w3.org/1999/xhtml">
            <p>FORMULA: C21H26N7O14P2</p>
          </html>
        </notes>
      </species>
      <species id="M_FORMATE_p_p3_MC_p" name="FORMATE" compartment="p" charge="-1">
        <notes>
          <html xmlns="http://www.w3.org/1999/xhtml">
            <p>FORMULA: C1H1O2</p>
          </html>
        </notes>
      </species>
      <species id="M_NADH_p_p3_MC_p" name="NADH" compartment="p" charge="-2">
        <notes>
          <html xmlns="http://www.w3.org/1999/xhtml">
            <p>FORMULA: C21H27N7O14P2</p>
          </html>
        </notes>
      </species>
      <species id="M_CARBON_DIOXIDE_p_p3_MC_p" name="CARBON-DIOXIDE" compartment="p" charge="0">
        <notes>
          <html xmlns="http://www.w3.org/1999/xhtml">
            <p>FORMULA: C1O2</p>
          </html>
        </notes>
      </species>
      <species id="M_NAD_p_p4_GC_p" name="NAD" compartment="p" charge="-1">
        <notes>
          <html xmlns="http://www.w3.org/1999/xhtml">
            <p>FORMULA: C21H26N7O14P2</p>
          </html>
        </notes>
      </species>
      <species id="M_NADH_p_p4_GC_p" name="NADH" compartment="p" charge="-2">
        <notes>
          <html xmlns="http://www.w3.org/1999/xhtml">
            <p>FORMULA: C21H27N7O14P2</p>
          </html>
        </notes>
      </species>
      <species id="M_CARBON_DIOXIDE_p_p4_GC_p" name="CARBON-DIOXIDE" compartment="p" charge="0">
        <notes>
          <html xmlns="http://www.w3.org/1999/xhtml">
            <p>FORMULA: C1O2</p>
          </html>
        </notes>
      </species>
      <species id="M_FORMATE_p_p4_GC_p" name="FORMATE" compartment="p" charge="-1">
        <notes>
          <html xmlns="http://www.w3.org/1999/xhtml">
            <p>FORMULA: C1H1O2</p>
          </html>
        </notes>
      </species>
      <species id="M_FORMATE_p_p4_MC_p" name="FORMATE" compartment="p" charge="-1">
        <notes>
          <html xmlns="http://www.w3.org/1999/xhtml">
            <p>FORMULA: C1H1O2</p>
          </html>
        </notes>
      </species>
      <species id="M_NAD_p_p4_MC_p" name="NAD" compartment="p" charge="-1">
        <notes>
          <html xmlns="http://www.w3.org/1999/xhtml">
            <p>FORMULA: C21H26N7O14P2</p>
          </html>
        </notes>
      </species>
      <species id="M_CARBON_DIOXIDE_p_p4_MC_p" name="CARBON-DIOXIDE" compartment="p" charge="0">
        <notes>
          <html xmlns="http://www.w3.org/1999/xhtml">
            <p>FORMULA: C1O2</p>
          </html>
        </notes>
      </species>
      <species id="M_NADH_p_p4_MC_p" name="NADH" compartment="p" charge="-2">
        <notes>
          <html xmlns="http://www.w3.org/1999/xhtml">
            <p>FORMULA: C21H27N7O14P2</p>
          </html>
        </notes>
      </species>
      <species id="M_CARBON_DIOXIDE_p_p5_GC_p" name="CARBON-DIOXIDE" compartment="p" charge="0">
        <notes>
          <html xmlns="http://www.w3.org/1999/xhtml">
            <p>FORMULA: C1O2</p>
          </html>
        </notes>
      </species>
      <species id="M_NAD_p_p5_GC_p" name="NAD" compartment="p" charge="-1">
        <notes>
          <html xmlns="http://www.w3.org/1999/xhtml">
            <p>FORMULA: C21H26N7O14P2</p>
          </html>
        </notes>
      </species>
      <species id="M_FORMATE_p_p5_GC_p" name="FORMATE" compartment="p" charge="-1">
        <notes>
          <html xmlns="http://www.w3.org/1999/xhtml">
            <p>FORMULA: C1H1O2</p>
          </html>
        </notes>
      </species>
      <species id="M_NADH_p_p5_GC_p" name="NADH" compartment="p" charge="-2">
        <notes>
          <html xmlns="http://www.w3.org/1999/xhtml">
            <p>FORMULA: C21H27N7O14P2</p>
          </html>
        </notes>
      </species>
      <species id="M_FORMATE_p_p5_MC_p" name="FORMATE" compartment="p" charge="-1">
        <notes>
          <html xmlns="http://www.w3.org/1999/xhtml">
            <p>FORMULA: C1H1O2</p>
          </html>
        </notes>
      </species>
      <species id="M_CARBON_DIOXIDE_p_p5_MC_p" name="CARBON-DIOXIDE" compartment="p" charge="0">
        <notes>
          <html xmlns="http://www.w3.org/1999/xhtml">
            <p>FORMULA: C1O2</p>
          </html>
        </notes>
      </species>
      <species id="M_NAD_p_p5_MC_p" name="NAD" compartment="p" charge="-1">
        <notes>
          <html xmlns="http://www.w3.org/1999/xhtml">
            <p>FORMULA: C21H26N7O14P2</p>
          </html>
        </notes>
      </species>
      <species id="M_NADH_p_p5_MC_p" name="NADH" compartment="p" charge="-2">
        <notes>
          <html xmlns="http://www.w3.org/1999/xhtml">
            <p>FORMULA: C21H27N7O14P2</p>
          </html>
        </notes>
      </species>
      <species id="M_CARBON_DIOXIDE_p_p6_GC_p" name="CARBON-DIOXIDE" compartment="p" charge="0">
        <notes>
          <html xmlns="http://www.w3.org/1999/xhtml">
            <p>FORMULA: C1O2</p>
          </html>
        </notes>
      </species>
      <species id="M_FORMATE_p_p6_GC_p" name="FORMATE" compartment="p" charge="-1">
        <notes>
          <html xmlns="http://www.w3.org/1999/xhtml">
            <p>FORMULA: C1H1O2</p>
          </html>
        </notes>
      </species>
      <species id="M_NAD_p_p6_GC_p" name="NAD" compartment="p" charge="-1">
        <notes>
          <html xmlns="http://www.w3.org/1999/xhtml">
            <p>FORMULA: C21H26N7O14P2</p>
          </html>
        </notes>
      </species>
      <species id="M_NADH_p_p6_GC_p" name="NADH" compartment="p" charge="-2">
        <notes>
          <html xmlns="http://www.w3.org/1999/xhtml">
            <p>FORMULA: C21H27N7O14P2</p>
          </html>
        </notes>
      </species>
      <species id="M_NAD_p_p6_MC_p" name="NAD" compartment="p" charge="-1">
        <notes>
          <html xmlns="http://www.w3.org/1999/xhtml">
            <p>FORMULA: C21H26N7O14P2</p>
          </html>
        </notes>
      </species>
      <species id="M_NADH_p_p6_MC_p" name="NADH" compartment="p" charge="-2">
        <notes>
          <html xmlns="http://www.w3.org/1999/xhtml">
            <p>FORMULA: C21H27N7O14P2</p>
          </html>
        </notes>
      </species>
      <species id="M_FORMATE_p_p6_MC_p" name="FORMATE" compartment="p" charge="-1">
        <notes>
          <html xmlns="http://www.w3.org/1999/xhtml">
            <p>FORMULA: C1H1O2</p>
          </html>
        </notes>
      </species>
      <species id="M_CARBON_DIOXIDE_p_p6_MC_p" name="CARBON-DIOXIDE" compartment="p" charge="0">
        <notes>
          <html xmlns="http://www.w3.org/1999/xhtml">
            <p>FORMULA: C1O2</p>
          </html>
        </notes>
      </species>
      <species id="M_NADPH_c_p1_GC_c" name="NADPH" compartment="c" charge="-4">
        <notes>
          <html xmlns="http://www.w3.org/1999/xhtml">
            <p>FORMULA: C21H26N7O17P3</p>
          </html>
        </notes>
      </species>
      <species id="M_WATER_c_p1_GC_c" name="WATER" compartment="c" charge="0">
        <notes>
          <html xmlns="http://www.w3.org/1999/xhtml">
            <p>FORMULA: H2O1</p>
          </html>
        </notes>
      </species>
      <species id="M_NADP_c_p1_GC_c" name="NADP" compartment="c" charge="-3">
        <notes>
          <html xmlns="http://www.w3.org/1999/xhtml">
            <p>FORMULA: C21H25N7O17P3</p>
          </html>
        </notes>
      </species>
      <species id="M_GAP_c_p1_GC_c" name="GAP" compartment="c" charge="-2">
        <notes>
          <html xmlns="http://www.w3.org/1999/xhtml">
            <p>FORMULA: C3H5O6P1</p>
          </html>
        </notes>
      </species>
      <species id="M_G3P_c_p1_GC_c" name="G3P" compartment="c" charge="-3">
        <notes>
          <html xmlns="http://www.w3.org/1999/xhtml">
            <p>FORMULA: C3H4O7P1</p>
          </html>
        </notes>
      </species>
      <species id="M_G3P_c_p1_MC_c" name="G3P" compartment="c" charge="-3">
        <notes>
          <html xmlns="http://www.w3.org/1999/xhtml">
            <p>FORMULA: C3H4O7P1</p>
          </html>
        </notes>
      </species>
      <species id="M_NADPH_c_p1_MC_c" name="NADPH" compartment="c" charge="-4">
        <notes>
          <html xmlns="http://www.w3.org/1999/xhtml">
            <p>FORMULA: C21H26N7O17P3</p>
          </html>
        </notes>
      </species>
      <species id="M_WATER_c_p1_MC_c" name="WATER" compartment="c" charge="0">
        <notes>
          <html xmlns="http://www.w3.org/1999/xhtml">
            <p>FORMULA: H2O1</p>
          </html>
        </notes>
      </species>
      <species id="M_NADP_c_p1_MC_c" name="NADP" compartment="c" charge="-3">
        <notes>
          <html xmlns="http://www.w3.org/1999/xhtml">
            <p>FORMULA: C21H25N7O17P3</p>
          </html>
        </notes>
      </species>
      <species id="M_GAP_c_p1_MC_c" name="GAP" compartment="c" charge="-2">
        <notes>
          <html xmlns="http://www.w3.org/1999/xhtml">
            <p>FORMULA: C3H5O6P1</p>
          </html>
        </notes>
      </species>
      <species id="M_G3P_c_p2_GC_c" name="G3P" compartment="c" charge="-3">
        <notes>
          <html xmlns="http://www.w3.org/1999/xhtml">
            <p>FORMULA: C3H4O7P1</p>
          </html>
        </notes>
      </species>
      <species id="M_NADPH_c_p2_GC_c" name="NADPH" compartment="c" charge="-4">
        <notes>
          <html xmlns="http://www.w3.org/1999/xhtml">
            <p>FORMULA: C21H26N7O17P3</p>
          </html>
        </notes>
      </species>
      <species id="M_WATER_c_p2_GC_c" name="WATER" compartment="c" charge="0">
        <notes>
          <html xmlns="http://www.w3.org/1999/xhtml">
            <p>FORMULA: H2O1</p>
          </html>
        </notes>
      </species>
      <species id="M_NADP_c_p2_GC_c" name="NADP" compartment="c" charge="-3">
        <notes>
          <html xmlns="http://www.w3.org/1999/xhtml">
            <p>FORMULA: C21H25N7O17P3</p>
          </html>
        </notes>
      </species>
      <species id="M_GAP_c_p2_GC_c" name="GAP" compartment="c" charge="-2">
        <notes>
          <html xmlns="http://www.w3.org/1999/xhtml">
            <p>FORMULA: C3H5O6P1</p>
          </html>
        </notes>
      </species>
      <species id="M_G3P_c_p2_MC_c" name="G3P" compartment="c" charge="-3">
        <notes>
          <html xmlns="http://www.w3.org/1999/xhtml">
            <p>FORMULA: C3H4O7P1</p>
          </html>
        </notes>
      </species>
      <species id="M_NADPH_c_p2_MC_c" name="NADPH" compartment="c" charge="-4">
        <notes>
          <html xmlns="http://www.w3.org/1999/xhtml">
            <p>FORMULA: C21H26N7O17P3</p>
          </html>
        </notes>
      </species>
      <species id="M_WATER_c_p2_MC_c" name="WATER" compartment="c" charge="0">
        <notes>
          <html xmlns="http://www.w3.org/1999/xhtml">
            <p>FORMULA: H2O1</p>
          </html>
        </notes>
      </species>
      <species id="M_NADP_c_p2_MC_c" name="NADP" compartment="c" charge="-3">
        <notes>
          <html xmlns="http://www.w3.org/1999/xhtml">
            <p>FORMULA: C21H25N7O17P3</p>
          </html>
        </notes>
      </species>
      <species id="M_GAP_c_p2_MC_c" name="GAP" compartment="c" charge="-2">
        <notes>
          <html xmlns="http://www.w3.org/1999/xhtml">
            <p>FORMULA: C3H5O6P1</p>
          </html>
        </notes>
      </species>
      <species id="M_WATER_c_p3_GC_c" name="WATER" compartment="c" charge="0">
        <notes>
          <html xmlns="http://www.w3.org/1999/xhtml">
            <p>FORMULA: H2O1</p>
          </html>
        </notes>
      </species>
      <species id="M_NADP_c_p3_GC_c" name="NADP" compartment="c" charge="-3">
        <notes>
          <html xmlns="http://www.w3.org/1999/xhtml">
            <p>FORMULA: C21H25N7O17P3</p>
          </html>
        </notes>
      </species>
      <species id="M_GAP_c_p3_GC_c" name="GAP" compartment="c" charge="-2">
        <notes>
          <html xmlns="http://www.w3.org/1999/xhtml">
            <p>FORMULA: C3H5O6P1</p>
          </html>
        </notes>
      </species>
      <species id="M_G3P_c_p3_GC_c" name="G3P" compartment="c" charge="-3">
        <notes>
          <html xmlns="http://www.w3.org/1999/xhtml">
            <p>FORMULA: C3H4O7P1</p>
          </html>
        </notes>
      </species>
      <species id="M_NADPH_c_p3_GC_c" name="NADPH" compartment="c" charge="-4">
        <notes>
          <html xmlns="http://www.w3.org/1999/xhtml">
            <p>FORMULA: C21H26N7O17P3</p>
          </html>
        </notes>
      </species>
      <species id="M_WATER_c_p3_MC_c" name="WATER" compartment="c" charge="0">
        <notes>
          <html xmlns="http://www.w3.org/1999/xhtml">
            <p>FORMULA: H2O1</p>
          </html>
        </notes>
      </species>
      <species id="M_NADP_c_p3_MC_c" name="NADP" compartment="c" charge="-3">
        <notes>
          <html xmlns="http://www.w3.org/1999/xhtml">
            <p>FORMULA: C21H25N7O17P3</p>
          </html>
        </notes>
      </species>
      <species id="M_GAP_c_p3_MC_c" name="GAP" compartment="c" charge="-2">
        <notes>
          <html xmlns="http://www.w3.org/1999/xhtml">
            <p>FORMULA: C3H5O6P1</p>
          </html>
        </notes>
      </species>
      <species id="M_G3P_c_p3_MC_c" name="G3P" compartment="c" charge="-3">
        <notes>
          <html xmlns="http://www.w3.org/1999/xhtml">
            <p>FORMULA: C3H4O7P1</p>
          </html>
        </notes>
      </species>
      <species id="M_NADPH_c_p3_MC_c" name="NADPH" compartment="c" charge="-4">
        <notes>
          <html xmlns="http://www.w3.org/1999/xhtml">
            <p>FORMULA: C21H26N7O17P3</p>
          </html>
        </notes>
      </species>
      <species id="M_NADPH_c_p4_GC_c" name="NADPH" compartment="c" charge="-4">
        <notes>
          <html xmlns="http://www.w3.org/1999/xhtml">
            <p>FORMULA: C21H26N7O17P3</p>
          </html>
        </notes>
      </species>
      <species id="M_WATER_c_p4_GC_c" name="WATER" compartment="c" charge="0">
        <notes>
          <html xmlns="http://www.w3.org/1999/xhtml">
            <p>FORMULA: H2O1</p>
          </html>
        </notes>
      </species>
      <species id="M_NADP_c_p4_GC_c" name="NADP" compartment="c" charge="-3">
        <notes>
          <html xmlns="http://www.w3.org/1999/xhtml">
            <p>FORMULA: C21H25N7O17P3</p>
          </html>
        </notes>
      </species>
      <species id="M_GAP_c_p4_GC_c" name="GAP" compartment="c" charge="-2">
        <notes>
          <html xmlns="http://www.w3.org/1999/xhtml">
            <p>FORMULA: C3H5O6P1</p>
          </html>
        </notes>
      </species>
      <species id="M_G3P_c_p4_GC_c" name="G3P" compartment="c" charge="-3">
        <notes>
          <html xmlns="http://www.w3.org/1999/xhtml">
            <p>FORMULA: C3H4O7P1</p>
          </html>
        </notes>
      </species>
      <species id="M_NADPH_c_p4_MC_c" name="NADPH" compartment="c" charge="-4">
        <notes>
          <html xmlns="http://www.w3.org/1999/xhtml">
            <p>FORMULA: C21H26N7O17P3</p>
          </html>
        </notes>
      </species>
      <species id="M_WATER_c_p4_MC_c" name="WATER" compartment="c" charge="0">
        <notes>
          <html xmlns="http://www.w3.org/1999/xhtml">
            <p>FORMULA: H2O1</p>
          </html>
        </notes>
      </species>
      <species id="M_NADP_c_p4_MC_c" name="NADP" compartment="c" charge="-3">
        <notes>
          <html xmlns="http://www.w3.org/1999/xhtml">
            <p>FORMULA: C21H25N7O17P3</p>
          </html>
        </notes>
      </species>
      <species id="M_GAP_c_p4_MC_c" name="GAP" compartment="c" charge="-2">
        <notes>
          <html xmlns="http://www.w3.org/1999/xhtml">
            <p>FORMULA: C3H5O6P1</p>
          </html>
        </notes>
      </species>
      <species id="M_G3P_c_p4_MC_c" name="G3P" compartment="c" charge="-3">
        <notes>
          <html xmlns="http://www.w3.org/1999/xhtml">
            <p>FORMULA: C3H4O7P1</p>
          </html>
        </notes>
      </species>
      <species id="M_NADPH_c_p5_GC_c" name="NADPH" compartment="c" charge="-4">
        <notes>
          <html xmlns="http://www.w3.org/1999/xhtml">
            <p>FORMULA: C21H26N7O17P3</p>
          </html>
        </notes>
      </species>
      <species id="M_WATER_c_p5_GC_c" name="WATER" compartment="c" charge="0">
        <notes>
          <html xmlns="http://www.w3.org/1999/xhtml">
            <p>FORMULA: H2O1</p>
          </html>
        </notes>
      </species>
      <species id="M_NADP_c_p5_GC_c" name="NADP" compartment="c" charge="-3">
        <notes>
          <html xmlns="http://www.w3.org/1999/xhtml">
            <p>FORMULA: C21H25N7O17P3</p>
          </html>
        </notes>
      </species>
      <species id="M_GAP_c_p5_GC_c" name="GAP" compartment="c" charge="-2">
        <notes>
          <html xmlns="http://www.w3.org/1999/xhtml">
            <p>FORMULA: C3H5O6P1</p>
          </html>
        </notes>
      </species>
      <species id="M_G3P_c_p5_GC_c" name="G3P" compartment="c" charge="-3">
        <notes>
          <html xmlns="http://www.w3.org/1999/xhtml">
            <p>FORMULA: C3H4O7P1</p>
          </html>
        </notes>
      </species>
      <species id="M_G3P_c_p5_MC_c" name="G3P" compartment="c" charge="-3">
        <notes>
          <html xmlns="http://www.w3.org/1999/xhtml">
            <p>FORMULA: C3H4O7P1</p>
          </html>
        </notes>
      </species>
      <species id="M_NADPH_c_p5_MC_c" name="NADPH" compartment="c" charge="-4">
        <notes>
          <html xmlns="http://www.w3.org/1999/xhtml">
            <p>FORMULA: C21H26N7O17P3</p>
          </html>
        </notes>
      </species>
      <species id="M_WATER_c_p5_MC_c" name="WATER" compartment="c" charge="0">
        <notes>
          <html xmlns="http://www.w3.org/1999/xhtml">
            <p>FORMULA: H2O1</p>
          </html>
        </notes>
      </species>
      <species id="M_NADP_c_p5_MC_c" name="NADP" compartment="c" charge="-3">
        <notes>
          <html xmlns="http://www.w3.org/1999/xhtml">
            <p>FORMULA: C21H25N7O17P3</p>
          </html>
        </notes>
      </species>
      <species id="M_GAP_c_p5_MC_c" name="GAP" compartment="c" charge="-2">
        <notes>
          <html xmlns="http://www.w3.org/1999/xhtml">
            <p>FORMULA: C3H5O6P1</p>
          </html>
        </notes>
      </species>
      <species id="M_G3P_c_p6_GC_c" name="G3P" compartment="c" charge="-3">
        <notes>
          <html xmlns="http://www.w3.org/1999/xhtml">
            <p>FORMULA: C3H4O7P1</p>
          </html>
        </notes>
      </species>
      <species id="M_NADPH_c_p6_GC_c" name="NADPH" compartment="c" charge="-4">
        <notes>
          <html xmlns="http://www.w3.org/1999/xhtml">
            <p>FORMULA: C21H26N7O17P3</p>
          </html>
        </notes>
      </species>
      <species id="M_WATER_c_p6_GC_c" name="WATER" compartment="c" charge="0">
        <notes>
          <html xmlns="http://www.w3.org/1999/xhtml">
            <p>FORMULA: H2O1</p>
          </html>
        </notes>
      </species>
      <species id="M_NADP_c_p6_GC_c" name="NADP" compartment="c" charge="-3">
        <notes>
          <html xmlns="http://www.w3.org/1999/xhtml">
            <p>FORMULA: C21H25N7O17P3</p>
          </html>
        </notes>
      </species>
      <species id="M_GAP_c_p6_GC_c" name="GAP" compartment="c" charge="-2">
        <notes>
          <html xmlns="http://www.w3.org/1999/xhtml">
            <p>FORMULA: C3H5O6P1</p>
          </html>
        </notes>
      </species>
      <species id="M_G3P_c_p6_MC_c" name="G3P" compartment="c" charge="-3">
        <notes>
          <html xmlns="http://www.w3.org/1999/xhtml">
            <p>FORMULA: C3H4O7P1</p>
          </html>
        </notes>
      </species>
      <species id="M_NADPH_c_p6_MC_c" name="NADPH" compartment="c" charge="-4">
        <notes>
          <html xmlns="http://www.w3.org/1999/xhtml">
            <p>FORMULA: C21H26N7O17P3</p>
          </html>
        </notes>
      </species>
      <species id="M_WATER_c_p6_MC_c" name="WATER" compartment="c" charge="0">
        <notes>
          <html xmlns="http://www.w3.org/1999/xhtml">
            <p>FORMULA: H2O1</p>
          </html>
        </notes>
      </species>
      <species id="M_NADP_c_p6_MC_c" name="NADP" compartment="c" charge="-3">
        <notes>
          <html xmlns="http://www.w3.org/1999/xhtml">
            <p>FORMULA: C21H25N7O17P3</p>
          </html>
        </notes>
      </species>
      <species id="M_GAP_c_p6_MC_c" name="GAP" compartment="c" charge="-2">
        <notes>
          <html xmlns="http://www.w3.org/1999/xhtml">
            <p>FORMULA: C3H5O6P1</p>
          </html>
        </notes>
      </species>
      <species id="M_METHYLENE_THF_c_p1_GC_c" name="METHYLENE-THF" compartment="c" charge="-2">
        <notes>
          <html xmlns="http://www.w3.org/1999/xhtml">
            <p>FORMULA: C20H21N7O6</p>
          </html>
        </notes>
      </species>
      <species id="M_5_METHYL_THF_c_p1_GC_c" name="5-METHYL-THF" compartment="c" charge="-2">
        <notes>
          <html xmlns="http://www.w3.org/1999/xhtml">
            <p>FORMULA: C20H23N7O6</p>
          </html>
        </notes>
      </species>
      <species id="M_METHYLENE_THF_c_p1_MC_c" name="METHYLENE-THF" compartment="c" charge="-2">
        <notes>
          <html xmlns="http://www.w3.org/1999/xhtml">
            <p>FORMULA: C20H21N7O6</p>
          </html>
        </notes>
      </species>
      <species id="M_5_METHYL_THF_c_p1_MC_c" name="5-METHYL-THF" compartment="c" charge="-2">
        <notes>
          <html xmlns="http://www.w3.org/1999/xhtml">
            <p>FORMULA: C20H23N7O6</p>
          </html>
        </notes>
      </species>
      <species id="M_METHYLENE_THF_c_p2_GC_c" name="METHYLENE-THF" compartment="c" charge="-2">
        <notes>
          <html xmlns="http://www.w3.org/1999/xhtml">
            <p>FORMULA: C20H21N7O6</p>
          </html>
        </notes>
      </species>
      <species id="M_5_METHYL_THF_c_p2_GC_c" name="5-METHYL-THF" compartment="c" charge="-2">
        <notes>
          <html xmlns="http://www.w3.org/1999/xhtml">
            <p>FORMULA: C20H23N7O6</p>
          </html>
        </notes>
      </species>
      <species id="M_METHYLENE_THF_c_p2_MC_c" name="METHYLENE-THF" compartment="c" charge="-2">
        <notes>
          <html xmlns="http://www.w3.org/1999/xhtml">
            <p>FORMULA: C20H21N7O6</p>
          </html>
        </notes>
      </species>
      <species id="M_5_METHYL_THF_c_p2_MC_c" name="5-METHYL-THF" compartment="c" charge="-2">
        <notes>
          <html xmlns="http://www.w3.org/1999/xhtml">
            <p>FORMULA: C20H23N7O6</p>
          </html>
        </notes>
      </species>
      <species id="M_5_METHYL_THF_c_p3_GC_c" name="5-METHYL-THF" compartment="c" charge="-2">
        <notes>
          <html xmlns="http://www.w3.org/1999/xhtml">
            <p>FORMULA: C20H23N7O6</p>
          </html>
        </notes>
      </species>
      <species id="M_METHYLENE_THF_c_p3_GC_c" name="METHYLENE-THF" compartment="c" charge="-2">
        <notes>
          <html xmlns="http://www.w3.org/1999/xhtml">
            <p>FORMULA: C20H21N7O6</p>
          </html>
        </notes>
      </species>
      <species id="M_METHYLENE_THF_c_p3_MC_c" name="METHYLENE-THF" compartment="c" charge="-2">
        <notes>
          <html xmlns="http://www.w3.org/1999/xhtml">
            <p>FORMULA: C20H21N7O6</p>
          </html>
        </notes>
      </species>
      <species id="M_5_METHYL_THF_c_p3_MC_c" name="5-METHYL-THF" compartment="c" charge="-2">
        <notes>
          <html xmlns="http://www.w3.org/1999/xhtml">
            <p>FORMULA: C20H23N7O6</p>
          </html>
        </notes>
      </species>
      <species id="M_METHYLENE_THF_c_p4_GC_c" name="METHYLENE-THF" compartment="c" charge="-2">
        <notes>
          <html xmlns="http://www.w3.org/1999/xhtml">
            <p>FORMULA: C20H21N7O6</p>
          </html>
        </notes>
      </species>
      <species id="M_5_METHYL_THF_c_p4_GC_c" name="5-METHYL-THF" compartment="c" charge="-2">
        <notes>
          <html xmlns="http://www.w3.org/1999/xhtml">
            <p>FORMULA: C20H23N7O6</p>
          </html>
        </notes>
      </species>
      <species id="M_METHYLENE_THF_c_p4_MC_c" name="METHYLENE-THF" compartment="c" charge="-2">
        <notes>
          <html xmlns="http://www.w3.org/1999/xhtml">
            <p>FORMULA: C20H21N7O6</p>
          </html>
        </notes>
      </species>
      <species id="M_5_METHYL_THF_c_p4_MC_c" name="5-METHYL-THF" compartment="c" charge="-2">
        <notes>
          <html xmlns="http://www.w3.org/1999/xhtml">
            <p>FORMULA: C20H23N7O6</p>
          </html>
        </notes>
      </species>
      <species id="M_METHYLENE_THF_c_p5_GC_c" name="METHYLENE-THF" compartment="c" charge="-2">
        <notes>
          <html xmlns="http://www.w3.org/1999/xhtml">
            <p>FORMULA: C20H21N7O6</p>
          </html>
        </notes>
      </species>
      <species id="M_5_METHYL_THF_c_p5_GC_c" name="5-METHYL-THF" compartment="c" charge="-2">
        <notes>
          <html xmlns="http://www.w3.org/1999/xhtml">
            <p>FORMULA: C20H23N7O6</p>
          </html>
        </notes>
      </species>
      <species id="M_METHYLENE_THF_c_p5_MC_c" name="METHYLENE-THF" compartment="c" charge="-2">
        <notes>
          <html xmlns="http://www.w3.org/1999/xhtml">
            <p>FORMULA: C20H21N7O6</p>
          </html>
        </notes>
      </species>
      <species id="M_5_METHYL_THF_c_p5_MC_c" name="5-METHYL-THF" compartment="c" charge="-2">
        <notes>
          <html xmlns="http://www.w3.org/1999/xhtml">
            <p>FORMULA: C20H23N7O6</p>
          </html>
        </notes>
      </species>
      <species id="M_METHYLENE_THF_c_p6_GC_c" name="METHYLENE-THF" compartment="c" charge="-2">
        <notes>
          <html xmlns="http://www.w3.org/1999/xhtml">
            <p>FORMULA: C20H21N7O6</p>
          </html>
        </notes>
      </species>
      <species id="M_5_METHYL_THF_c_p6_GC_c" name="5-METHYL-THF" compartment="c" charge="-2">
        <notes>
          <html xmlns="http://www.w3.org/1999/xhtml">
            <p>FORMULA: C20H23N7O6</p>
          </html>
        </notes>
      </species>
      <species id="M_5_METHYL_THF_c_p6_MC_c" name="5-METHYL-THF" compartment="c" charge="-2">
        <notes>
          <html xmlns="http://www.w3.org/1999/xhtml">
            <p>FORMULA: C20H23N7O6</p>
          </html>
        </notes>
      </species>
      <species id="M_METHYLENE_THF_c_p6_MC_c" name="METHYLENE-THF" compartment="c" charge="-2">
        <notes>
          <html xmlns="http://www.w3.org/1999/xhtml">
            <p>FORMULA: C20H21N7O6</p>
          </html>
        </notes>
      </species>
      <species id="M_2_KETOGLUTARATE_c_p1_GC_c" name="2-KETOGLUTARATE" compartment="c" charge="-2">
        <notes>
          <html xmlns="http://www.w3.org/1999/xhtml">
            <p>FORMULA: C5H4O5</p>
          </html>
        </notes>
      </species>
      <species id="M_LYS_c_p1_GC_c" name="LYS" compartment="c" charge="1">
        <notes>
          <html xmlns="http://www.w3.org/1999/xhtml">
            <p>FORMULA: C6H15N2O2</p>
          </html>
        </notes>
      </species>
      <species id="M_SACCHAROPINE_c_p1_GC_c" name="SACCHAROPINE" compartment="c" charge="-1">
        <notes>
          <html xmlns="http://www.w3.org/1999/xhtml">
            <p>FORMULA: C11H19N2O6</p>
          </html>
        </notes>
      </species>
      <species id="M_SACCHAROPINE_c_p1_MC_c" name="SACCHAROPINE" compartment="c" charge="-1">
        <notes>
          <html xmlns="http://www.w3.org/1999/xhtml">
            <p>FORMULA: C11H19N2O6</p>
          </html>
        </notes>
      </species>
      <species id="M_LYS_c_p1_MC_c" name="LYS" compartment="c" charge="1">
        <notes>
          <html xmlns="http://www.w3.org/1999/xhtml">
            <p>FORMULA: C6H15N2O2</p>
          </html>
        </notes>
      </species>
      <species id="M_2_KETOGLUTARATE_c_p1_MC_c" name="2-KETOGLUTARATE" compartment="c" charge="-2">
        <notes>
          <html xmlns="http://www.w3.org/1999/xhtml">
            <p>FORMULA: C5H4O5</p>
          </html>
        </notes>
      </species>
      <species id="M_LYS_c_p2_GC_c" name="LYS" compartment="c" charge="1">
        <notes>
          <html xmlns="http://www.w3.org/1999/xhtml">
            <p>FORMULA: C6H15N2O2</p>
          </html>
        </notes>
      </species>
      <species id="M_SACCHAROPINE_c_p2_GC_c" name="SACCHAROPINE" compartment="c" charge="-1">
        <notes>
          <html xmlns="http://www.w3.org/1999/xhtml">
            <p>FORMULA: C11H19N2O6</p>
          </html>
        </notes>
      </species>
      <species id="M_2_KETOGLUTARATE_c_p2_GC_c" name="2-KETOGLUTARATE" compartment="c" charge="-2">
        <notes>
          <html xmlns="http://www.w3.org/1999/xhtml">
            <p>FORMULA: C5H4O5</p>
          </html>
        </notes>
      </species>
      <species id="M_LYS_c_p2_MC_c" name="LYS" compartment="c" charge="1">
        <notes>
          <html xmlns="http://www.w3.org/1999/xhtml">
            <p>FORMULA: C6H15N2O2</p>
          </html>
        </notes>
      </species>
      <species id="M_SACCHAROPINE_c_p2_MC_c" name="SACCHAROPINE" compartment="c" charge="-1">
        <notes>
          <html xmlns="http://www.w3.org/1999/xhtml">
            <p>FORMULA: C11H19N2O6</p>
          </html>
        </notes>
      </species>
      <species id="M_2_KETOGLUTARATE_c_p2_MC_c" name="2-KETOGLUTARATE" compartment="c" charge="-2">
        <notes>
          <html xmlns="http://www.w3.org/1999/xhtml">
            <p>FORMULA: C5H4O5</p>
          </html>
        </notes>
      </species>
      <species id="M_2_KETOGLUTARATE_c_p3_GC_c" name="2-KETOGLUTARATE" compartment="c" charge="-2">
        <notes>
          <html xmlns="http://www.w3.org/1999/xhtml">
            <p>FORMULA: C5H4O5</p>
          </html>
        </notes>
      </species>
      <species id="M_LYS_c_p3_GC_c" name="LYS" compartment="c" charge="1">
        <notes>
          <html xmlns="http://www.w3.org/1999/xhtml">
            <p>FORMULA: C6H15N2O2</p>
          </html>
        </notes>
      </species>
      <species id="M_SACCHAROPINE_c_p3_GC_c" name="SACCHAROPINE" compartment="c" charge="-1">
        <notes>
          <html xmlns="http://www.w3.org/1999/xhtml">
            <p>FORMULA: C11H19N2O6</p>
          </html>
        </notes>
      </species>
      <species id="M_2_KETOGLUTARATE_c_p3_MC_c" name="2-KETOGLUTARATE" compartment="c" charge="-2">
        <notes>
          <html xmlns="http://www.w3.org/1999/xhtml">
            <p>FORMULA: C5H4O5</p>
          </html>
        </notes>
      </species>
      <species id="M_LYS_c_p3_MC_c" name="LYS" compartment="c" charge="1">
        <notes>
          <html xmlns="http://www.w3.org/1999/xhtml">
            <p>FORMULA: C6H15N2O2</p>
          </html>
        </notes>
      </species>
      <species id="M_SACCHAROPINE_c_p3_MC_c" name="SACCHAROPINE" compartment="c" charge="-1">
        <notes>
          <html xmlns="http://www.w3.org/1999/xhtml">
            <p>FORMULA: C11H19N2O6</p>
          </html>
        </notes>
      </species>
      <species id="M_SACCHAROPINE_c_p4_GC_c" name="SACCHAROPINE" compartment="c" charge="-1">
        <notes>
          <html xmlns="http://www.w3.org/1999/xhtml">
            <p>FORMULA: C11H19N2O6</p>
          </html>
        </notes>
      </species>
      <species id="M_2_KETOGLUTARATE_c_p4_GC_c" name="2-KETOGLUTARATE" compartment="c" charge="-2">
        <notes>
          <html xmlns="http://www.w3.org/1999/xhtml">
            <p>FORMULA: C5H4O5</p>
          </html>
        </notes>
      </species>
      <species id="M_LYS_c_p4_GC_c" name="LYS" compartment="c" charge="1">
        <notes>
          <html xmlns="http://www.w3.org/1999/xhtml">
            <p>FORMULA: C6H15N2O2</p>
          </html>
        </notes>
      </species>
      <species id="M_SACCHAROPINE_c_p4_MC_c" name="SACCHAROPINE" compartment="c" charge="-1">
        <notes>
          <html xmlns="http://www.w3.org/1999/xhtml">
            <p>FORMULA: C11H19N2O6</p>
          </html>
        </notes>
      </species>
      <species id="M_2_KETOGLUTARATE_c_p4_MC_c" name="2-KETOGLUTARATE" compartment="c" charge="-2">
        <notes>
          <html xmlns="http://www.w3.org/1999/xhtml">
            <p>FORMULA: C5H4O5</p>
          </html>
        </notes>
      </species>
      <species id="M_LYS_c_p4_MC_c" name="LYS" compartment="c" charge="1">
        <notes>
          <html xmlns="http://www.w3.org/1999/xhtml">
            <p>FORMULA: C6H15N2O2</p>
          </html>
        </notes>
      </species>
      <species id="M_SACCHAROPINE_c_p5_GC_c" name="SACCHAROPINE" compartment="c" charge="-1">
        <notes>
          <html xmlns="http://www.w3.org/1999/xhtml">
            <p>FORMULA: C11H19N2O6</p>
          </html>
        </notes>
      </species>
      <species id="M_LYS_c_p5_GC_c" name="LYS" compartment="c" charge="1">
        <notes>
          <html xmlns="http://www.w3.org/1999/xhtml">
            <p>FORMULA: C6H15N2O2</p>
          </html>
        </notes>
      </species>
      <species id="M_2_KETOGLUTARATE_c_p5_GC_c" name="2-KETOGLUTARATE" compartment="c" charge="-2">
        <notes>
          <html xmlns="http://www.w3.org/1999/xhtml">
            <p>FORMULA: C5H4O5</p>
          </html>
        </notes>
      </species>
      <species id="M_LYS_c_p5_MC_c" name="LYS" compartment="c" charge="1">
        <notes>
          <html xmlns="http://www.w3.org/1999/xhtml">
            <p>FORMULA: C6H15N2O2</p>
          </html>
        </notes>
      </species>
      <species id="M_2_KETOGLUTARATE_c_p5_MC_c" name="2-KETOGLUTARATE" compartment="c" charge="-2">
        <notes>
          <html xmlns="http://www.w3.org/1999/xhtml">
            <p>FORMULA: C5H4O5</p>
          </html>
        </notes>
      </species>
      <species id="M_SACCHAROPINE_c_p5_MC_c" name="SACCHAROPINE" compartment="c" charge="-1">
        <notes>
          <html xmlns="http://www.w3.org/1999/xhtml">
            <p>FORMULA: C11H19N2O6</p>
          </html>
        </notes>
      </species>
      <species id="M_SACCHAROPINE_c_p6_GC_c" name="SACCHAROPINE" compartment="c" charge="-1">
        <notes>
          <html xmlns="http://www.w3.org/1999/xhtml">
            <p>FORMULA: C11H19N2O6</p>
          </html>
        </notes>
      </species>
      <species id="M_LYS_c_p6_GC_c" name="LYS" compartment="c" charge="1">
        <notes>
          <html xmlns="http://www.w3.org/1999/xhtml">
            <p>FORMULA: C6H15N2O2</p>
          </html>
        </notes>
      </species>
      <species id="M_2_KETOGLUTARATE_c_p6_GC_c" name="2-KETOGLUTARATE" compartment="c" charge="-2">
        <notes>
          <html xmlns="http://www.w3.org/1999/xhtml">
            <p>FORMULA: C5H4O5</p>
          </html>
        </notes>
      </species>
      <species id="M_LYS_c_p6_MC_c" name="LYS" compartment="c" charge="1">
        <notes>
          <html xmlns="http://www.w3.org/1999/xhtml">
            <p>FORMULA: C6H15N2O2</p>
          </html>
        </notes>
      </species>
      <species id="M_SACCHAROPINE_c_p6_MC_c" name="SACCHAROPINE" compartment="c" charge="-1">
        <notes>
          <html xmlns="http://www.w3.org/1999/xhtml">
            <p>FORMULA: C11H19N2O6</p>
          </html>
        </notes>
      </species>
      <species id="M_2_KETOGLUTARATE_c_p6_MC_c" name="2-KETOGLUTARATE" compartment="c" charge="-2">
        <notes>
          <html xmlns="http://www.w3.org/1999/xhtml">
            <p>FORMULA: C5H4O5</p>
          </html>
        </notes>
      </species>
      <species id="M_GLT_c_p1_GC_c" name="GLT" compartment="c" charge="-1">
        <notes>
          <html xmlns="http://www.w3.org/1999/xhtml">
            <p>FORMULA: C5H8N1O4</p>
          </html>
        </notes>
      </species>
      <species id="M_ALLYSINE_c_p1_GC_c" name="ALLYSINE" compartment="c" charge="0">
        <notes>
          <html xmlns="http://www.w3.org/1999/xhtml">
            <p>FORMULA: C6H11NO3</p>
          </html>
        </notes>
      </species>
      <species id="M_GLT_c_p1_MC_c" name="GLT" compartment="c" charge="-1">
        <notes>
          <html xmlns="http://www.w3.org/1999/xhtml">
            <p>FORMULA: C5H8N1O4</p>
          </html>
        </notes>
      </species>
      <species id="M_ALLYSINE_c_p1_MC_c" name="ALLYSINE" compartment="c" charge="0">
        <notes>
          <html xmlns="http://www.w3.org/1999/xhtml">
            <p>FORMULA: C6H11NO3</p>
          </html>
        </notes>
      </species>
      <species id="M_GLT_c_p2_GC_c" name="GLT" compartment="c" charge="-1">
        <notes>
          <html xmlns="http://www.w3.org/1999/xhtml">
            <p>FORMULA: C5H8N1O4</p>
          </html>
        </notes>
      </species>
      <species id="M_ALLYSINE_c_p2_GC_c" name="ALLYSINE" compartment="c" charge="0">
        <notes>
          <html xmlns="http://www.w3.org/1999/xhtml">
            <p>FORMULA: C6H11NO3</p>
          </html>
        </notes>
      </species>
      <species id="M_ALLYSINE_c_p2_MC_c" name="ALLYSINE" compartment="c" charge="0">
        <notes>
          <html xmlns="http://www.w3.org/1999/xhtml">
            <p>FORMULA: C6H11NO3</p>
          </html>
        </notes>
      </species>
      <species id="M_GLT_c_p2_MC_c" name="GLT" compartment="c" charge="-1">
        <notes>
          <html xmlns="http://www.w3.org/1999/xhtml">
            <p>FORMULA: C5H8N1O4</p>
          </html>
        </notes>
      </species>
      <species id="M_ALLYSINE_c_p3_GC_c" name="ALLYSINE" compartment="c" charge="0">
        <notes>
          <html xmlns="http://www.w3.org/1999/xhtml">
            <p>FORMULA: C6H11NO3</p>
          </html>
        </notes>
      </species>
      <species id="M_GLT_c_p3_GC_c" name="GLT" compartment="c" charge="-1">
        <notes>
          <html xmlns="http://www.w3.org/1999/xhtml">
            <p>FORMULA: C5H8N1O4</p>
          </html>
        </notes>
      </species>
      <species id="M_ALLYSINE_c_p3_MC_c" name="ALLYSINE" compartment="c" charge="0">
        <notes>
          <html xmlns="http://www.w3.org/1999/xhtml">
            <p>FORMULA: C6H11NO3</p>
          </html>
        </notes>
      </species>
      <species id="M_GLT_c_p3_MC_c" name="GLT" compartment="c" charge="-1">
        <notes>
          <html xmlns="http://www.w3.org/1999/xhtml">
            <p>FORMULA: C5H8N1O4</p>
          </html>
        </notes>
      </species>
      <species id="M_GLT_c_p4_GC_c" name="GLT" compartment="c" charge="-1">
        <notes>
          <html xmlns="http://www.w3.org/1999/xhtml">
            <p>FORMULA: C5H8N1O4</p>
          </html>
        </notes>
      </species>
      <species id="M_ALLYSINE_c_p4_GC_c" name="ALLYSINE" compartment="c" charge="0">
        <notes>
          <html xmlns="http://www.w3.org/1999/xhtml">
            <p>FORMULA: C6H11NO3</p>
          </html>
        </notes>
      </species>
      <species id="M_GLT_c_p4_MC_c" name="GLT" compartment="c" charge="-1">
        <notes>
          <html xmlns="http://www.w3.org/1999/xhtml">
            <p>FORMULA: C5H8N1O4</p>
          </html>
        </notes>
      </species>
      <species id="M_ALLYSINE_c_p4_MC_c" name="ALLYSINE" compartment="c" charge="0">
        <notes>
          <html xmlns="http://www.w3.org/1999/xhtml">
            <p>FORMULA: C6H11NO3</p>
          </html>
        </notes>
      </species>
      <species id="M_ALLYSINE_c_p5_GC_c" name="ALLYSINE" compartment="c" charge="0">
        <notes>
          <html xmlns="http://www.w3.org/1999/xhtml">
            <p>FORMULA: C6H11NO3</p>
          </html>
        </notes>
      </species>
      <species id="M_GLT_c_p5_GC_c" name="GLT" compartment="c" charge="-1">
        <notes>
          <html xmlns="http://www.w3.org/1999/xhtml">
            <p>FORMULA: C5H8N1O4</p>
          </html>
        </notes>
      </species>
      <species id="M_ALLYSINE_c_p5_MC_c" name="ALLYSINE" compartment="c" charge="0">
        <notes>
          <html xmlns="http://www.w3.org/1999/xhtml">
            <p>FORMULA: C6H11NO3</p>
          </html>
        </notes>
      </species>
      <species id="M_GLT_c_p5_MC_c" name="GLT" compartment="c" charge="-1">
        <notes>
          <html xmlns="http://www.w3.org/1999/xhtml">
            <p>FORMULA: C5H8N1O4</p>
          </html>
        </notes>
      </species>
      <species id="M_GLT_c_p6_GC_c" name="GLT" compartment="c" charge="-1">
        <notes>
          <html xmlns="http://www.w3.org/1999/xhtml">
            <p>FORMULA: C5H8N1O4</p>
          </html>
        </notes>
      </species>
      <species id="M_ALLYSINE_c_p6_GC_c" name="ALLYSINE" compartment="c" charge="0">
        <notes>
          <html xmlns="http://www.w3.org/1999/xhtml">
            <p>FORMULA: C6H11NO3</p>
          </html>
        </notes>
      </species>
      <species id="M_GLT_c_p6_MC_c" name="GLT" compartment="c" charge="-1">
        <notes>
          <html xmlns="http://www.w3.org/1999/xhtml">
            <p>FORMULA: C5H8N1O4</p>
          </html>
        </notes>
      </species>
      <species id="M_ALLYSINE_c_p6_MC_c" name="ALLYSINE" compartment="c" charge="0">
        <notes>
          <html xmlns="http://www.w3.org/1999/xhtml">
            <p>FORMULA: C6H11NO3</p>
          </html>
        </notes>
      </species>
      <species id="M_SO3_p_p1_GC_p" name="SO3" compartment="p" charge="-2">
        <notes>
          <html xmlns="http://www.w3.org/1999/xhtml">
            <p>FORMULA: O3S1</p>
          </html>
        </notes>
      </species>
      <species id="M_bOXIDIZED_GLUTATHIONE_p_p1_GC_p" name="OXIDIZED-GLUTATHIONE" compartment="p" charge="-3">
        <notes>
          <html xmlns="http://www.w3.org/1999/xhtml">
            <p>FORMULA: C20H29N6O12S2</p>
          </html>
        </notes>
      </species>
      <species id="M_GLUTATHIONE_p_p1_GC_p" name="GLUTATHIONE" compartment="p" charge="-1">
        <notes>
          <html xmlns="http://www.w3.org/1999/xhtml">
            <p>FORMULA: C10H16N3O6S1</p>
          </html>
        </notes>
      </species>
      <species id="M_AMP_p_p1_GC_p" name="AMP" compartment="p" charge="-2">
        <notes>
          <html xmlns="http://www.w3.org/1999/xhtml">
            <p>FORMULA: C10H12N5O7P1</p>
          </html>
        </notes>
      </species>
      <species id="M_APS_p_p1_GC_p" name="APS" compartment="p" charge="-2">
        <notes>
          <html xmlns="http://www.w3.org/1999/xhtml">
            <p>FORMULA: C10H12N5O10P1S1</p>
          </html>
        </notes>
      </species>
      <species id="M_OXIDIZED_GLUTATHIONE_p_p1_GC_p" name="OXIDIZED-GLUTATHIONE" compartment="p" charge="-2">
        <notes>
          <html xmlns="http://www.w3.org/1999/xhtml">
            <p>FORMULA: C20H30N6O12S2</p>
          </html>
        </notes>
      </species>
      <species id="M_aSO3_p_p1_GC_p" name="aSO3[p]" compartment="p" charge="-1">
        <notes>
          <html xmlns="http://www.w3.org/1999/xhtml">
            <p>FORMULA: O3S1H1</p>
          </html>
        </notes>
      </species>
      <species id="M_OXIDIZED_GLUTATHIONE_p_p1_MC_p" name="OXIDIZED-GLUTATHIONE" compartment="p" charge="-2">
        <notes>
          <html xmlns="http://www.w3.org/1999/xhtml">
            <p>FORMULA: C20H30N6O12S2</p>
          </html>
        </notes>
      </species>
      <species id="M_APS_p_p1_MC_p" name="APS" compartment="p" charge="-2">
        <notes>
          <html xmlns="http://www.w3.org/1999/xhtml">
            <p>FORMULA: C10H12N5O10P1S1</p>
          </html>
        </notes>
      </species>
      <species id="M_SO3_p_p1_MC_p" name="SO3" compartment="p" charge="-2">
        <notes>
          <html xmlns="http://www.w3.org/1999/xhtml">
            <p>FORMULA: O3S1</p>
          </html>
        </notes>
      </species>
      <species id="M_bOXIDIZED_GLUTATHIONE_p_p1_MC_p" name="OXIDIZED-GLUTATHIONE" compartment="p" charge="-3">
        <notes>
          <html xmlns="http://www.w3.org/1999/xhtml">
            <p>FORMULA: C20H29N6O12S2</p>
          </html>
        </notes>
      </species>
      <species id="M_GLUTATHIONE_p_p1_MC_p" name="GLUTATHIONE" compartment="p" charge="-1">
        <notes>
          <html xmlns="http://www.w3.org/1999/xhtml">
            <p>FORMULA: C10H16N3O6S1</p>
          </html>
        </notes>
      </species>
      <species id="M_AMP_p_p1_MC_p" name="AMP" compartment="p" charge="-2">
        <notes>
          <html xmlns="http://www.w3.org/1999/xhtml">
            <p>FORMULA: C10H12N5O7P1</p>
          </html>
        </notes>
      </species>
      <species id="M_aSO3_p_p1_MC_p" name="aSO3[p]" compartment="p" charge="-1">
        <notes>
          <html xmlns="http://www.w3.org/1999/xhtml">
            <p>FORMULA: O3S1H1</p>
          </html>
        </notes>
      </species>
      <species id="M_aSO3_p_p2_GC_p" name="aSO3[p]" compartment="p" charge="-1">
        <notes>
          <html xmlns="http://www.w3.org/1999/xhtml">
            <p>FORMULA: O3S1H1</p>
          </html>
        </notes>
      </species>
      <species id="M_APS_p_p2_GC_p" name="APS" compartment="p" charge="-2">
        <notes>
          <html xmlns="http://www.w3.org/1999/xhtml">
            <p>FORMULA: C10H12N5O10P1S1</p>
          </html>
        </notes>
      </species>
      <species id="M_OXIDIZED_GLUTATHIONE_p_p2_GC_p" name="OXIDIZED-GLUTATHIONE" compartment="p" charge="-2">
        <notes>
          <html xmlns="http://www.w3.org/1999/xhtml">
            <p>FORMULA: C20H30N6O12S2</p>
          </html>
        </notes>
      </species>
      <species id="M_bOXIDIZED_GLUTATHIONE_p_p2_GC_p" name="OXIDIZED-GLUTATHIONE" compartment="p" charge="-3">
        <notes>
          <html xmlns="http://www.w3.org/1999/xhtml">
            <p>FORMULA: C20H29N6O12S2</p>
          </html>
        </notes>
      </species>
      <species id="M_SO3_p_p2_GC_p" name="SO3" compartment="p" charge="-2">
        <notes>
          <html xmlns="http://www.w3.org/1999/xhtml">
            <p>FORMULA: O3S1</p>
          </html>
        </notes>
      </species>
      <species id="M_AMP_p_p2_GC_p" name="AMP" compartment="p" charge="-2">
        <notes>
          <html xmlns="http://www.w3.org/1999/xhtml">
            <p>FORMULA: C10H12N5O7P1</p>
          </html>
        </notes>
      </species>
      <species id="M_GLUTATHIONE_p_p2_GC_p" name="GLUTATHIONE" compartment="p" charge="-1">
        <notes>
          <html xmlns="http://www.w3.org/1999/xhtml">
            <p>FORMULA: C10H16N3O6S1</p>
          </html>
        </notes>
      </species>
      <species id="M_bOXIDIZED_GLUTATHIONE_p_p2_MC_p" name="OXIDIZED-GLUTATHIONE" compartment="p" charge="-3">
        <notes>
          <html xmlns="http://www.w3.org/1999/xhtml">
            <p>FORMULA: C20H29N6O12S2</p>
          </html>
        </notes>
      </species>
      <species id="M_GLUTATHIONE_p_p2_MC_p" name="GLUTATHIONE" compartment="p" charge="-1">
        <notes>
          <html xmlns="http://www.w3.org/1999/xhtml">
            <p>FORMULA: C10H16N3O6S1</p>
          </html>
        </notes>
      </species>
      <species id="M_APS_p_p2_MC_p" name="APS" compartment="p" charge="-2">
        <notes>
          <html xmlns="http://www.w3.org/1999/xhtml">
            <p>FORMULA: C10H12N5O10P1S1</p>
          </html>
        </notes>
      </species>
      <species id="M_SO3_p_p2_MC_p" name="SO3" compartment="p" charge="-2">
        <notes>
          <html xmlns="http://www.w3.org/1999/xhtml">
            <p>FORMULA: O3S1</p>
          </html>
        </notes>
      </species>
      <species id="M_OXIDIZED_GLUTATHIONE_p_p2_MC_p" name="OXIDIZED-GLUTATHIONE" compartment="p" charge="-2">
        <notes>
          <html xmlns="http://www.w3.org/1999/xhtml">
            <p>FORMULA: C20H30N6O12S2</p>
          </html>
        </notes>
      </species>
      <species id="M_AMP_p_p2_MC_p" name="AMP" compartment="p" charge="-2">
        <notes>
          <html xmlns="http://www.w3.org/1999/xhtml">
            <p>FORMULA: C10H12N5O7P1</p>
          </html>
        </notes>
      </species>
      <species id="M_aSO3_p_p2_MC_p" name="aSO3[p]" compartment="p" charge="-1">
        <notes>
          <html xmlns="http://www.w3.org/1999/xhtml">
            <p>FORMULA: O3S1H1</p>
          </html>
        </notes>
      </species>
      <species id="M_AMP_p_p3_GC_p" name="AMP" compartment="p" charge="-2">
        <notes>
          <html xmlns="http://www.w3.org/1999/xhtml">
            <p>FORMULA: C10H12N5O7P1</p>
          </html>
        </notes>
      </species>
      <species id="M_OXIDIZED_GLUTATHIONE_p_p3_GC_p" name="OXIDIZED-GLUTATHIONE" compartment="p" charge="-2">
        <notes>
          <html xmlns="http://www.w3.org/1999/xhtml">
            <p>FORMULA: C20H30N6O12S2</p>
          </html>
        </notes>
      </species>
      <species id="M_bOXIDIZED_GLUTATHIONE_p_p3_GC_p" name="OXIDIZED-GLUTATHIONE" compartment="p" charge="-3">
        <notes>
          <html xmlns="http://www.w3.org/1999/xhtml">
            <p>FORMULA: C20H29N6O12S2</p>
          </html>
        </notes>
      </species>
      <species id="M_aSO3_p_p3_GC_p" name="aSO3[p]" compartment="p" charge="-1">
        <notes>
          <html xmlns="http://www.w3.org/1999/xhtml">
            <p>FORMULA: O3S1H1</p>
          </html>
        </notes>
      </species>
      <species id="M_GLUTATHIONE_p_p3_GC_p" name="GLUTATHIONE" compartment="p" charge="-1">
        <notes>
          <html xmlns="http://www.w3.org/1999/xhtml">
            <p>FORMULA: C10H16N3O6S1</p>
          </html>
        </notes>
      </species>
      <species id="M_APS_p_p3_GC_p" name="APS" compartment="p" charge="-2">
        <notes>
          <html xmlns="http://www.w3.org/1999/xhtml">
            <p>FORMULA: C10H12N5O10P1S1</p>
          </html>
        </notes>
      </species>
      <species id="M_SO3_p_p3_GC_p" name="SO3" compartment="p" charge="-2">
        <notes>
          <html xmlns="http://www.w3.org/1999/xhtml">
            <p>FORMULA: O3S1</p>
          </html>
        </notes>
      </species>
      <species id="M_AMP_p_p3_MC_p" name="AMP" compartment="p" charge="-2">
        <notes>
          <html xmlns="http://www.w3.org/1999/xhtml">
            <p>FORMULA: C10H12N5O7P1</p>
          </html>
        </notes>
      </species>
      <species id="M_aSO3_p_p3_MC_p" name="aSO3[p]" compartment="p" charge="-1">
        <notes>
          <html xmlns="http://www.w3.org/1999/xhtml">
            <p>FORMULA: O3S1H1</p>
          </html>
        </notes>
      </species>
      <species id="M_bOXIDIZED_GLUTATHIONE_p_p3_MC_p" name="OXIDIZED-GLUTATHIONE" compartment="p" charge="-3">
        <notes>
          <html xmlns="http://www.w3.org/1999/xhtml">
            <p>FORMULA: C20H29N6O12S2</p>
          </html>
        </notes>
      </species>
      <species id="M_APS_p_p3_MC_p" name="APS" compartment="p" charge="-2">
        <notes>
          <html xmlns="http://www.w3.org/1999/xhtml">
            <p>FORMULA: C10H12N5O10P1S1</p>
          </html>
        </notes>
      </species>
      <species id="M_GLUTATHIONE_p_p3_MC_p" name="GLUTATHIONE" compartment="p" charge="-1">
        <notes>
          <html xmlns="http://www.w3.org/1999/xhtml">
            <p>FORMULA: C10H16N3O6S1</p>
          </html>
        </notes>
      </species>
      <species id="M_SO3_p_p3_MC_p" name="SO3" compartment="p" charge="-2">
        <notes>
          <html xmlns="http://www.w3.org/1999/xhtml">
            <p>FORMULA: O3S1</p>
          </html>
        </notes>
      </species>
      <species id="M_OXIDIZED_GLUTATHIONE_p_p3_MC_p" name="OXIDIZED-GLUTATHIONE" compartment="p" charge="-2">
        <notes>
          <html xmlns="http://www.w3.org/1999/xhtml">
            <p>FORMULA: C20H30N6O12S2</p>
          </html>
        </notes>
      </species>
      <species id="M_bOXIDIZED_GLUTATHIONE_p_p4_GC_p" name="OXIDIZED-GLUTATHIONE" compartment="p" charge="-3">
        <notes>
          <html xmlns="http://www.w3.org/1999/xhtml">
            <p>FORMULA: C20H29N6O12S2</p>
          </html>
        </notes>
      </species>
      <species id="M_OXIDIZED_GLUTATHIONE_p_p4_GC_p" name="OXIDIZED-GLUTATHIONE" compartment="p" charge="-2">
        <notes>
          <html xmlns="http://www.w3.org/1999/xhtml">
            <p>FORMULA: C20H30N6O12S2</p>
          </html>
        </notes>
      </species>
      <species id="M_AMP_p_p4_GC_p" name="AMP" compartment="p" charge="-2">
        <notes>
          <html xmlns="http://www.w3.org/1999/xhtml">
            <p>FORMULA: C10H12N5O7P1</p>
          </html>
        </notes>
      </species>
      <species id="M_SO3_p_p4_GC_p" name="SO3" compartment="p" charge="-2">
        <notes>
          <html xmlns="http://www.w3.org/1999/xhtml">
            <p>FORMULA: O3S1</p>
          </html>
        </notes>
      </species>
      <species id="M_aSO3_p_p4_GC_p" name="aSO3[p]" compartment="p" charge="-1">
        <notes>
          <html xmlns="http://www.w3.org/1999/xhtml">
            <p>FORMULA: O3S1H1</p>
          </html>
        </notes>
      </species>
      <species id="M_APS_p_p4_GC_p" name="APS" compartment="p" charge="-2">
        <notes>
          <html xmlns="http://www.w3.org/1999/xhtml">
            <p>FORMULA: C10H12N5O10P1S1</p>
          </html>
        </notes>
      </species>
      <species id="M_GLUTATHIONE_p_p4_GC_p" name="GLUTATHIONE" compartment="p" charge="-1">
        <notes>
          <html xmlns="http://www.w3.org/1999/xhtml">
            <p>FORMULA: C10H16N3O6S1</p>
          </html>
        </notes>
      </species>
      <species id="M_GLUTATHIONE_p_p4_MC_p" name="GLUTATHIONE" compartment="p" charge="-1">
        <notes>
          <html xmlns="http://www.w3.org/1999/xhtml">
            <p>FORMULA: C10H16N3O6S1</p>
          </html>
        </notes>
      </species>
      <species id="M_AMP_p_p4_MC_p" name="AMP" compartment="p" charge="-2">
        <notes>
          <html xmlns="http://www.w3.org/1999/xhtml">
            <p>FORMULA: C10H12N5O7P1</p>
          </html>
        </notes>
      </species>
      <species id="M_OXIDIZED_GLUTATHIONE_p_p4_MC_p" name="OXIDIZED-GLUTATHIONE" compartment="p" charge="-2">
        <notes>
          <html xmlns="http://www.w3.org/1999/xhtml">
            <p>FORMULA: C20H30N6O12S2</p>
          </html>
        </notes>
      </species>
      <species id="M_aSO3_p_p4_MC_p" name="aSO3[p]" compartment="p" charge="-1">
        <notes>
          <html xmlns="http://www.w3.org/1999/xhtml">
            <p>FORMULA: O3S1H1</p>
          </html>
        </notes>
      </species>
      <species id="M_APS_p_p4_MC_p" name="APS" compartment="p" charge="-2">
        <notes>
          <html xmlns="http://www.w3.org/1999/xhtml">
            <p>FORMULA: C10H12N5O10P1S1</p>
          </html>
        </notes>
      </species>
      <species id="M_bOXIDIZED_GLUTATHIONE_p_p4_MC_p" name="OXIDIZED-GLUTATHIONE" compartment="p" charge="-3">
        <notes>
          <html xmlns="http://www.w3.org/1999/xhtml">
            <p>FORMULA: C20H29N6O12S2</p>
          </html>
        </notes>
      </species>
      <species id="M_SO3_p_p4_MC_p" name="SO3" compartment="p" charge="-2">
        <notes>
          <html xmlns="http://www.w3.org/1999/xhtml">
            <p>FORMULA: O3S1</p>
          </html>
        </notes>
      </species>
      <species id="M_OXIDIZED_GLUTATHIONE_p_p5_GC_p" name="OXIDIZED-GLUTATHIONE" compartment="p" charge="-2">
        <notes>
          <html xmlns="http://www.w3.org/1999/xhtml">
            <p>FORMULA: C20H30N6O12S2</p>
          </html>
        </notes>
      </species>
      <species id="M_AMP_p_p5_GC_p" name="AMP" compartment="p" charge="-2">
        <notes>
          <html xmlns="http://www.w3.org/1999/xhtml">
            <p>FORMULA: C10H12N5O7P1</p>
          </html>
        </notes>
      </species>
      <species id="M_GLUTATHIONE_p_p5_GC_p" name="GLUTATHIONE" compartment="p" charge="-1">
        <notes>
          <html xmlns="http://www.w3.org/1999/xhtml">
            <p>FORMULA: C10H16N3O6S1</p>
          </html>
        </notes>
      </species>
      <species id="M_bOXIDIZED_GLUTATHIONE_p_p5_GC_p" name="OXIDIZED-GLUTATHIONE" compartment="p" charge="-3">
        <notes>
          <html xmlns="http://www.w3.org/1999/xhtml">
            <p>FORMULA: C20H29N6O12S2</p>
          </html>
        </notes>
      </species>
      <species id="M_SO3_p_p5_GC_p" name="SO3" compartment="p" charge="-2">
        <notes>
          <html xmlns="http://www.w3.org/1999/xhtml">
            <p>FORMULA: O3S1</p>
          </html>
        </notes>
      </species>
      <species id="M_aSO3_p_p5_GC_p" name="aSO3[p]" compartment="p" charge="-1">
        <notes>
          <html xmlns="http://www.w3.org/1999/xhtml">
            <p>FORMULA: O3S1H1</p>
          </html>
        </notes>
      </species>
      <species id="M_APS_p_p5_GC_p" name="APS" compartment="p" charge="-2">
        <notes>
          <html xmlns="http://www.w3.org/1999/xhtml">
            <p>FORMULA: C10H12N5O10P1S1</p>
          </html>
        </notes>
      </species>
      <species id="M_APS_p_p5_MC_p" name="APS" compartment="p" charge="-2">
        <notes>
          <html xmlns="http://www.w3.org/1999/xhtml">
            <p>FORMULA: C10H12N5O10P1S1</p>
          </html>
        </notes>
      </species>
      <species id="M_SO3_p_p5_MC_p" name="SO3" compartment="p" charge="-2">
        <notes>
          <html xmlns="http://www.w3.org/1999/xhtml">
            <p>FORMULA: O3S1</p>
          </html>
        </notes>
      </species>
      <species id="M_GLUTATHIONE_p_p5_MC_p" name="GLUTATHIONE" compartment="p" charge="-1">
        <notes>
          <html xmlns="http://www.w3.org/1999/xhtml">
            <p>FORMULA: C10H16N3O6S1</p>
          </html>
        </notes>
      </species>
      <species id="M_AMP_p_p5_MC_p" name="AMP" compartment="p" charge="-2">
        <notes>
          <html xmlns="http://www.w3.org/1999/xhtml">
            <p>FORMULA: C10H12N5O7P1</p>
          </html>
        </notes>
      </species>
      <species id="M_aSO3_p_p5_MC_p" name="aSO3[p]" compartment="p" charge="-1">
        <notes>
          <html xmlns="http://www.w3.org/1999/xhtml">
            <p>FORMULA: O3S1H1</p>
          </html>
        </notes>
      </species>
      <species id="M_bOXIDIZED_GLUTATHIONE_p_p5_MC_p" name="OXIDIZED-GLUTATHIONE" compartment="p" charge="-3">
        <notes>
          <html xmlns="http://www.w3.org/1999/xhtml">
            <p>FORMULA: C20H29N6O12S2</p>
          </html>
        </notes>
      </species>
      <species id="M_OXIDIZED_GLUTATHIONE_p_p5_MC_p" name="OXIDIZED-GLUTATHIONE" compartment="p" charge="-2">
        <notes>
          <html xmlns="http://www.w3.org/1999/xhtml">
            <p>FORMULA: C20H30N6O12S2</p>
          </html>
        </notes>
      </species>
      <species id="M_APS_p_p6_GC_p" name="APS" compartment="p" charge="-2">
        <notes>
          <html xmlns="http://www.w3.org/1999/xhtml">
            <p>FORMULA: C10H12N5O10P1S1</p>
          </html>
        </notes>
      </species>
      <species id="M_bOXIDIZED_GLUTATHIONE_p_p6_GC_p" name="OXIDIZED-GLUTATHIONE" compartment="p" charge="-3">
        <notes>
          <html xmlns="http://www.w3.org/1999/xhtml">
            <p>FORMULA: C20H29N6O12S2</p>
          </html>
        </notes>
      </species>
      <species id="M_SO3_p_p6_GC_p" name="SO3" compartment="p" charge="-2">
        <notes>
          <html xmlns="http://www.w3.org/1999/xhtml">
            <p>FORMULA: O3S1</p>
          </html>
        </notes>
      </species>
      <species id="M_GLUTATHIONE_p_p6_GC_p" name="GLUTATHIONE" compartment="p" charge="-1">
        <notes>
          <html xmlns="http://www.w3.org/1999/xhtml">
            <p>FORMULA: C10H16N3O6S1</p>
          </html>
        </notes>
      </species>
      <species id="M_AMP_p_p6_GC_p" name="AMP" compartment="p" charge="-2">
        <notes>
          <html xmlns="http://www.w3.org/1999/xhtml">
            <p>FORMULA: C10H12N5O7P1</p>
          </html>
        </notes>
      </species>
      <species id="M_OXIDIZED_GLUTATHIONE_p_p6_GC_p" name="OXIDIZED-GLUTATHIONE" compartment="p" charge="-2">
        <notes>
          <html xmlns="http://www.w3.org/1999/xhtml">
            <p>FORMULA: C20H30N6O12S2</p>
          </html>
        </notes>
      </species>
      <species id="M_aSO3_p_p6_GC_p" name="aSO3[p]" compartment="p" charge="-1">
        <notes>
          <html xmlns="http://www.w3.org/1999/xhtml">
            <p>FORMULA: O3S1H1</p>
          </html>
        </notes>
      </species>
      <species id="M_aSO3_p_p6_MC_p" name="aSO3[p]" compartment="p" charge="-1">
        <notes>
          <html xmlns="http://www.w3.org/1999/xhtml">
            <p>FORMULA: O3S1H1</p>
          </html>
        </notes>
      </species>
      <species id="M_APS_p_p6_MC_p" name="APS" compartment="p" charge="-2">
        <notes>
          <html xmlns="http://www.w3.org/1999/xhtml">
            <p>FORMULA: C10H12N5O10P1S1</p>
          </html>
        </notes>
      </species>
      <species id="M_OXIDIZED_GLUTATHIONE_p_p6_MC_p" name="OXIDIZED-GLUTATHIONE" compartment="p" charge="-2">
        <notes>
          <html xmlns="http://www.w3.org/1999/xhtml">
            <p>FORMULA: C20H30N6O12S2</p>
          </html>
        </notes>
      </species>
      <species id="M_GLUTATHIONE_p_p6_MC_p" name="GLUTATHIONE" compartment="p" charge="-1">
        <notes>
          <html xmlns="http://www.w3.org/1999/xhtml">
            <p>FORMULA: C10H16N3O6S1</p>
          </html>
        </notes>
      </species>
      <species id="M_SO3_p_p6_MC_p" name="SO3" compartment="p" charge="-2">
        <notes>
          <html xmlns="http://www.w3.org/1999/xhtml">
            <p>FORMULA: O3S1</p>
          </html>
        </notes>
      </species>
      <species id="M_AMP_p_p6_MC_p" name="AMP" compartment="p" charge="-2">
        <notes>
          <html xmlns="http://www.w3.org/1999/xhtml">
            <p>FORMULA: C10H12N5O7P1</p>
          </html>
        </notes>
      </species>
      <species id="M_bOXIDIZED_GLUTATHIONE_p_p6_MC_p" name="OXIDIZED-GLUTATHIONE" compartment="p" charge="-3">
        <notes>
          <html xmlns="http://www.w3.org/1999/xhtml">
            <p>FORMULA: C20H29N6O12S2</p>
          </html>
        </notes>
      </species>
      <species id="M_OXIDIZED_GLUTATHIONE_m_p1_GC_m" name="OXIDIZED-GLUTATHIONE" compartment="m" charge="-2">
        <notes>
          <html xmlns="http://www.w3.org/1999/xhtml">
            <p>FORMULA: C20H30N6O12S2</p>
          </html>
        </notes>
      </species>
      <species id="M_GLUTATHIONE_m_p1_GC_m" name="GLUTATHIONE" compartment="m" charge="-1">
        <notes>
          <html xmlns="http://www.w3.org/1999/xhtml">
            <p>FORMULA: C10H16N3O6S</p>
          </html>
        </notes>
      </species>
      <species id="M_ASCORBATE_m_p1_GC_m" name="ASCORBATE" compartment="m" charge="-1">
        <notes>
          <html xmlns="http://www.w3.org/1999/xhtml">
            <p>FORMULA: C6H7O6</p>
          </html>
        </notes>
      </species>
      <species id="M_bOXIDIZED_GLUTATHIONE_m_p1_GC_m" name="OXIDIZED-GLUTATHIONE" compartment="m" charge="-3">
        <notes>
          <html xmlns="http://www.w3.org/1999/xhtml">
            <p>FORMULA: C20H29N6O12S2</p>
          </html>
        </notes>
      </species>
      <species id="M_L_DEHYDRO_ASCORBATE_m_p1_GC_m" name="L-DEHYDRO-ASCORBATE" compartment="m" charge="-1">
        <notes>
          <html xmlns="http://www.w3.org/1999/xhtml">
            <p>FORMULA: C6H5O6</p>
          </html>
        </notes>
      </species>
      <species id="M_L_DEHYDRO_ASCORBATE_m_p1_MC_m" name="L-DEHYDRO-ASCORBATE" compartment="m" charge="-1">
        <notes>
          <html xmlns="http://www.w3.org/1999/xhtml">
            <p>FORMULA: C6H5O6</p>
          </html>
        </notes>
      </species>
      <species id="M_OXIDIZED_GLUTATHIONE_m_p1_MC_m" name="OXIDIZED-GLUTATHIONE" compartment="m" charge="-2">
        <notes>
          <html xmlns="http://www.w3.org/1999/xhtml">
            <p>FORMULA: C20H30N6O12S2</p>
          </html>
        </notes>
      </species>
      <species id="M_GLUTATHIONE_m_p1_MC_m" name="GLUTATHIONE" compartment="m" charge="-1">
        <notes>
          <html xmlns="http://www.w3.org/1999/xhtml">
            <p>FORMULA: C10H16N3O6S</p>
          </html>
        </notes>
      </species>
      <species id="M_ASCORBATE_m_p1_MC_m" name="ASCORBATE" compartment="m" charge="-1">
        <notes>
          <html xmlns="http://www.w3.org/1999/xhtml">
            <p>FORMULA: C6H7O6</p>
          </html>
        </notes>
      </species>
      <species id="M_bOXIDIZED_GLUTATHIONE_m_p1_MC_m" name="OXIDIZED-GLUTATHIONE" compartment="m" charge="-3">
        <notes>
          <html xmlns="http://www.w3.org/1999/xhtml">
            <p>FORMULA: C20H29N6O12S2</p>
          </html>
        </notes>
      </species>
      <species id="M_ASCORBATE_m_p2_GC_m" name="ASCORBATE" compartment="m" charge="-1">
        <notes>
          <html xmlns="http://www.w3.org/1999/xhtml">
            <p>FORMULA: C6H7O6</p>
          </html>
        </notes>
      </species>
      <species id="M_bOXIDIZED_GLUTATHIONE_m_p2_GC_m" name="OXIDIZED-GLUTATHIONE" compartment="m" charge="-3">
        <notes>
          <html xmlns="http://www.w3.org/1999/xhtml">
            <p>FORMULA: C20H29N6O12S2</p>
          </html>
        </notes>
      </species>
      <species id="M_GLUTATHIONE_m_p2_GC_m" name="GLUTATHIONE" compartment="m" charge="-1">
        <notes>
          <html xmlns="http://www.w3.org/1999/xhtml">
            <p>FORMULA: C10H16N3O6S</p>
          </html>
        </notes>
      </species>
      <species id="M_OXIDIZED_GLUTATHIONE_m_p2_GC_m" name="OXIDIZED-GLUTATHIONE" compartment="m" charge="-2">
        <notes>
          <html xmlns="http://www.w3.org/1999/xhtml">
            <p>FORMULA: C20H30N6O12S2</p>
          </html>
        </notes>
      </species>
      <species id="M_L_DEHYDRO_ASCORBATE_m_p2_GC_m" name="L-DEHYDRO-ASCORBATE" compartment="m" charge="-1">
        <notes>
          <html xmlns="http://www.w3.org/1999/xhtml">
            <p>FORMULA: C6H5O6</p>
          </html>
        </notes>
      </species>
      <species id="M_L_DEHYDRO_ASCORBATE_m_p2_MC_m" name="L-DEHYDRO-ASCORBATE" compartment="m" charge="-1">
        <notes>
          <html xmlns="http://www.w3.org/1999/xhtml">
            <p>FORMULA: C6H5O6</p>
          </html>
        </notes>
      </species>
      <species id="M_ASCORBATE_m_p2_MC_m" name="ASCORBATE" compartment="m" charge="-1">
        <notes>
          <html xmlns="http://www.w3.org/1999/xhtml">
            <p>FORMULA: C6H7O6</p>
          </html>
        </notes>
      </species>
      <species id="M_bOXIDIZED_GLUTATHIONE_m_p2_MC_m" name="OXIDIZED-GLUTATHIONE" compartment="m" charge="-3">
        <notes>
          <html xmlns="http://www.w3.org/1999/xhtml">
            <p>FORMULA: C20H29N6O12S2</p>
          </html>
        </notes>
      </species>
      <species id="M_GLUTATHIONE_m_p2_MC_m" name="GLUTATHIONE" compartment="m" charge="-1">
        <notes>
          <html xmlns="http://www.w3.org/1999/xhtml">
            <p>FORMULA: C10H16N3O6S</p>
          </html>
        </notes>
      </species>
      <species id="M_OXIDIZED_GLUTATHIONE_m_p2_MC_m" name="OXIDIZED-GLUTATHIONE" compartment="m" charge="-2">
        <notes>
          <html xmlns="http://www.w3.org/1999/xhtml">
            <p>FORMULA: C20H30N6O12S2</p>
          </html>
        </notes>
      </species>
      <species id="M_OXIDIZED_GLUTATHIONE_m_p3_GC_m" name="OXIDIZED-GLUTATHIONE" compartment="m" charge="-2">
        <notes>
          <html xmlns="http://www.w3.org/1999/xhtml">
            <p>FORMULA: C20H30N6O12S2</p>
          </html>
        </notes>
      </species>
      <species id="M_ASCORBATE_m_p3_GC_m" name="ASCORBATE" compartment="m" charge="-1">
        <notes>
          <html xmlns="http://www.w3.org/1999/xhtml">
            <p>FORMULA: C6H7O6</p>
          </html>
        </notes>
      </species>
      <species id="M_GLUTATHIONE_m_p3_GC_m" name="GLUTATHIONE" compartment="m" charge="-1">
        <notes>
          <html xmlns="http://www.w3.org/1999/xhtml">
            <p>FORMULA: C10H16N3O6S</p>
          </html>
        </notes>
      </species>
      <species id="M_bOXIDIZED_GLUTATHIONE_m_p3_GC_m" name="OXIDIZED-GLUTATHIONE" compartment="m" charge="-3">
        <notes>
          <html xmlns="http://www.w3.org/1999/xhtml">
            <p>FORMULA: C20H29N6O12S2</p>
          </html>
        </notes>
      </species>
      <species id="M_L_DEHYDRO_ASCORBATE_m_p3_GC_m" name="L-DEHYDRO-ASCORBATE" compartment="m" charge="-1">
        <notes>
          <html xmlns="http://www.w3.org/1999/xhtml">
            <p>FORMULA: C6H5O6</p>
          </html>
        </notes>
      </species>
      <species id="M_GLUTATHIONE_m_p3_MC_m" name="GLUTATHIONE" compartment="m" charge="-1">
        <notes>
          <html xmlns="http://www.w3.org/1999/xhtml">
            <p>FORMULA: C10H16N3O6S</p>
          </html>
        </notes>
      </species>
      <species id="M_OXIDIZED_GLUTATHIONE_m_p3_MC_m" name="OXIDIZED-GLUTATHIONE" compartment="m" charge="-2">
        <notes>
          <html xmlns="http://www.w3.org/1999/xhtml">
            <p>FORMULA: C20H30N6O12S2</p>
          </html>
        </notes>
      </species>
      <species id="M_ASCORBATE_m_p3_MC_m" name="ASCORBATE" compartment="m" charge="-1">
        <notes>
          <html xmlns="http://www.w3.org/1999/xhtml">
            <p>FORMULA: C6H7O6</p>
          </html>
        </notes>
      </species>
      <species id="M_bOXIDIZED_GLUTATHIONE_m_p3_MC_m" name="OXIDIZED-GLUTATHIONE" compartment="m" charge="-3">
        <notes>
          <html xmlns="http://www.w3.org/1999/xhtml">
            <p>FORMULA: C20H29N6O12S2</p>
          </html>
        </notes>
      </species>
      <species id="M_L_DEHYDRO_ASCORBATE_m_p3_MC_m" name="L-DEHYDRO-ASCORBATE" compartment="m" charge="-1">
        <notes>
          <html xmlns="http://www.w3.org/1999/xhtml">
            <p>FORMULA: C6H5O6</p>
          </html>
        </notes>
      </species>
      <species id="M_bOXIDIZED_GLUTATHIONE_m_p4_GC_m" name="OXIDIZED-GLUTATHIONE" compartment="m" charge="-3">
        <notes>
          <html xmlns="http://www.w3.org/1999/xhtml">
            <p>FORMULA: C20H29N6O12S2</p>
          </html>
        </notes>
      </species>
      <species id="M_GLUTATHIONE_m_p4_GC_m" name="GLUTATHIONE" compartment="m" charge="-1">
        <notes>
          <html xmlns="http://www.w3.org/1999/xhtml">
            <p>FORMULA: C10H16N3O6S</p>
          </html>
        </notes>
      </species>
      <species id="M_L_DEHYDRO_ASCORBATE_m_p4_GC_m" name="L-DEHYDRO-ASCORBATE" compartment="m" charge="-1">
        <notes>
          <html xmlns="http://www.w3.org/1999/xhtml">
            <p>FORMULA: C6H5O6</p>
          </html>
        </notes>
      </species>
      <species id="M_OXIDIZED_GLUTATHIONE_m_p4_GC_m" name="OXIDIZED-GLUTATHIONE" compartment="m" charge="-2">
        <notes>
          <html xmlns="http://www.w3.org/1999/xhtml">
            <p>FORMULA: C20H30N6O12S2</p>
          </html>
        </notes>
      </species>
      <species id="M_ASCORBATE_m_p4_GC_m" name="ASCORBATE" compartment="m" charge="-1">
        <notes>
          <html xmlns="http://www.w3.org/1999/xhtml">
            <p>FORMULA: C6H7O6</p>
          </html>
        </notes>
      </species>
      <species id="M_ASCORBATE_m_p4_MC_m" name="ASCORBATE" compartment="m" charge="-1">
        <notes>
          <html xmlns="http://www.w3.org/1999/xhtml">
            <p>FORMULA: C6H7O6</p>
          </html>
        </notes>
      </species>
      <species id="M_bOXIDIZED_GLUTATHIONE_m_p4_MC_m" name="OXIDIZED-GLUTATHIONE" compartment="m" charge="-3">
        <notes>
          <html xmlns="http://www.w3.org/1999/xhtml">
            <p>FORMULA: C20H29N6O12S2</p>
          </html>
        </notes>
      </species>
      <species id="M_GLUTATHIONE_m_p4_MC_m" name="GLUTATHIONE" compartment="m" charge="-1">
        <notes>
          <html xmlns="http://www.w3.org/1999/xhtml">
            <p>FORMULA: C10H16N3O6S</p>
          </html>
        </notes>
      </species>
      <species id="M_L_DEHYDRO_ASCORBATE_m_p4_MC_m" name="L-DEHYDRO-ASCORBATE" compartment="m" charge="-1">
        <notes>
          <html xmlns="http://www.w3.org/1999/xhtml">
            <p>FORMULA: C6H5O6</p>
          </html>
        </notes>
      </species>
      <species id="M_OXIDIZED_GLUTATHIONE_m_p4_MC_m" name="OXIDIZED-GLUTATHIONE" compartment="m" charge="-2">
        <notes>
          <html xmlns="http://www.w3.org/1999/xhtml">
            <p>FORMULA: C20H30N6O12S2</p>
          </html>
        </notes>
      </species>
      <species id="M_ASCORBATE_m_p5_GC_m" name="ASCORBATE" compartment="m" charge="-1">
        <notes>
          <html xmlns="http://www.w3.org/1999/xhtml">
            <p>FORMULA: C6H7O6</p>
          </html>
        </notes>
      </species>
      <species id="M_bOXIDIZED_GLUTATHIONE_m_p5_GC_m" name="OXIDIZED-GLUTATHIONE" compartment="m" charge="-3">
        <notes>
          <html xmlns="http://www.w3.org/1999/xhtml">
            <p>FORMULA: C20H29N6O12S2</p>
          </html>
        </notes>
      </species>
      <species id="M_GLUTATHIONE_m_p5_GC_m" name="GLUTATHIONE" compartment="m" charge="-1">
        <notes>
          <html xmlns="http://www.w3.org/1999/xhtml">
            <p>FORMULA: C10H16N3O6S</p>
          </html>
        </notes>
      </species>
      <species id="M_L_DEHYDRO_ASCORBATE_m_p5_GC_m" name="L-DEHYDRO-ASCORBATE" compartment="m" charge="-1">
        <notes>
          <html xmlns="http://www.w3.org/1999/xhtml">
            <p>FORMULA: C6H5O6</p>
          </html>
        </notes>
      </species>
      <species id="M_OXIDIZED_GLUTATHIONE_m_p5_GC_m" name="OXIDIZED-GLUTATHIONE" compartment="m" charge="-2">
        <notes>
          <html xmlns="http://www.w3.org/1999/xhtml">
            <p>FORMULA: C20H30N6O12S2</p>
          </html>
        </notes>
      </species>
      <species id="M_GLUTATHIONE_m_p5_MC_m" name="GLUTATHIONE" compartment="m" charge="-1">
        <notes>
          <html xmlns="http://www.w3.org/1999/xhtml">
            <p>FORMULA: C10H16N3O6S</p>
          </html>
        </notes>
      </species>
      <species id="M_OXIDIZED_GLUTATHIONE_m_p5_MC_m" name="OXIDIZED-GLUTATHIONE" compartment="m" charge="-2">
        <notes>
          <html xmlns="http://www.w3.org/1999/xhtml">
            <p>FORMULA: C20H30N6O12S2</p>
          </html>
        </notes>
      </species>
      <species id="M_ASCORBATE_m_p5_MC_m" name="ASCORBATE" compartment="m" charge="-1">
        <notes>
          <html xmlns="http://www.w3.org/1999/xhtml">
            <p>FORMULA: C6H7O6</p>
          </html>
        </notes>
      </species>
      <species id="M_bOXIDIZED_GLUTATHIONE_m_p5_MC_m" name="OXIDIZED-GLUTATHIONE" compartment="m" charge="-3">
        <notes>
          <html xmlns="http://www.w3.org/1999/xhtml">
            <p>FORMULA: C20H29N6O12S2</p>
          </html>
        </notes>
      </species>
      <species id="M_L_DEHYDRO_ASCORBATE_m_p5_MC_m" name="L-DEHYDRO-ASCORBATE" compartment="m" charge="-1">
        <notes>
          <html xmlns="http://www.w3.org/1999/xhtml">
            <p>FORMULA: C6H5O6</p>
          </html>
        </notes>
      </species>
      <species id="M_GLUTATHIONE_m_p6_GC_m" name="GLUTATHIONE" compartment="m" charge="-1">
        <notes>
          <html xmlns="http://www.w3.org/1999/xhtml">
            <p>FORMULA: C10H16N3O6S</p>
          </html>
        </notes>
      </species>
      <species id="M_OXIDIZED_GLUTATHIONE_m_p6_GC_m" name="OXIDIZED-GLUTATHIONE" compartment="m" charge="-2">
        <notes>
          <html xmlns="http://www.w3.org/1999/xhtml">
            <p>FORMULA: C20H30N6O12S2</p>
          </html>
        </notes>
      </species>
      <species id="M_L_DEHYDRO_ASCORBATE_m_p6_GC_m" name="L-DEHYDRO-ASCORBATE" compartment="m" charge="-1">
        <notes>
          <html xmlns="http://www.w3.org/1999/xhtml">
            <p>FORMULA: C6H5O6</p>
          </html>
        </notes>
      </species>
      <species id="M_ASCORBATE_m_p6_GC_m" name="ASCORBATE" compartment="m" charge="-1">
        <notes>
          <html xmlns="http://www.w3.org/1999/xhtml">
            <p>FORMULA: C6H7O6</p>
          </html>
        </notes>
      </species>
      <species id="M_bOXIDIZED_GLUTATHIONE_m_p6_GC_m" name="OXIDIZED-GLUTATHIONE" compartment="m" charge="-3">
        <notes>
          <html xmlns="http://www.w3.org/1999/xhtml">
            <p>FORMULA: C20H29N6O12S2</p>
          </html>
        </notes>
      </species>
      <species id="M_bOXIDIZED_GLUTATHIONE_m_p6_MC_m" name="OXIDIZED-GLUTATHIONE" compartment="m" charge="-3">
        <notes>
          <html xmlns="http://www.w3.org/1999/xhtml">
            <p>FORMULA: C20H29N6O12S2</p>
          </html>
        </notes>
      </species>
      <species id="M_GLUTATHIONE_m_p6_MC_m" name="GLUTATHIONE" compartment="m" charge="-1">
        <notes>
          <html xmlns="http://www.w3.org/1999/xhtml">
            <p>FORMULA: C10H16N3O6S</p>
          </html>
        </notes>
      </species>
      <species id="M_OXIDIZED_GLUTATHIONE_m_p6_MC_m" name="OXIDIZED-GLUTATHIONE" compartment="m" charge="-2">
        <notes>
          <html xmlns="http://www.w3.org/1999/xhtml">
            <p>FORMULA: C20H30N6O12S2</p>
          </html>
        </notes>
      </species>
      <species id="M_L_DEHYDRO_ASCORBATE_m_p6_MC_m" name="L-DEHYDRO-ASCORBATE" compartment="m" charge="-1">
        <notes>
          <html xmlns="http://www.w3.org/1999/xhtml">
            <p>FORMULA: C6H5O6</p>
          </html>
        </notes>
      </species>
      <species id="M_ASCORBATE_m_p6_MC_m" name="ASCORBATE" compartment="m" charge="-1">
        <notes>
          <html xmlns="http://www.w3.org/1999/xhtml">
            <p>FORMULA: C6H7O6</p>
          </html>
        </notes>
      </species>
      <species id="M_ASCORBATE_p_p1_GC_p" name="ASCORBATE" compartment="p" charge="-1">
        <notes>
          <html xmlns="http://www.w3.org/1999/xhtml">
            <p>FORMULA: C6H7O6</p>
          </html>
        </notes>
      </species>
      <species id="M_L_DEHYDRO_ASCORBATE_p_p1_GC_p" name="L-DEHYDRO-ASCORBATE" compartment="p" charge="-1">
        <notes>
          <html xmlns="http://www.w3.org/1999/xhtml">
            <p>FORMULA: C6H5O6</p>
          </html>
        </notes>
      </species>
      <species id="M_ASCORBATE_p_p1_MC_p" name="ASCORBATE" compartment="p" charge="-1">
        <notes>
          <html xmlns="http://www.w3.org/1999/xhtml">
            <p>FORMULA: C6H7O6</p>
          </html>
        </notes>
      </species>
      <species id="M_L_DEHYDRO_ASCORBATE_p_p1_MC_p" name="L-DEHYDRO-ASCORBATE" compartment="p" charge="-1">
        <notes>
          <html xmlns="http://www.w3.org/1999/xhtml">
            <p>FORMULA: C6H5O6</p>
          </html>
        </notes>
      </species>
      <species id="M_ASCORBATE_p_p2_GC_p" name="ASCORBATE" compartment="p" charge="-1">
        <notes>
          <html xmlns="http://www.w3.org/1999/xhtml">
            <p>FORMULA: C6H7O6</p>
          </html>
        </notes>
      </species>
      <species id="M_L_DEHYDRO_ASCORBATE_p_p2_GC_p" name="L-DEHYDRO-ASCORBATE" compartment="p" charge="-1">
        <notes>
          <html xmlns="http://www.w3.org/1999/xhtml">
            <p>FORMULA: C6H5O6</p>
          </html>
        </notes>
      </species>
      <species id="M_ASCORBATE_p_p2_MC_p" name="ASCORBATE" compartment="p" charge="-1">
        <notes>
          <html xmlns="http://www.w3.org/1999/xhtml">
            <p>FORMULA: C6H7O6</p>
          </html>
        </notes>
      </species>
      <species id="M_L_DEHYDRO_ASCORBATE_p_p2_MC_p" name="L-DEHYDRO-ASCORBATE" compartment="p" charge="-1">
        <notes>
          <html xmlns="http://www.w3.org/1999/xhtml">
            <p>FORMULA: C6H5O6</p>
          </html>
        </notes>
      </species>
      <species id="M_ASCORBATE_p_p3_GC_p" name="ASCORBATE" compartment="p" charge="-1">
        <notes>
          <html xmlns="http://www.w3.org/1999/xhtml">
            <p>FORMULA: C6H7O6</p>
          </html>
        </notes>
      </species>
      <species id="M_L_DEHYDRO_ASCORBATE_p_p3_GC_p" name="L-DEHYDRO-ASCORBATE" compartment="p" charge="-1">
        <notes>
          <html xmlns="http://www.w3.org/1999/xhtml">
            <p>FORMULA: C6H5O6</p>
          </html>
        </notes>
      </species>
      <species id="M_ASCORBATE_p_p3_MC_p" name="ASCORBATE" compartment="p" charge="-1">
        <notes>
          <html xmlns="http://www.w3.org/1999/xhtml">
            <p>FORMULA: C6H7O6</p>
          </html>
        </notes>
      </species>
      <species id="M_L_DEHYDRO_ASCORBATE_p_p3_MC_p" name="L-DEHYDRO-ASCORBATE" compartment="p" charge="-1">
        <notes>
          <html xmlns="http://www.w3.org/1999/xhtml">
            <p>FORMULA: C6H5O6</p>
          </html>
        </notes>
      </species>
      <species id="M_ASCORBATE_p_p4_GC_p" name="ASCORBATE" compartment="p" charge="-1">
        <notes>
          <html xmlns="http://www.w3.org/1999/xhtml">
            <p>FORMULA: C6H7O6</p>
          </html>
        </notes>
      </species>
      <species id="M_L_DEHYDRO_ASCORBATE_p_p4_GC_p" name="L-DEHYDRO-ASCORBATE" compartment="p" charge="-1">
        <notes>
          <html xmlns="http://www.w3.org/1999/xhtml">
            <p>FORMULA: C6H5O6</p>
          </html>
        </notes>
      </species>
      <species id="M_L_DEHYDRO_ASCORBATE_p_p4_MC_p" name="L-DEHYDRO-ASCORBATE" compartment="p" charge="-1">
        <notes>
          <html xmlns="http://www.w3.org/1999/xhtml">
            <p>FORMULA: C6H5O6</p>
          </html>
        </notes>
      </species>
      <species id="M_ASCORBATE_p_p4_MC_p" name="ASCORBATE" compartment="p" charge="-1">
        <notes>
          <html xmlns="http://www.w3.org/1999/xhtml">
            <p>FORMULA: C6H7O6</p>
          </html>
        </notes>
      </species>
      <species id="M_L_DEHYDRO_ASCORBATE_p_p5_GC_p" name="L-DEHYDRO-ASCORBATE" compartment="p" charge="-1">
        <notes>
          <html xmlns="http://www.w3.org/1999/xhtml">
            <p>FORMULA: C6H5O6</p>
          </html>
        </notes>
      </species>
      <species id="M_ASCORBATE_p_p5_GC_p" name="ASCORBATE" compartment="p" charge="-1">
        <notes>
          <html xmlns="http://www.w3.org/1999/xhtml">
            <p>FORMULA: C6H7O6</p>
          </html>
        </notes>
      </species>
      <species id="M_ASCORBATE_p_p5_MC_p" name="ASCORBATE" compartment="p" charge="-1">
        <notes>
          <html xmlns="http://www.w3.org/1999/xhtml">
            <p>FORMULA: C6H7O6</p>
          </html>
        </notes>
      </species>
      <species id="M_L_DEHYDRO_ASCORBATE_p_p5_MC_p" name="L-DEHYDRO-ASCORBATE" compartment="p" charge="-1">
        <notes>
          <html xmlns="http://www.w3.org/1999/xhtml">
            <p>FORMULA: C6H5O6</p>
          </html>
        </notes>
      </species>
      <species id="M_ASCORBATE_p_p6_GC_p" name="ASCORBATE" compartment="p" charge="-1">
        <notes>
          <html xmlns="http://www.w3.org/1999/xhtml">
            <p>FORMULA: C6H7O6</p>
          </html>
        </notes>
      </species>
      <species id="M_L_DEHYDRO_ASCORBATE_p_p6_GC_p" name="L-DEHYDRO-ASCORBATE" compartment="p" charge="-1">
        <notes>
          <html xmlns="http://www.w3.org/1999/xhtml">
            <p>FORMULA: C6H5O6</p>
          </html>
        </notes>
      </species>
      <species id="M_ASCORBATE_p_p6_MC_p" name="ASCORBATE" compartment="p" charge="-1">
        <notes>
          <html xmlns="http://www.w3.org/1999/xhtml">
            <p>FORMULA: C6H7O6</p>
          </html>
        </notes>
      </species>
      <species id="M_L_DEHYDRO_ASCORBATE_p_p6_MC_p" name="L-DEHYDRO-ASCORBATE" compartment="p" charge="-1">
        <notes>
          <html xmlns="http://www.w3.org/1999/xhtml">
            <p>FORMULA: C6H5O6</p>
          </html>
        </notes>
      </species>
      <species id="M_2_KETO_3_METHYL_VALERATE_m_p1_GC_m" name="2-KETO-3-METHYL-VALERATE" compartment="m" charge="-1">
        <notes>
          <html xmlns="http://www.w3.org/1999/xhtml">
            <p>FORMULA: C6H9O3</p>
          </html>
        </notes>
      </species>
      <species id="M_2_METHYL_BUTYRYL_COA_m_p1_GC_m" name="2-METHYL-BUTYRYL-COA" compartment="m" charge="-4">
        <notes>
          <html xmlns="http://www.w3.org/1999/xhtml">
            <p>FORMULA: C26H40N7O17P3S</p>
          </html>
        </notes>
      </species>
      <species id="M_2_METHYL_BUTYRYL_COA_m_p1_MC_m" name="2-METHYL-BUTYRYL-COA" compartment="m" charge="-4">
        <notes>
          <html xmlns="http://www.w3.org/1999/xhtml">
            <p>FORMULA: C26H40N7O17P3S</p>
          </html>
        </notes>
      </species>
      <species id="M_2_KETO_3_METHYL_VALERATE_m_p1_MC_m" name="2-KETO-3-METHYL-VALERATE" compartment="m" charge="-1">
        <notes>
          <html xmlns="http://www.w3.org/1999/xhtml">
            <p>FORMULA: C6H9O3</p>
          </html>
        </notes>
      </species>
      <species id="M_2_METHYL_BUTYRYL_COA_m_p2_GC_m" name="2-METHYL-BUTYRYL-COA" compartment="m" charge="-4">
        <notes>
          <html xmlns="http://www.w3.org/1999/xhtml">
            <p>FORMULA: C26H40N7O17P3S</p>
          </html>
        </notes>
      </species>
      <species id="M_2_KETO_3_METHYL_VALERATE_m_p2_GC_m" name="2-KETO-3-METHYL-VALERATE" compartment="m" charge="-1">
        <notes>
          <html xmlns="http://www.w3.org/1999/xhtml">
            <p>FORMULA: C6H9O3</p>
          </html>
        </notes>
      </species>
      <species id="M_2_METHYL_BUTYRYL_COA_m_p2_MC_m" name="2-METHYL-BUTYRYL-COA" compartment="m" charge="-4">
        <notes>
          <html xmlns="http://www.w3.org/1999/xhtml">
            <p>FORMULA: C26H40N7O17P3S</p>
          </html>
        </notes>
      </species>
      <species id="M_2_KETO_3_METHYL_VALERATE_m_p2_MC_m" name="2-KETO-3-METHYL-VALERATE" compartment="m" charge="-1">
        <notes>
          <html xmlns="http://www.w3.org/1999/xhtml">
            <p>FORMULA: C6H9O3</p>
          </html>
        </notes>
      </species>
      <species id="M_2_KETO_3_METHYL_VALERATE_m_p3_GC_m" name="2-KETO-3-METHYL-VALERATE" compartment="m" charge="-1">
        <notes>
          <html xmlns="http://www.w3.org/1999/xhtml">
            <p>FORMULA: C6H9O3</p>
          </html>
        </notes>
      </species>
      <species id="M_2_METHYL_BUTYRYL_COA_m_p3_GC_m" name="2-METHYL-BUTYRYL-COA" compartment="m" charge="-4">
        <notes>
          <html xmlns="http://www.w3.org/1999/xhtml">
            <p>FORMULA: C26H40N7O17P3S</p>
          </html>
        </notes>
      </species>
      <species id="M_2_KETO_3_METHYL_VALERATE_m_p3_MC_m" name="2-KETO-3-METHYL-VALERATE" compartment="m" charge="-1">
        <notes>
          <html xmlns="http://www.w3.org/1999/xhtml">
            <p>FORMULA: C6H9O3</p>
          </html>
        </notes>
      </species>
      <species id="M_2_METHYL_BUTYRYL_COA_m_p3_MC_m" name="2-METHYL-BUTYRYL-COA" compartment="m" charge="-4">
        <notes>
          <html xmlns="http://www.w3.org/1999/xhtml">
            <p>FORMULA: C26H40N7O17P3S</p>
          </html>
        </notes>
      </species>
      <species id="M_2_METHYL_BUTYRYL_COA_m_p4_GC_m" name="2-METHYL-BUTYRYL-COA" compartment="m" charge="-4">
        <notes>
          <html xmlns="http://www.w3.org/1999/xhtml">
            <p>FORMULA: C26H40N7O17P3S</p>
          </html>
        </notes>
      </species>
      <species id="M_2_KETO_3_METHYL_VALERATE_m_p4_GC_m" name="2-KETO-3-METHYL-VALERATE" compartment="m" charge="-1">
        <notes>
          <html xmlns="http://www.w3.org/1999/xhtml">
            <p>FORMULA: C6H9O3</p>
          </html>
        </notes>
      </species>
      <species id="M_2_KETO_3_METHYL_VALERATE_m_p4_MC_m" name="2-KETO-3-METHYL-VALERATE" compartment="m" charge="-1">
        <notes>
          <html xmlns="http://www.w3.org/1999/xhtml">
            <p>FORMULA: C6H9O3</p>
          </html>
        </notes>
      </species>
      <species id="M_2_METHYL_BUTYRYL_COA_m_p4_MC_m" name="2-METHYL-BUTYRYL-COA" compartment="m" charge="-4">
        <notes>
          <html xmlns="http://www.w3.org/1999/xhtml">
            <p>FORMULA: C26H40N7O17P3S</p>
          </html>
        </notes>
      </species>
      <species id="M_2_METHYL_BUTYRYL_COA_m_p5_GC_m" name="2-METHYL-BUTYRYL-COA" compartment="m" charge="-4">
        <notes>
          <html xmlns="http://www.w3.org/1999/xhtml">
            <p>FORMULA: C26H40N7O17P3S</p>
          </html>
        </notes>
      </species>
      <species id="M_2_KETO_3_METHYL_VALERATE_m_p5_GC_m" name="2-KETO-3-METHYL-VALERATE" compartment="m" charge="-1">
        <notes>
          <html xmlns="http://www.w3.org/1999/xhtml">
            <p>FORMULA: C6H9O3</p>
          </html>
        </notes>
      </species>
      <species id="M_2_METHYL_BUTYRYL_COA_m_p5_MC_m" name="2-METHYL-BUTYRYL-COA" compartment="m" charge="-4">
        <notes>
          <html xmlns="http://www.w3.org/1999/xhtml">
            <p>FORMULA: C26H40N7O17P3S</p>
          </html>
        </notes>
      </species>
      <species id="M_2_KETO_3_METHYL_VALERATE_m_p5_MC_m" name="2-KETO-3-METHYL-VALERATE" compartment="m" charge="-1">
        <notes>
          <html xmlns="http://www.w3.org/1999/xhtml">
            <p>FORMULA: C6H9O3</p>
          </html>
        </notes>
      </species>
      <species id="M_2_METHYL_BUTYRYL_COA_m_p6_GC_m" name="2-METHYL-BUTYRYL-COA" compartment="m" charge="-4">
        <notes>
          <html xmlns="http://www.w3.org/1999/xhtml">
            <p>FORMULA: C26H40N7O17P3S</p>
          </html>
        </notes>
      </species>
      <species id="M_2_KETO_3_METHYL_VALERATE_m_p6_GC_m" name="2-KETO-3-METHYL-VALERATE" compartment="m" charge="-1">
        <notes>
          <html xmlns="http://www.w3.org/1999/xhtml">
            <p>FORMULA: C6H9O3</p>
          </html>
        </notes>
      </species>
      <species id="M_2_METHYL_BUTYRYL_COA_m_p6_MC_m" name="2-METHYL-BUTYRYL-COA" compartment="m" charge="-4">
        <notes>
          <html xmlns="http://www.w3.org/1999/xhtml">
            <p>FORMULA: C26H40N7O17P3S</p>
          </html>
        </notes>
      </species>
      <species id="M_2_KETO_3_METHYL_VALERATE_m_p6_MC_m" name="2-KETO-3-METHYL-VALERATE" compartment="m" charge="-1">
        <notes>
          <html xmlns="http://www.w3.org/1999/xhtml">
            <p>FORMULA: C6H9O3</p>
          </html>
        </notes>
      </species>
      <species id="M_2K_4CH3_PENTANOATE_m_p1_GC_m" name="2K-4CH3-PENTANOATE" compartment="m" charge="-1">
        <notes>
          <html xmlns="http://www.w3.org/1999/xhtml">
            <p>FORMULA: C6H9O3</p>
          </html>
        </notes>
      </species>
      <species id="M_ISOVALERYL_COA_m_p1_GC_m" name="ISOVALERYL-COA" compartment="m" charge="-4">
        <notes>
          <html xmlns="http://www.w3.org/1999/xhtml">
            <p>FORMULA: C26H40N7O17P3S</p>
          </html>
        </notes>
      </species>
      <species id="M_2K_4CH3_PENTANOATE_m_p1_MC_m" name="2K-4CH3-PENTANOATE" compartment="m" charge="-1">
        <notes>
          <html xmlns="http://www.w3.org/1999/xhtml">
            <p>FORMULA: C6H9O3</p>
          </html>
        </notes>
      </species>
      <species id="M_ISOVALERYL_COA_m_p1_MC_m" name="ISOVALERYL-COA" compartment="m" charge="-4">
        <notes>
          <html xmlns="http://www.w3.org/1999/xhtml">
            <p>FORMULA: C26H40N7O17P3S</p>
          </html>
        </notes>
      </species>
      <species id="M_2K_4CH3_PENTANOATE_m_p2_GC_m" name="2K-4CH3-PENTANOATE" compartment="m" charge="-1">
        <notes>
          <html xmlns="http://www.w3.org/1999/xhtml">
            <p>FORMULA: C6H9O3</p>
          </html>
        </notes>
      </species>
      <species id="M_ISOVALERYL_COA_m_p2_GC_m" name="ISOVALERYL-COA" compartment="m" charge="-4">
        <notes>
          <html xmlns="http://www.w3.org/1999/xhtml">
            <p>FORMULA: C26H40N7O17P3S</p>
          </html>
        </notes>
      </species>
      <species id="M_2K_4CH3_PENTANOATE_m_p2_MC_m" name="2K-4CH3-PENTANOATE" compartment="m" charge="-1">
        <notes>
          <html xmlns="http://www.w3.org/1999/xhtml">
            <p>FORMULA: C6H9O3</p>
          </html>
        </notes>
      </species>
      <species id="M_ISOVALERYL_COA_m_p2_MC_m" name="ISOVALERYL-COA" compartment="m" charge="-4">
        <notes>
          <html xmlns="http://www.w3.org/1999/xhtml">
            <p>FORMULA: C26H40N7O17P3S</p>
          </html>
        </notes>
      </species>
      <species id="M_2K_4CH3_PENTANOATE_m_p3_GC_m" name="2K-4CH3-PENTANOATE" compartment="m" charge="-1">
        <notes>
          <html xmlns="http://www.w3.org/1999/xhtml">
            <p>FORMULA: C6H9O3</p>
          </html>
        </notes>
      </species>
      <species id="M_ISOVALERYL_COA_m_p3_GC_m" name="ISOVALERYL-COA" compartment="m" charge="-4">
        <notes>
          <html xmlns="http://www.w3.org/1999/xhtml">
            <p>FORMULA: C26H40N7O17P3S</p>
          </html>
        </notes>
      </species>
      <species id="M_2K_4CH3_PENTANOATE_m_p3_MC_m" name="2K-4CH3-PENTANOATE" compartment="m" charge="-1">
        <notes>
          <html xmlns="http://www.w3.org/1999/xhtml">
            <p>FORMULA: C6H9O3</p>
          </html>
        </notes>
      </species>
      <species id="M_ISOVALERYL_COA_m_p3_MC_m" name="ISOVALERYL-COA" compartment="m" charge="-4">
        <notes>
          <html xmlns="http://www.w3.org/1999/xhtml">
            <p>FORMULA: C26H40N7O17P3S</p>
          </html>
        </notes>
      </species>
      <species id="M_2K_4CH3_PENTANOATE_m_p4_GC_m" name="2K-4CH3-PENTANOATE" compartment="m" charge="-1">
        <notes>
          <html xmlns="http://www.w3.org/1999/xhtml">
            <p>FORMULA: C6H9O3</p>
          </html>
        </notes>
      </species>
      <species id="M_ISOVALERYL_COA_m_p4_GC_m" name="ISOVALERYL-COA" compartment="m" charge="-4">
        <notes>
          <html xmlns="http://www.w3.org/1999/xhtml">
            <p>FORMULA: C26H40N7O17P3S</p>
          </html>
        </notes>
      </species>
      <species id="M_ISOVALERYL_COA_m_p4_MC_m" name="ISOVALERYL-COA" compartment="m" charge="-4">
        <notes>
          <html xmlns="http://www.w3.org/1999/xhtml">
            <p>FORMULA: C26H40N7O17P3S</p>
          </html>
        </notes>
      </species>
      <species id="M_2K_4CH3_PENTANOATE_m_p4_MC_m" name="2K-4CH3-PENTANOATE" compartment="m" charge="-1">
        <notes>
          <html xmlns="http://www.w3.org/1999/xhtml">
            <p>FORMULA: C6H9O3</p>
          </html>
        </notes>
      </species>
      <species id="M_2K_4CH3_PENTANOATE_m_p5_GC_m" name="2K-4CH3-PENTANOATE" compartment="m" charge="-1">
        <notes>
          <html xmlns="http://www.w3.org/1999/xhtml">
            <p>FORMULA: C6H9O3</p>
          </html>
        </notes>
      </species>
      <species id="M_ISOVALERYL_COA_m_p5_GC_m" name="ISOVALERYL-COA" compartment="m" charge="-4">
        <notes>
          <html xmlns="http://www.w3.org/1999/xhtml">
            <p>FORMULA: C26H40N7O17P3S</p>
          </html>
        </notes>
      </species>
      <species id="M_2K_4CH3_PENTANOATE_m_p5_MC_m" name="2K-4CH3-PENTANOATE" compartment="m" charge="-1">
        <notes>
          <html xmlns="http://www.w3.org/1999/xhtml">
            <p>FORMULA: C6H9O3</p>
          </html>
        </notes>
      </species>
      <species id="M_ISOVALERYL_COA_m_p5_MC_m" name="ISOVALERYL-COA" compartment="m" charge="-4">
        <notes>
          <html xmlns="http://www.w3.org/1999/xhtml">
            <p>FORMULA: C26H40N7O17P3S</p>
          </html>
        </notes>
      </species>
      <species id="M_2K_4CH3_PENTANOATE_m_p6_GC_m" name="2K-4CH3-PENTANOATE" compartment="m" charge="-1">
        <notes>
          <html xmlns="http://www.w3.org/1999/xhtml">
            <p>FORMULA: C6H9O3</p>
          </html>
        </notes>
      </species>
      <species id="M_ISOVALERYL_COA_m_p6_GC_m" name="ISOVALERYL-COA" compartment="m" charge="-4">
        <notes>
          <html xmlns="http://www.w3.org/1999/xhtml">
            <p>FORMULA: C26H40N7O17P3S</p>
          </html>
        </notes>
      </species>
      <species id="M_2K_4CH3_PENTANOATE_m_p6_MC_m" name="2K-4CH3-PENTANOATE" compartment="m" charge="-1">
        <notes>
          <html xmlns="http://www.w3.org/1999/xhtml">
            <p>FORMULA: C6H9O3</p>
          </html>
        </notes>
      </species>
      <species id="M_ISOVALERYL_COA_m_p6_MC_m" name="ISOVALERYL-COA" compartment="m" charge="-4">
        <notes>
          <html xmlns="http://www.w3.org/1999/xhtml">
            <p>FORMULA: C26H40N7O17P3S</p>
          </html>
        </notes>
      </species>
      <species id="M_CIS_ACONITATE_c_p1_GC_c" name="CIS-ACONITATE" compartment="c" charge="-3">
        <notes>
          <html xmlns="http://www.w3.org/1999/xhtml">
            <p>FORMULA: C6H3O6</p>
          </html>
        </notes>
      </species>
      <species id="M_2_KETOGLUTARATE_m_p1_GC_m" name="2-KETOGLUTARATE" compartment="m" charge="-2">
        <notes>
          <html xmlns="http://www.w3.org/1999/xhtml">
            <p>FORMULA: C5H4O5</p>
          </html>
        </notes>
      </species>
      <species id="M_CIS_ACONITATE_m_p1_GC_m" name="CIS-ACONITATE" compartment="m" charge="-3">
        <notes>
          <html xmlns="http://www.w3.org/1999/xhtml">
            <p>FORMULA: C6H3O6</p>
          </html>
        </notes>
      </species>
      <species id="M_2_KETOGLUTARATE_m_p1_MC_m" name="2-KETOGLUTARATE" compartment="m" charge="-2">
        <notes>
          <html xmlns="http://www.w3.org/1999/xhtml">
            <p>FORMULA: C5H4O5</p>
          </html>
        </notes>
      </species>
      <species id="M_CIS_ACONITATE_m_p1_MC_m" name="CIS-ACONITATE" compartment="m" charge="-3">
        <notes>
          <html xmlns="http://www.w3.org/1999/xhtml">
            <p>FORMULA: C6H3O6</p>
          </html>
        </notes>
      </species>
      <species id="M_CIS_ACONITATE_c_p1_MC_c" name="CIS-ACONITATE" compartment="c" charge="-3">
        <notes>
          <html xmlns="http://www.w3.org/1999/xhtml">
            <p>FORMULA: C6H3O6</p>
          </html>
        </notes>
      </species>
      <species id="M_2_KETOGLUTARATE_m_p2_GC_m" name="2-KETOGLUTARATE" compartment="m" charge="-2">
        <notes>
          <html xmlns="http://www.w3.org/1999/xhtml">
            <p>FORMULA: C5H4O5</p>
          </html>
        </notes>
      </species>
      <species id="M_CIS_ACONITATE_m_p2_GC_m" name="CIS-ACONITATE" compartment="m" charge="-3">
        <notes>
          <html xmlns="http://www.w3.org/1999/xhtml">
            <p>FORMULA: C6H3O6</p>
          </html>
        </notes>
      </species>
      <species id="M_CIS_ACONITATE_c_p2_GC_c" name="CIS-ACONITATE" compartment="c" charge="-3">
        <notes>
          <html xmlns="http://www.w3.org/1999/xhtml">
            <p>FORMULA: C6H3O6</p>
          </html>
        </notes>
      </species>
      <species id="M_2_KETOGLUTARATE_m_p2_MC_m" name="2-KETOGLUTARATE" compartment="m" charge="-2">
        <notes>
          <html xmlns="http://www.w3.org/1999/xhtml">
            <p>FORMULA: C5H4O5</p>
          </html>
        </notes>
      </species>
      <species id="M_CIS_ACONITATE_m_p2_MC_m" name="CIS-ACONITATE" compartment="m" charge="-3">
        <notes>
          <html xmlns="http://www.w3.org/1999/xhtml">
            <p>FORMULA: C6H3O6</p>
          </html>
        </notes>
      </species>
      <species id="M_CIS_ACONITATE_c_p2_MC_c" name="CIS-ACONITATE" compartment="c" charge="-3">
        <notes>
          <html xmlns="http://www.w3.org/1999/xhtml">
            <p>FORMULA: C6H3O6</p>
          </html>
        </notes>
      </species>
      <species id="M_2_KETOGLUTARATE_m_p3_GC_m" name="2-KETOGLUTARATE" compartment="m" charge="-2">
        <notes>
          <html xmlns="http://www.w3.org/1999/xhtml">
            <p>FORMULA: C5H4O5</p>
          </html>
        </notes>
      </species>
      <species id="M_CIS_ACONITATE_m_p3_GC_m" name="CIS-ACONITATE" compartment="m" charge="-3">
        <notes>
          <html xmlns="http://www.w3.org/1999/xhtml">
            <p>FORMULA: C6H3O6</p>
          </html>
        </notes>
      </species>
      <species id="M_CIS_ACONITATE_c_p3_GC_c" name="CIS-ACONITATE" compartment="c" charge="-3">
        <notes>
          <html xmlns="http://www.w3.org/1999/xhtml">
            <p>FORMULA: C6H3O6</p>
          </html>
        </notes>
      </species>
      <species id="M_CIS_ACONITATE_c_p3_MC_c" name="CIS-ACONITATE" compartment="c" charge="-3">
        <notes>
          <html xmlns="http://www.w3.org/1999/xhtml">
            <p>FORMULA: C6H3O6</p>
          </html>
        </notes>
      </species>
      <species id="M_2_KETOGLUTARATE_m_p3_MC_m" name="2-KETOGLUTARATE" compartment="m" charge="-2">
        <notes>
          <html xmlns="http://www.w3.org/1999/xhtml">
            <p>FORMULA: C5H4O5</p>
          </html>
        </notes>
      </species>
      <species id="M_CIS_ACONITATE_m_p3_MC_m" name="CIS-ACONITATE" compartment="m" charge="-3">
        <notes>
          <html xmlns="http://www.w3.org/1999/xhtml">
            <p>FORMULA: C6H3O6</p>
          </html>
        </notes>
      </species>
      <species id="M_CIS_ACONITATE_m_p4_GC_m" name="CIS-ACONITATE" compartment="m" charge="-3">
        <notes>
          <html xmlns="http://www.w3.org/1999/xhtml">
            <p>FORMULA: C6H3O6</p>
          </html>
        </notes>
      </species>
      <species id="M_2_KETOGLUTARATE_m_p4_GC_m" name="2-KETOGLUTARATE" compartment="m" charge="-2">
        <notes>
          <html xmlns="http://www.w3.org/1999/xhtml">
            <p>FORMULA: C5H4O5</p>
          </html>
        </notes>
      </species>
      <species id="M_CIS_ACONITATE_c_p4_GC_c" name="CIS-ACONITATE" compartment="c" charge="-3">
        <notes>
          <html xmlns="http://www.w3.org/1999/xhtml">
            <p>FORMULA: C6H3O6</p>
          </html>
        </notes>
      </species>
      <species id="M_CIS_ACONITATE_m_p4_MC_m" name="CIS-ACONITATE" compartment="m" charge="-3">
        <notes>
          <html xmlns="http://www.w3.org/1999/xhtml">
            <p>FORMULA: C6H3O6</p>
          </html>
        </notes>
      </species>
      <species id="M_2_KETOGLUTARATE_m_p4_MC_m" name="2-KETOGLUTARATE" compartment="m" charge="-2">
        <notes>
          <html xmlns="http://www.w3.org/1999/xhtml">
            <p>FORMULA: C5H4O5</p>
          </html>
        </notes>
      </species>
      <species id="M_CIS_ACONITATE_c_p4_MC_c" name="CIS-ACONITATE" compartment="c" charge="-3">
        <notes>
          <html xmlns="http://www.w3.org/1999/xhtml">
            <p>FORMULA: C6H3O6</p>
          </html>
        </notes>
      </species>
      <species id="M_CIS_ACONITATE_c_p5_GC_c" name="CIS-ACONITATE" compartment="c" charge="-3">
        <notes>
          <html xmlns="http://www.w3.org/1999/xhtml">
            <p>FORMULA: C6H3O6</p>
          </html>
        </notes>
      </species>
      <species id="M_CIS_ACONITATE_m_p5_GC_m" name="CIS-ACONITATE" compartment="m" charge="-3">
        <notes>
          <html xmlns="http://www.w3.org/1999/xhtml">
            <p>FORMULA: C6H3O6</p>
          </html>
        </notes>
      </species>
      <species id="M_2_KETOGLUTARATE_m_p5_GC_m" name="2-KETOGLUTARATE" compartment="m" charge="-2">
        <notes>
          <html xmlns="http://www.w3.org/1999/xhtml">
            <p>FORMULA: C5H4O5</p>
          </html>
        </notes>
      </species>
      <species id="M_CIS_ACONITATE_c_p5_MC_c" name="CIS-ACONITATE" compartment="c" charge="-3">
        <notes>
          <html xmlns="http://www.w3.org/1999/xhtml">
            <p>FORMULA: C6H3O6</p>
          </html>
        </notes>
      </species>
      <species id="M_2_KETOGLUTARATE_m_p5_MC_m" name="2-KETOGLUTARATE" compartment="m" charge="-2">
        <notes>
          <html xmlns="http://www.w3.org/1999/xhtml">
            <p>FORMULA: C5H4O5</p>
          </html>
        </notes>
      </species>
      <species id="M_CIS_ACONITATE_m_p5_MC_m" name="CIS-ACONITATE" compartment="m" charge="-3">
        <notes>
          <html xmlns="http://www.w3.org/1999/xhtml">
            <p>FORMULA: C6H3O6</p>
          </html>
        </notes>
      </species>
      <species id="M_CIS_ACONITATE_m_p6_GC_m" name="CIS-ACONITATE" compartment="m" charge="-3">
        <notes>
          <html xmlns="http://www.w3.org/1999/xhtml">
            <p>FORMULA: C6H3O6</p>
          </html>
        </notes>
      </species>
      <species id="M_2_KETOGLUTARATE_m_p6_GC_m" name="2-KETOGLUTARATE" compartment="m" charge="-2">
        <notes>
          <html xmlns="http://www.w3.org/1999/xhtml">
            <p>FORMULA: C5H4O5</p>
          </html>
        </notes>
      </species>
      <species id="M_CIS_ACONITATE_c_p6_GC_c" name="CIS-ACONITATE" compartment="c" charge="-3">
        <notes>
          <html xmlns="http://www.w3.org/1999/xhtml">
            <p>FORMULA: C6H3O6</p>
          </html>
        </notes>
      </species>
      <species id="M_CIS_ACONITATE_m_p6_MC_m" name="CIS-ACONITATE" compartment="m" charge="-3">
        <notes>
          <html xmlns="http://www.w3.org/1999/xhtml">
            <p>FORMULA: C6H3O6</p>
          </html>
        </notes>
      </species>
      <species id="M_2_KETOGLUTARATE_m_p6_MC_m" name="2-KETOGLUTARATE" compartment="m" charge="-2">
        <notes>
          <html xmlns="http://www.w3.org/1999/xhtml">
            <p>FORMULA: C5H4O5</p>
          </html>
        </notes>
      </species>
      <species id="M_CIS_ACONITATE_c_p6_MC_c" name="CIS-ACONITATE" compartment="c" charge="-3">
        <notes>
          <html xmlns="http://www.w3.org/1999/xhtml">
            <p>FORMULA: C6H3O6</p>
          </html>
        </notes>
      </species>
      <species id="M_CIT_c_p1_GC_c" name="CIT" compartment="c" charge="-3">
        <notes>
          <html xmlns="http://www.w3.org/1999/xhtml">
            <p>FORMULA: C6H5O7</p>
          </html>
        </notes>
      </species>
      <species id="M_CIT_m_p1_GC_m" name="CIT" compartment="m" charge="-3">
        <notes>
          <html xmlns="http://www.w3.org/1999/xhtml">
            <p>FORMULA: C6H5O7</p>
          </html>
        </notes>
      </species>
      <species id="M_CIT_c_p1_MC_c" name="CIT" compartment="c" charge="-3">
        <notes>
          <html xmlns="http://www.w3.org/1999/xhtml">
            <p>FORMULA: C6H5O7</p>
          </html>
        </notes>
      </species>
      <species id="M_CIT_m_p1_MC_m" name="CIT" compartment="m" charge="-3">
        <notes>
          <html xmlns="http://www.w3.org/1999/xhtml">
            <p>FORMULA: C6H5O7</p>
          </html>
        </notes>
      </species>
      <species id="M_CIT_c_p2_GC_c" name="CIT" compartment="c" charge="-3">
        <notes>
          <html xmlns="http://www.w3.org/1999/xhtml">
            <p>FORMULA: C6H5O7</p>
          </html>
        </notes>
      </species>
      <species id="M_CIT_m_p2_GC_m" name="CIT" compartment="m" charge="-3">
        <notes>
          <html xmlns="http://www.w3.org/1999/xhtml">
            <p>FORMULA: C6H5O7</p>
          </html>
        </notes>
      </species>
      <species id="M_CIT_c_p2_MC_c" name="CIT" compartment="c" charge="-3">
        <notes>
          <html xmlns="http://www.w3.org/1999/xhtml">
            <p>FORMULA: C6H5O7</p>
          </html>
        </notes>
      </species>
      <species id="M_CIT_m_p2_MC_m" name="CIT" compartment="m" charge="-3">
        <notes>
          <html xmlns="http://www.w3.org/1999/xhtml">
            <p>FORMULA: C6H5O7</p>
          </html>
        </notes>
      </species>
      <species id="M_CIT_m_p3_GC_m" name="CIT" compartment="m" charge="-3">
        <notes>
          <html xmlns="http://www.w3.org/1999/xhtml">
            <p>FORMULA: C6H5O7</p>
          </html>
        </notes>
      </species>
      <species id="M_CIT_c_p3_GC_c" name="CIT" compartment="c" charge="-3">
        <notes>
          <html xmlns="http://www.w3.org/1999/xhtml">
            <p>FORMULA: C6H5O7</p>
          </html>
        </notes>
      </species>
      <species id="M_CIT_m_p3_MC_m" name="CIT" compartment="m" charge="-3">
        <notes>
          <html xmlns="http://www.w3.org/1999/xhtml">
            <p>FORMULA: C6H5O7</p>
          </html>
        </notes>
      </species>
      <species id="M_CIT_c_p3_MC_c" name="CIT" compartment="c" charge="-3">
        <notes>
          <html xmlns="http://www.w3.org/1999/xhtml">
            <p>FORMULA: C6H5O7</p>
          </html>
        </notes>
      </species>
      <species id="M_CIT_m_p4_GC_m" name="CIT" compartment="m" charge="-3">
        <notes>
          <html xmlns="http://www.w3.org/1999/xhtml">
            <p>FORMULA: C6H5O7</p>
          </html>
        </notes>
      </species>
      <species id="M_CIT_c_p4_GC_c" name="CIT" compartment="c" charge="-3">
        <notes>
          <html xmlns="http://www.w3.org/1999/xhtml">
            <p>FORMULA: C6H5O7</p>
          </html>
        </notes>
      </species>
      <species id="M_CIT_c_p4_MC_c" name="CIT" compartment="c" charge="-3">
        <notes>
          <html xmlns="http://www.w3.org/1999/xhtml">
            <p>FORMULA: C6H5O7</p>
          </html>
        </notes>
      </species>
      <species id="M_CIT_m_p4_MC_m" name="CIT" compartment="m" charge="-3">
        <notes>
          <html xmlns="http://www.w3.org/1999/xhtml">
            <p>FORMULA: C6H5O7</p>
          </html>
        </notes>
      </species>
      <species id="M_CIT_c_p5_GC_c" name="CIT" compartment="c" charge="-3">
        <notes>
          <html xmlns="http://www.w3.org/1999/xhtml">
            <p>FORMULA: C6H5O7</p>
          </html>
        </notes>
      </species>
      <species id="M_CIT_m_p5_GC_m" name="CIT" compartment="m" charge="-3">
        <notes>
          <html xmlns="http://www.w3.org/1999/xhtml">
            <p>FORMULA: C6H5O7</p>
          </html>
        </notes>
      </species>
      <species id="M_CIT_c_p5_MC_c" name="CIT" compartment="c" charge="-3">
        <notes>
          <html xmlns="http://www.w3.org/1999/xhtml">
            <p>FORMULA: C6H5O7</p>
          </html>
        </notes>
      </species>
      <species id="M_CIT_m_p5_MC_m" name="CIT" compartment="m" charge="-3">
        <notes>
          <html xmlns="http://www.w3.org/1999/xhtml">
            <p>FORMULA: C6H5O7</p>
          </html>
        </notes>
      </species>
      <species id="M_CIT_c_p6_GC_c" name="CIT" compartment="c" charge="-3">
        <notes>
          <html xmlns="http://www.w3.org/1999/xhtml">
            <p>FORMULA: C6H5O7</p>
          </html>
        </notes>
      </species>
      <species id="M_CIT_m_p6_GC_m" name="CIT" compartment="m" charge="-3">
        <notes>
          <html xmlns="http://www.w3.org/1999/xhtml">
            <p>FORMULA: C6H5O7</p>
          </html>
        </notes>
      </species>
      <species id="M_CIT_c_p6_MC_c" name="CIT" compartment="c" charge="-3">
        <notes>
          <html xmlns="http://www.w3.org/1999/xhtml">
            <p>FORMULA: C6H5O7</p>
          </html>
        </notes>
      </species>
      <species id="M_CIT_m_p6_MC_m" name="CIT" compartment="m" charge="-3">
        <notes>
          <html xmlns="http://www.w3.org/1999/xhtml">
            <p>FORMULA: C6H5O7</p>
          </html>
        </notes>
      </species>
      <species id="M_THREO_DS_ISO_CITRATE_m_p1_GC_m" name="THREO-DS-ISO-CITRATE" compartment="m" charge="-3">
        <notes>
          <html xmlns="http://www.w3.org/1999/xhtml">
            <p>FORMULA: C6H5O7</p>
          </html>
        </notes>
      </species>
      <species id="M_THREO_DS_ISO_CITRATE_c_p1_GC_c" name="THREO-DS-ISO-CITRATE" compartment="c" charge="-3">
        <notes>
          <html xmlns="http://www.w3.org/1999/xhtml">
            <p>FORMULA: C6H5O7</p>
          </html>
        </notes>
      </species>
      <species id="M_THREO_DS_ISO_CITRATE_m_p1_MC_m" name="THREO-DS-ISO-CITRATE" compartment="m" charge="-3">
        <notes>
          <html xmlns="http://www.w3.org/1999/xhtml">
            <p>FORMULA: C6H5O7</p>
          </html>
        </notes>
      </species>
      <species id="M_THREO_DS_ISO_CITRATE_c_p1_MC_c" name="THREO-DS-ISO-CITRATE" compartment="c" charge="-3">
        <notes>
          <html xmlns="http://www.w3.org/1999/xhtml">
            <p>FORMULA: C6H5O7</p>
          </html>
        </notes>
      </species>
      <species id="M_THREO_DS_ISO_CITRATE_m_p2_GC_m" name="THREO-DS-ISO-CITRATE" compartment="m" charge="-3">
        <notes>
          <html xmlns="http://www.w3.org/1999/xhtml">
            <p>FORMULA: C6H5O7</p>
          </html>
        </notes>
      </species>
      <species id="M_THREO_DS_ISO_CITRATE_c_p2_GC_c" name="THREO-DS-ISO-CITRATE" compartment="c" charge="-3">
        <notes>
          <html xmlns="http://www.w3.org/1999/xhtml">
            <p>FORMULA: C6H5O7</p>
          </html>
        </notes>
      </species>
      <species id="M_THREO_DS_ISO_CITRATE_c_p2_MC_c" name="THREO-DS-ISO-CITRATE" compartment="c" charge="-3">
        <notes>
          <html xmlns="http://www.w3.org/1999/xhtml">
            <p>FORMULA: C6H5O7</p>
          </html>
        </notes>
      </species>
      <species id="M_THREO_DS_ISO_CITRATE_m_p2_MC_m" name="THREO-DS-ISO-CITRATE" compartment="m" charge="-3">
        <notes>
          <html xmlns="http://www.w3.org/1999/xhtml">
            <p>FORMULA: C6H5O7</p>
          </html>
        </notes>
      </species>
      <species id="M_THREO_DS_ISO_CITRATE_c_p3_GC_c" name="THREO-DS-ISO-CITRATE" compartment="c" charge="-3">
        <notes>
          <html xmlns="http://www.w3.org/1999/xhtml">
            <p>FORMULA: C6H5O7</p>
          </html>
        </notes>
      </species>
      <species id="M_THREO_DS_ISO_CITRATE_m_p3_GC_m" name="THREO-DS-ISO-CITRATE" compartment="m" charge="-3">
        <notes>
          <html xmlns="http://www.w3.org/1999/xhtml">
            <p>FORMULA: C6H5O7</p>
          </html>
        </notes>
      </species>
      <species id="M_THREO_DS_ISO_CITRATE_m_p3_MC_m" name="THREO-DS-ISO-CITRATE" compartment="m" charge="-3">
        <notes>
          <html xmlns="http://www.w3.org/1999/xhtml">
            <p>FORMULA: C6H5O7</p>
          </html>
        </notes>
      </species>
      <species id="M_THREO_DS_ISO_CITRATE_c_p3_MC_c" name="THREO-DS-ISO-CITRATE" compartment="c" charge="-3">
        <notes>
          <html xmlns="http://www.w3.org/1999/xhtml">
            <p>FORMULA: C6H5O7</p>
          </html>
        </notes>
      </species>
      <species id="M_THREO_DS_ISO_CITRATE_m_p4_GC_m" name="THREO-DS-ISO-CITRATE" compartment="m" charge="-3">
        <notes>
          <html xmlns="http://www.w3.org/1999/xhtml">
            <p>FORMULA: C6H5O7</p>
          </html>
        </notes>
      </species>
      <species id="M_THREO_DS_ISO_CITRATE_c_p4_GC_c" name="THREO-DS-ISO-CITRATE" compartment="c" charge="-3">
        <notes>
          <html xmlns="http://www.w3.org/1999/xhtml">
            <p>FORMULA: C6H5O7</p>
          </html>
        </notes>
      </species>
      <species id="M_THREO_DS_ISO_CITRATE_m_p4_MC_m" name="THREO-DS-ISO-CITRATE" compartment="m" charge="-3">
        <notes>
          <html xmlns="http://www.w3.org/1999/xhtml">
            <p>FORMULA: C6H5O7</p>
          </html>
        </notes>
      </species>
      <species id="M_THREO_DS_ISO_CITRATE_c_p4_MC_c" name="THREO-DS-ISO-CITRATE" compartment="c" charge="-3">
        <notes>
          <html xmlns="http://www.w3.org/1999/xhtml">
            <p>FORMULA: C6H5O7</p>
          </html>
        </notes>
      </species>
      <species id="M_THREO_DS_ISO_CITRATE_c_p5_GC_c" name="THREO-DS-ISO-CITRATE" compartment="c" charge="-3">
        <notes>
          <html xmlns="http://www.w3.org/1999/xhtml">
            <p>FORMULA: C6H5O7</p>
          </html>
        </notes>
      </species>
      <species id="M_THREO_DS_ISO_CITRATE_m_p5_GC_m" name="THREO-DS-ISO-CITRATE" compartment="m" charge="-3">
        <notes>
          <html xmlns="http://www.w3.org/1999/xhtml">
            <p>FORMULA: C6H5O7</p>
          </html>
        </notes>
      </species>
      <species id="M_THREO_DS_ISO_CITRATE_m_p5_MC_m" name="THREO-DS-ISO-CITRATE" compartment="m" charge="-3">
        <notes>
          <html xmlns="http://www.w3.org/1999/xhtml">
            <p>FORMULA: C6H5O7</p>
          </html>
        </notes>
      </species>
      <species id="M_THREO_DS_ISO_CITRATE_c_p5_MC_c" name="THREO-DS-ISO-CITRATE" compartment="c" charge="-3">
        <notes>
          <html xmlns="http://www.w3.org/1999/xhtml">
            <p>FORMULA: C6H5O7</p>
          </html>
        </notes>
      </species>
      <species id="M_THREO_DS_ISO_CITRATE_m_p6_GC_m" name="THREO-DS-ISO-CITRATE" compartment="m" charge="-3">
        <notes>
          <html xmlns="http://www.w3.org/1999/xhtml">
            <p>FORMULA: C6H5O7</p>
          </html>
        </notes>
      </species>
      <species id="M_THREO_DS_ISO_CITRATE_c_p6_GC_c" name="THREO-DS-ISO-CITRATE" compartment="c" charge="-3">
        <notes>
          <html xmlns="http://www.w3.org/1999/xhtml">
            <p>FORMULA: C6H5O7</p>
          </html>
        </notes>
      </species>
      <species id="M_THREO_DS_ISO_CITRATE_m_p6_MC_m" name="THREO-DS-ISO-CITRATE" compartment="m" charge="-3">
        <notes>
          <html xmlns="http://www.w3.org/1999/xhtml">
            <p>FORMULA: C6H5O7</p>
          </html>
        </notes>
      </species>
      <species id="M_THREO_DS_ISO_CITRATE_c_p6_MC_c" name="THREO-DS-ISO-CITRATE" compartment="c" charge="-3">
        <notes>
          <html xmlns="http://www.w3.org/1999/xhtml">
            <p>FORMULA: C6H5O7</p>
          </html>
        </notes>
      </species>
      <species id="M_MAL_c_p1_GC_c" name="MAL" compartment="c" charge="-2">
        <notes>
          <html xmlns="http://www.w3.org/1999/xhtml">
            <p>FORMULA: C4H4O5</p>
          </html>
        </notes>
      </species>
      <species id="M_MAL_c_p1_MC_c" name="MAL" compartment="c" charge="-2">
        <notes>
          <html xmlns="http://www.w3.org/1999/xhtml">
            <p>FORMULA: C4H4O5</p>
          </html>
        </notes>
      </species>
      <species id="M_MAL_c_p2_GC_c" name="MAL" compartment="c" charge="-2">
        <notes>
          <html xmlns="http://www.w3.org/1999/xhtml">
            <p>FORMULA: C4H4O5</p>
          </html>
        </notes>
      </species>
      <species id="M_MAL_c_p2_MC_c" name="MAL" compartment="c" charge="-2">
        <notes>
          <html xmlns="http://www.w3.org/1999/xhtml">
            <p>FORMULA: C4H4O5</p>
          </html>
        </notes>
      </species>
      <species id="M_MAL_c_p3_GC_c" name="MAL" compartment="c" charge="-2">
        <notes>
          <html xmlns="http://www.w3.org/1999/xhtml">
            <p>FORMULA: C4H4O5</p>
          </html>
        </notes>
      </species>
      <species id="M_MAL_c_p3_MC_c" name="MAL" compartment="c" charge="-2">
        <notes>
          <html xmlns="http://www.w3.org/1999/xhtml">
            <p>FORMULA: C4H4O5</p>
          </html>
        </notes>
      </species>
      <species id="M_MAL_c_p4_GC_c" name="MAL" compartment="c" charge="-2">
        <notes>
          <html xmlns="http://www.w3.org/1999/xhtml">
            <p>FORMULA: C4H4O5</p>
          </html>
        </notes>
      </species>
      <species id="M_MAL_c_p4_MC_c" name="MAL" compartment="c" charge="-2">
        <notes>
          <html xmlns="http://www.w3.org/1999/xhtml">
            <p>FORMULA: C4H4O5</p>
          </html>
        </notes>
      </species>
      <species id="M_MAL_c_p5_GC_c" name="MAL" compartment="c" charge="-2">
        <notes>
          <html xmlns="http://www.w3.org/1999/xhtml">
            <p>FORMULA: C4H4O5</p>
          </html>
        </notes>
      </species>
      <species id="M_MAL_c_p5_MC_c" name="MAL" compartment="c" charge="-2">
        <notes>
          <html xmlns="http://www.w3.org/1999/xhtml">
            <p>FORMULA: C4H4O5</p>
          </html>
        </notes>
      </species>
      <species id="M_MAL_c_p6_GC_c" name="MAL" compartment="c" charge="-2">
        <notes>
          <html xmlns="http://www.w3.org/1999/xhtml">
            <p>FORMULA: C4H4O5</p>
          </html>
        </notes>
      </species>
      <species id="M_MAL_c_p6_MC_c" name="MAL" compartment="c" charge="-2">
        <notes>
          <html xmlns="http://www.w3.org/1999/xhtml">
            <p>FORMULA: C4H4O5</p>
          </html>
        </notes>
      </species>
      <species id="M_2_KETOGLUTARATE_p_p1_GC_p" name="2-KETOGLUTARATE" compartment="p" charge="-2">
        <notes>
          <html xmlns="http://www.w3.org/1999/xhtml">
            <p>FORMULA: C5H4O5</p>
          </html>
        </notes>
      </species>
      <species id="M_MAL_p_p1_GC_p" name="MAL" compartment="p" charge="-2">
        <notes>
          <html xmlns="http://www.w3.org/1999/xhtml">
            <p>FORMULA: C4H4O5</p>
          </html>
        </notes>
      </species>
      <species id="M_MAL_p_p1_MC_p" name="MAL" compartment="p" charge="-2">
        <notes>
          <html xmlns="http://www.w3.org/1999/xhtml">
            <p>FORMULA: C4H4O5</p>
          </html>
        </notes>
      </species>
      <species id="M_2_KETOGLUTARATE_p_p1_MC_p" name="2-KETOGLUTARATE" compartment="p" charge="-2">
        <notes>
          <html xmlns="http://www.w3.org/1999/xhtml">
            <p>FORMULA: C5H4O5</p>
          </html>
        </notes>
      </species>
      <species id="M_2_KETOGLUTARATE_p_p2_GC_p" name="2-KETOGLUTARATE" compartment="p" charge="-2">
        <notes>
          <html xmlns="http://www.w3.org/1999/xhtml">
            <p>FORMULA: C5H4O5</p>
          </html>
        </notes>
      </species>
      <species id="M_MAL_p_p2_GC_p" name="MAL" compartment="p" charge="-2">
        <notes>
          <html xmlns="http://www.w3.org/1999/xhtml">
            <p>FORMULA: C4H4O5</p>
          </html>
        </notes>
      </species>
      <species id="M_2_KETOGLUTARATE_p_p2_MC_p" name="2-KETOGLUTARATE" compartment="p" charge="-2">
        <notes>
          <html xmlns="http://www.w3.org/1999/xhtml">
            <p>FORMULA: C5H4O5</p>
          </html>
        </notes>
      </species>
      <species id="M_MAL_p_p2_MC_p" name="MAL" compartment="p" charge="-2">
        <notes>
          <html xmlns="http://www.w3.org/1999/xhtml">
            <p>FORMULA: C4H4O5</p>
          </html>
        </notes>
      </species>
      <species id="M_MAL_p_p3_GC_p" name="MAL" compartment="p" charge="-2">
        <notes>
          <html xmlns="http://www.w3.org/1999/xhtml">
            <p>FORMULA: C4H4O5</p>
          </html>
        </notes>
      </species>
      <species id="M_2_KETOGLUTARATE_p_p3_GC_p" name="2-KETOGLUTARATE" compartment="p" charge="-2">
        <notes>
          <html xmlns="http://www.w3.org/1999/xhtml">
            <p>FORMULA: C5H4O5</p>
          </html>
        </notes>
      </species>
      <species id="M_2_KETOGLUTARATE_p_p3_MC_p" name="2-KETOGLUTARATE" compartment="p" charge="-2">
        <notes>
          <html xmlns="http://www.w3.org/1999/xhtml">
            <p>FORMULA: C5H4O5</p>
          </html>
        </notes>
      </species>
      <species id="M_MAL_p_p3_MC_p" name="MAL" compartment="p" charge="-2">
        <notes>
          <html xmlns="http://www.w3.org/1999/xhtml">
            <p>FORMULA: C4H4O5</p>
          </html>
        </notes>
      </species>
      <species id="M_MAL_p_p4_GC_p" name="MAL" compartment="p" charge="-2">
        <notes>
          <html xmlns="http://www.w3.org/1999/xhtml">
            <p>FORMULA: C4H4O5</p>
          </html>
        </notes>
      </species>
      <species id="M_2_KETOGLUTARATE_p_p4_GC_p" name="2-KETOGLUTARATE" compartment="p" charge="-2">
        <notes>
          <html xmlns="http://www.w3.org/1999/xhtml">
            <p>FORMULA: C5H4O5</p>
          </html>
        </notes>
      </species>
      <species id="M_2_KETOGLUTARATE_p_p4_MC_p" name="2-KETOGLUTARATE" compartment="p" charge="-2">
        <notes>
          <html xmlns="http://www.w3.org/1999/xhtml">
            <p>FORMULA: C5H4O5</p>
          </html>
        </notes>
      </species>
      <species id="M_MAL_p_p4_MC_p" name="MAL" compartment="p" charge="-2">
        <notes>
          <html xmlns="http://www.w3.org/1999/xhtml">
            <p>FORMULA: C4H4O5</p>
          </html>
        </notes>
      </species>
      <species id="M_MAL_p_p5_GC_p" name="MAL" compartment="p" charge="-2">
        <notes>
          <html xmlns="http://www.w3.org/1999/xhtml">
            <p>FORMULA: C4H4O5</p>
          </html>
        </notes>
      </species>
      <species id="M_2_KETOGLUTARATE_p_p5_GC_p" name="2-KETOGLUTARATE" compartment="p" charge="-2">
        <notes>
          <html xmlns="http://www.w3.org/1999/xhtml">
            <p>FORMULA: C5H4O5</p>
          </html>
        </notes>
      </species>
      <species id="M_2_KETOGLUTARATE_p_p5_MC_p" name="2-KETOGLUTARATE" compartment="p" charge="-2">
        <notes>
          <html xmlns="http://www.w3.org/1999/xhtml">
            <p>FORMULA: C5H4O5</p>
          </html>
        </notes>
      </species>
      <species id="M_MAL_p_p5_MC_p" name="MAL" compartment="p" charge="-2">
        <notes>
          <html xmlns="http://www.w3.org/1999/xhtml">
            <p>FORMULA: C4H4O5</p>
          </html>
        </notes>
      </species>
      <species id="M_2_KETOGLUTARATE_p_p6_GC_p" name="2-KETOGLUTARATE" compartment="p" charge="-2">
        <notes>
          <html xmlns="http://www.w3.org/1999/xhtml">
            <p>FORMULA: C5H4O5</p>
          </html>
        </notes>
      </species>
      <species id="M_MAL_p_p6_GC_p" name="MAL" compartment="p" charge="-2">
        <notes>
          <html xmlns="http://www.w3.org/1999/xhtml">
            <p>FORMULA: C4H4O5</p>
          </html>
        </notes>
      </species>
      <species id="M_2_KETOGLUTARATE_p_p6_MC_p" name="2-KETOGLUTARATE" compartment="p" charge="-2">
        <notes>
          <html xmlns="http://www.w3.org/1999/xhtml">
            <p>FORMULA: C5H4O5</p>
          </html>
        </notes>
      </species>
      <species id="M_MAL_p_p6_MC_p" name="MAL" compartment="p" charge="-2">
        <notes>
          <html xmlns="http://www.w3.org/1999/xhtml">
            <p>FORMULA: C4H4O5</p>
          </html>
        </notes>
      </species>
      <species id="M_OXALACETIC_ACID_c_p1_GC_c" name="OXALACETIC_ACID[c]" compartment="c" charge="-2">
        <notes>
          <html xmlns="http://www.w3.org/1999/xhtml">
            <p>FORMULA: C4H2O5</p>
          </html>
        </notes>
      </species>
      <species id="M_OXALACETIC_ACID_m_p1_GC_m" name="OXALACETIC_ACID[m]" compartment="m" charge="-2">
        <notes>
          <html xmlns="http://www.w3.org/1999/xhtml">
            <p>FORMULA: C4H2O5</p>
          </html>
        </notes>
      </species>
      <species id="M_OXALACETIC_ACID_c_p1_MC_c" name="OXALACETIC_ACID[c]" compartment="c" charge="-2">
        <notes>
          <html xmlns="http://www.w3.org/1999/xhtml">
            <p>FORMULA: C4H2O5</p>
          </html>
        </notes>
      </species>
      <species id="M_OXALACETIC_ACID_m_p1_MC_m" name="OXALACETIC_ACID[m]" compartment="m" charge="-2">
        <notes>
          <html xmlns="http://www.w3.org/1999/xhtml">
            <p>FORMULA: C4H2O5</p>
          </html>
        </notes>
      </species>
      <species id="M_OXALACETIC_ACID_m_p2_GC_m" name="OXALACETIC_ACID[m]" compartment="m" charge="-2">
        <notes>
          <html xmlns="http://www.w3.org/1999/xhtml">
            <p>FORMULA: C4H2O5</p>
          </html>
        </notes>
      </species>
      <species id="M_OXALACETIC_ACID_c_p2_GC_c" name="OXALACETIC_ACID[c]" compartment="c" charge="-2">
        <notes>
          <html xmlns="http://www.w3.org/1999/xhtml">
            <p>FORMULA: C4H2O5</p>
          </html>
        </notes>
      </species>
      <species id="M_OXALACETIC_ACID_c_p2_MC_c" name="OXALACETIC_ACID[c]" compartment="c" charge="-2">
        <notes>
          <html xmlns="http://www.w3.org/1999/xhtml">
            <p>FORMULA: C4H2O5</p>
          </html>
        </notes>
      </species>
      <species id="M_OXALACETIC_ACID_m_p2_MC_m" name="OXALACETIC_ACID[m]" compartment="m" charge="-2">
        <notes>
          <html xmlns="http://www.w3.org/1999/xhtml">
            <p>FORMULA: C4H2O5</p>
          </html>
        </notes>
      </species>
      <species id="M_OXALACETIC_ACID_c_p3_GC_c" name="OXALACETIC_ACID[c]" compartment="c" charge="-2">
        <notes>
          <html xmlns="http://www.w3.org/1999/xhtml">
            <p>FORMULA: C4H2O5</p>
          </html>
        </notes>
      </species>
      <species id="M_OXALACETIC_ACID_m_p3_GC_m" name="OXALACETIC_ACID[m]" compartment="m" charge="-2">
        <notes>
          <html xmlns="http://www.w3.org/1999/xhtml">
            <p>FORMULA: C4H2O5</p>
          </html>
        </notes>
      </species>
      <species id="M_OXALACETIC_ACID_m_p3_MC_m" name="OXALACETIC_ACID[m]" compartment="m" charge="-2">
        <notes>
          <html xmlns="http://www.w3.org/1999/xhtml">
            <p>FORMULA: C4H2O5</p>
          </html>
        </notes>
      </species>
      <species id="M_OXALACETIC_ACID_c_p3_MC_c" name="OXALACETIC_ACID[c]" compartment="c" charge="-2">
        <notes>
          <html xmlns="http://www.w3.org/1999/xhtml">
            <p>FORMULA: C4H2O5</p>
          </html>
        </notes>
      </species>
      <species id="M_OXALACETIC_ACID_c_p4_GC_c" name="OXALACETIC_ACID[c]" compartment="c" charge="-2">
        <notes>
          <html xmlns="http://www.w3.org/1999/xhtml">
            <p>FORMULA: C4H2O5</p>
          </html>
        </notes>
      </species>
      <species id="M_OXALACETIC_ACID_m_p4_GC_m" name="OXALACETIC_ACID[m]" compartment="m" charge="-2">
        <notes>
          <html xmlns="http://www.w3.org/1999/xhtml">
            <p>FORMULA: C4H2O5</p>
          </html>
        </notes>
      </species>
      <species id="M_OXALACETIC_ACID_c_p4_MC_c" name="OXALACETIC_ACID[c]" compartment="c" charge="-2">
        <notes>
          <html xmlns="http://www.w3.org/1999/xhtml">
            <p>FORMULA: C4H2O5</p>
          </html>
        </notes>
      </species>
      <species id="M_OXALACETIC_ACID_m_p4_MC_m" name="OXALACETIC_ACID[m]" compartment="m" charge="-2">
        <notes>
          <html xmlns="http://www.w3.org/1999/xhtml">
            <p>FORMULA: C4H2O5</p>
          </html>
        </notes>
      </species>
      <species id="M_OXALACETIC_ACID_c_p5_GC_c" name="OXALACETIC_ACID[c]" compartment="c" charge="-2">
        <notes>
          <html xmlns="http://www.w3.org/1999/xhtml">
            <p>FORMULA: C4H2O5</p>
          </html>
        </notes>
      </species>
      <species id="M_OXALACETIC_ACID_m_p5_GC_m" name="OXALACETIC_ACID[m]" compartment="m" charge="-2">
        <notes>
          <html xmlns="http://www.w3.org/1999/xhtml">
            <p>FORMULA: C4H2O5</p>
          </html>
        </notes>
      </species>
      <species id="M_OXALACETIC_ACID_c_p5_MC_c" name="OXALACETIC_ACID[c]" compartment="c" charge="-2">
        <notes>
          <html xmlns="http://www.w3.org/1999/xhtml">
            <p>FORMULA: C4H2O5</p>
          </html>
        </notes>
      </species>
      <species id="M_OXALACETIC_ACID_m_p5_MC_m" name="OXALACETIC_ACID[m]" compartment="m" charge="-2">
        <notes>
          <html xmlns="http://www.w3.org/1999/xhtml">
            <p>FORMULA: C4H2O5</p>
          </html>
        </notes>
      </species>
      <species id="M_OXALACETIC_ACID_m_p6_GC_m" name="OXALACETIC_ACID[m]" compartment="m" charge="-2">
        <notes>
          <html xmlns="http://www.w3.org/1999/xhtml">
            <p>FORMULA: C4H2O5</p>
          </html>
        </notes>
      </species>
      <species id="M_OXALACETIC_ACID_c_p6_GC_c" name="OXALACETIC_ACID[c]" compartment="c" charge="-2">
        <notes>
          <html xmlns="http://www.w3.org/1999/xhtml">
            <p>FORMULA: C4H2O5</p>
          </html>
        </notes>
      </species>
      <species id="M_OXALACETIC_ACID_c_p6_MC_c" name="OXALACETIC_ACID[c]" compartment="c" charge="-2">
        <notes>
          <html xmlns="http://www.w3.org/1999/xhtml">
            <p>FORMULA: C4H2O5</p>
          </html>
        </notes>
      </species>
      <species id="M_OXALACETIC_ACID_m_p6_MC_m" name="OXALACETIC_ACID[m]" compartment="m" charge="-2">
        <notes>
          <html xmlns="http://www.w3.org/1999/xhtml">
            <p>FORMULA: C4H2O5</p>
          </html>
        </notes>
      </species>
      <species id="M_SUC_c_p1_GC_c" name="SUC" compartment="c" charge="-2">
        <notes>
          <html xmlns="http://www.w3.org/1999/xhtml">
            <p>FORMULA: C4H4O4</p>
          </html>
        </notes>
      </species>
      <species id="M_SUC_m_p1_GC_m" name="SUC" compartment="m" charge="-2">
        <notes>
          <html xmlns="http://www.w3.org/1999/xhtml">
            <p>FORMULA: C4H4O4</p>
          </html>
        </notes>
      </species>
      <species id="M_SUC_c_p1_MC_c" name="SUC" compartment="c" charge="-2">
        <notes>
          <html xmlns="http://www.w3.org/1999/xhtml">
            <p>FORMULA: C4H4O4</p>
          </html>
        </notes>
      </species>
      <species id="M_SUC_m_p1_MC_m" name="SUC" compartment="m" charge="-2">
        <notes>
          <html xmlns="http://www.w3.org/1999/xhtml">
            <p>FORMULA: C4H4O4</p>
          </html>
        </notes>
      </species>
      <species id="M_SUC_m_p2_GC_m" name="SUC" compartment="m" charge="-2">
        <notes>
          <html xmlns="http://www.w3.org/1999/xhtml">
            <p>FORMULA: C4H4O4</p>
          </html>
        </notes>
      </species>
      <species id="M_SUC_c_p2_GC_c" name="SUC" compartment="c" charge="-2">
        <notes>
          <html xmlns="http://www.w3.org/1999/xhtml">
            <p>FORMULA: C4H4O4</p>
          </html>
        </notes>
      </species>
      <species id="M_SUC_c_p2_MC_c" name="SUC" compartment="c" charge="-2">
        <notes>
          <html xmlns="http://www.w3.org/1999/xhtml">
            <p>FORMULA: C4H4O4</p>
          </html>
        </notes>
      </species>
      <species id="M_SUC_m_p2_MC_m" name="SUC" compartment="m" charge="-2">
        <notes>
          <html xmlns="http://www.w3.org/1999/xhtml">
            <p>FORMULA: C4H4O4</p>
          </html>
        </notes>
      </species>
      <species id="M_SUC_m_p3_GC_m" name="SUC" compartment="m" charge="-2">
        <notes>
          <html xmlns="http://www.w3.org/1999/xhtml">
            <p>FORMULA: C4H4O4</p>
          </html>
        </notes>
      </species>
      <species id="M_SUC_c_p3_GC_c" name="SUC" compartment="c" charge="-2">
        <notes>
          <html xmlns="http://www.w3.org/1999/xhtml">
            <p>FORMULA: C4H4O4</p>
          </html>
        </notes>
      </species>
      <species id="M_SUC_c_p3_MC_c" name="SUC" compartment="c" charge="-2">
        <notes>
          <html xmlns="http://www.w3.org/1999/xhtml">
            <p>FORMULA: C4H4O4</p>
          </html>
        </notes>
      </species>
      <species id="M_SUC_m_p3_MC_m" name="SUC" compartment="m" charge="-2">
        <notes>
          <html xmlns="http://www.w3.org/1999/xhtml">
            <p>FORMULA: C4H4O4</p>
          </html>
        </notes>
      </species>
      <species id="M_SUC_c_p4_GC_c" name="SUC" compartment="c" charge="-2">
        <notes>
          <html xmlns="http://www.w3.org/1999/xhtml">
            <p>FORMULA: C4H4O4</p>
          </html>
        </notes>
      </species>
      <species id="M_SUC_m_p4_GC_m" name="SUC" compartment="m" charge="-2">
        <notes>
          <html xmlns="http://www.w3.org/1999/xhtml">
            <p>FORMULA: C4H4O4</p>
          </html>
        </notes>
      </species>
      <species id="M_SUC_c_p4_MC_c" name="SUC" compartment="c" charge="-2">
        <notes>
          <html xmlns="http://www.w3.org/1999/xhtml">
            <p>FORMULA: C4H4O4</p>
          </html>
        </notes>
      </species>
      <species id="M_SUC_m_p4_MC_m" name="SUC" compartment="m" charge="-2">
        <notes>
          <html xmlns="http://www.w3.org/1999/xhtml">
            <p>FORMULA: C4H4O4</p>
          </html>
        </notes>
      </species>
      <species id="M_SUC_c_p5_GC_c" name="SUC" compartment="c" charge="-2">
        <notes>
          <html xmlns="http://www.w3.org/1999/xhtml">
            <p>FORMULA: C4H4O4</p>
          </html>
        </notes>
      </species>
      <species id="M_SUC_m_p5_GC_m" name="SUC" compartment="m" charge="-2">
        <notes>
          <html xmlns="http://www.w3.org/1999/xhtml">
            <p>FORMULA: C4H4O4</p>
          </html>
        </notes>
      </species>
      <species id="M_SUC_m_p5_MC_m" name="SUC" compartment="m" charge="-2">
        <notes>
          <html xmlns="http://www.w3.org/1999/xhtml">
            <p>FORMULA: C4H4O4</p>
          </html>
        </notes>
      </species>
      <species id="M_SUC_c_p5_MC_c" name="SUC" compartment="c" charge="-2">
        <notes>
          <html xmlns="http://www.w3.org/1999/xhtml">
            <p>FORMULA: C4H4O4</p>
          </html>
        </notes>
      </species>
      <species id="M_SUC_c_p6_GC_c" name="SUC" compartment="c" charge="-2">
        <notes>
          <html xmlns="http://www.w3.org/1999/xhtml">
            <p>FORMULA: C4H4O4</p>
          </html>
        </notes>
      </species>
      <species id="M_SUC_m_p6_GC_m" name="SUC" compartment="m" charge="-2">
        <notes>
          <html xmlns="http://www.w3.org/1999/xhtml">
            <p>FORMULA: C4H4O4</p>
          </html>
        </notes>
      </species>
      <species id="M_SUC_m_p6_MC_m" name="SUC" compartment="m" charge="-2">
        <notes>
          <html xmlns="http://www.w3.org/1999/xhtml">
            <p>FORMULA: C4H4O4</p>
          </html>
        </notes>
      </species>
      <species id="M_SUC_c_p6_MC_c" name="SUC" compartment="c" charge="-2">
        <notes>
          <html xmlns="http://www.w3.org/1999/xhtml">
            <p>FORMULA: C4H4O4</p>
          </html>
        </notes>
      </species>
      <species id="M_2K_ADIPATE_m_p1_GC_m" name="2K-ADIPATE" compartment="m" charge="-2">
        <notes>
          <html xmlns="http://www.w3.org/1999/xhtml">
            <p>FORMULA: C6H6O5</p>
          </html>
        </notes>
      </species>
      <species id="M_2K_ADIPATE_c_p1_GC_c" name="2K-ADIPATE" compartment="c" charge="-2">
        <notes>
          <html xmlns="http://www.w3.org/1999/xhtml">
            <p>FORMULA: C6H6O5</p>
          </html>
        </notes>
      </species>
      <species id="M_2K_ADIPATE_c_p1_MC_c" name="2K-ADIPATE" compartment="c" charge="-2">
        <notes>
          <html xmlns="http://www.w3.org/1999/xhtml">
            <p>FORMULA: C6H6O5</p>
          </html>
        </notes>
      </species>
      <species id="M_2K_ADIPATE_m_p1_MC_m" name="2K-ADIPATE" compartment="m" charge="-2">
        <notes>
          <html xmlns="http://www.w3.org/1999/xhtml">
            <p>FORMULA: C6H6O5</p>
          </html>
        </notes>
      </species>
      <species id="M_2K_ADIPATE_c_p2_GC_c" name="2K-ADIPATE" compartment="c" charge="-2">
        <notes>
          <html xmlns="http://www.w3.org/1999/xhtml">
            <p>FORMULA: C6H6O5</p>
          </html>
        </notes>
      </species>
      <species id="M_2K_ADIPATE_m_p2_GC_m" name="2K-ADIPATE" compartment="m" charge="-2">
        <notes>
          <html xmlns="http://www.w3.org/1999/xhtml">
            <p>FORMULA: C6H6O5</p>
          </html>
        </notes>
      </species>
      <species id="M_2K_ADIPATE_c_p2_MC_c" name="2K-ADIPATE" compartment="c" charge="-2">
        <notes>
          <html xmlns="http://www.w3.org/1999/xhtml">
            <p>FORMULA: C6H6O5</p>
          </html>
        </notes>
      </species>
      <species id="M_2K_ADIPATE_m_p2_MC_m" name="2K-ADIPATE" compartment="m" charge="-2">
        <notes>
          <html xmlns="http://www.w3.org/1999/xhtml">
            <p>FORMULA: C6H6O5</p>
          </html>
        </notes>
      </species>
      <species id="M_2K_ADIPATE_m_p3_GC_m" name="2K-ADIPATE" compartment="m" charge="-2">
        <notes>
          <html xmlns="http://www.w3.org/1999/xhtml">
            <p>FORMULA: C6H6O5</p>
          </html>
        </notes>
      </species>
      <species id="M_2K_ADIPATE_c_p3_GC_c" name="2K-ADIPATE" compartment="c" charge="-2">
        <notes>
          <html xmlns="http://www.w3.org/1999/xhtml">
            <p>FORMULA: C6H6O5</p>
          </html>
        </notes>
      </species>
      <species id="M_2K_ADIPATE_m_p3_MC_m" name="2K-ADIPATE" compartment="m" charge="-2">
        <notes>
          <html xmlns="http://www.w3.org/1999/xhtml">
            <p>FORMULA: C6H6O5</p>
          </html>
        </notes>
      </species>
      <species id="M_2K_ADIPATE_c_p3_MC_c" name="2K-ADIPATE" compartment="c" charge="-2">
        <notes>
          <html xmlns="http://www.w3.org/1999/xhtml">
            <p>FORMULA: C6H6O5</p>
          </html>
        </notes>
      </species>
      <species id="M_2K_ADIPATE_m_p4_GC_m" name="2K-ADIPATE" compartment="m" charge="-2">
        <notes>
          <html xmlns="http://www.w3.org/1999/xhtml">
            <p>FORMULA: C6H6O5</p>
          </html>
        </notes>
      </species>
      <species id="M_2K_ADIPATE_c_p4_GC_c" name="2K-ADIPATE" compartment="c" charge="-2">
        <notes>
          <html xmlns="http://www.w3.org/1999/xhtml">
            <p>FORMULA: C6H6O5</p>
          </html>
        </notes>
      </species>
      <species id="M_2K_ADIPATE_m_p4_MC_m" name="2K-ADIPATE" compartment="m" charge="-2">
        <notes>
          <html xmlns="http://www.w3.org/1999/xhtml">
            <p>FORMULA: C6H6O5</p>
          </html>
        </notes>
      </species>
      <species id="M_2K_ADIPATE_c_p4_MC_c" name="2K-ADIPATE" compartment="c" charge="-2">
        <notes>
          <html xmlns="http://www.w3.org/1999/xhtml">
            <p>FORMULA: C6H6O5</p>
          </html>
        </notes>
      </species>
      <species id="M_2K_ADIPATE_m_p5_GC_m" name="2K-ADIPATE" compartment="m" charge="-2">
        <notes>
          <html xmlns="http://www.w3.org/1999/xhtml">
            <p>FORMULA: C6H6O5</p>
          </html>
        </notes>
      </species>
      <species id="M_2K_ADIPATE_c_p5_GC_c" name="2K-ADIPATE" compartment="c" charge="-2">
        <notes>
          <html xmlns="http://www.w3.org/1999/xhtml">
            <p>FORMULA: C6H6O5</p>
          </html>
        </notes>
      </species>
      <species id="M_2K_ADIPATE_c_p5_MC_c" name="2K-ADIPATE" compartment="c" charge="-2">
        <notes>
          <html xmlns="http://www.w3.org/1999/xhtml">
            <p>FORMULA: C6H6O5</p>
          </html>
        </notes>
      </species>
      <species id="M_2K_ADIPATE_m_p5_MC_m" name="2K-ADIPATE" compartment="m" charge="-2">
        <notes>
          <html xmlns="http://www.w3.org/1999/xhtml">
            <p>FORMULA: C6H6O5</p>
          </html>
        </notes>
      </species>
      <species id="M_2K_ADIPATE_c_p6_GC_c" name="2K-ADIPATE" compartment="c" charge="-2">
        <notes>
          <html xmlns="http://www.w3.org/1999/xhtml">
            <p>FORMULA: C6H6O5</p>
          </html>
        </notes>
      </species>
      <species id="M_2K_ADIPATE_m_p6_GC_m" name="2K-ADIPATE" compartment="m" charge="-2">
        <notes>
          <html xmlns="http://www.w3.org/1999/xhtml">
            <p>FORMULA: C6H6O5</p>
          </html>
        </notes>
      </species>
      <species id="M_2K_ADIPATE_c_p6_MC_c" name="2K-ADIPATE" compartment="c" charge="-2">
        <notes>
          <html xmlns="http://www.w3.org/1999/xhtml">
            <p>FORMULA: C6H6O5</p>
          </html>
        </notes>
      </species>
      <species id="M_2K_ADIPATE_m_p6_MC_m" name="2K-ADIPATE" compartment="m" charge="-2">
        <notes>
          <html xmlns="http://www.w3.org/1999/xhtml">
            <p>FORMULA: C6H6O5</p>
          </html>
        </notes>
      </species>
      <species id="M_SUC_COA_m_p1_GC_m" name="SUC-COA" compartment="m" charge="-5">
        <notes>
          <html xmlns="http://www.w3.org/1999/xhtml">
            <p>FORMULA: C25H35N7O19P3S1</p>
          </html>
        </notes>
      </species>
      <species id="M_SUC_COA_m_p1_MC_m" name="SUC-COA" compartment="m" charge="-5">
        <notes>
          <html xmlns="http://www.w3.org/1999/xhtml">
            <p>FORMULA: C25H35N7O19P3S1</p>
          </html>
        </notes>
      </species>
      <species id="M_SUC_COA_m_p2_GC_m" name="SUC-COA" compartment="m" charge="-5">
        <notes>
          <html xmlns="http://www.w3.org/1999/xhtml">
            <p>FORMULA: C25H35N7O19P3S1</p>
          </html>
        </notes>
      </species>
      <species id="M_SUC_COA_m_p2_MC_m" name="SUC-COA" compartment="m" charge="-5">
        <notes>
          <html xmlns="http://www.w3.org/1999/xhtml">
            <p>FORMULA: C25H35N7O19P3S1</p>
          </html>
        </notes>
      </species>
      <species id="M_SUC_COA_m_p3_GC_m" name="SUC-COA" compartment="m" charge="-5">
        <notes>
          <html xmlns="http://www.w3.org/1999/xhtml">
            <p>FORMULA: C25H35N7O19P3S1</p>
          </html>
        </notes>
      </species>
      <species id="M_SUC_COA_m_p3_MC_m" name="SUC-COA" compartment="m" charge="-5">
        <notes>
          <html xmlns="http://www.w3.org/1999/xhtml">
            <p>FORMULA: C25H35N7O19P3S1</p>
          </html>
        </notes>
      </species>
      <species id="M_SUC_COA_m_p4_GC_m" name="SUC-COA" compartment="m" charge="-5">
        <notes>
          <html xmlns="http://www.w3.org/1999/xhtml">
            <p>FORMULA: C25H35N7O19P3S1</p>
          </html>
        </notes>
      </species>
      <species id="M_SUC_COA_m_p4_MC_m" name="SUC-COA" compartment="m" charge="-5">
        <notes>
          <html xmlns="http://www.w3.org/1999/xhtml">
            <p>FORMULA: C25H35N7O19P3S1</p>
          </html>
        </notes>
      </species>
      <species id="M_SUC_COA_m_p5_GC_m" name="SUC-COA" compartment="m" charge="-5">
        <notes>
          <html xmlns="http://www.w3.org/1999/xhtml">
            <p>FORMULA: C25H35N7O19P3S1</p>
          </html>
        </notes>
      </species>
      <species id="M_SUC_COA_m_p5_MC_m" name="SUC-COA" compartment="m" charge="-5">
        <notes>
          <html xmlns="http://www.w3.org/1999/xhtml">
            <p>FORMULA: C25H35N7O19P3S1</p>
          </html>
        </notes>
      </species>
      <species id="M_SUC_COA_m_p6_GC_m" name="SUC-COA" compartment="m" charge="-5">
        <notes>
          <html xmlns="http://www.w3.org/1999/xhtml">
            <p>FORMULA: C25H35N7O19P3S1</p>
          </html>
        </notes>
      </species>
      <species id="M_SUC_COA_m_p6_MC_m" name="SUC-COA" compartment="m" charge="-5">
        <notes>
          <html xmlns="http://www.w3.org/1999/xhtml">
            <p>FORMULA: C25H35N7O19P3S1</p>
          </html>
        </notes>
      </species>
      <species id="M_2_PG_c_p1_GC_c" name="2-PG" compartment="c" charge="-3">
        <notes>
          <html xmlns="http://www.w3.org/1999/xhtml">
            <p>FORMULA: C3H4O7P1</p>
          </html>
        </notes>
      </species>
      <species id="M_PHOSPHO_ENOL_PYRUVATE_c_p1_GC_c" name="PHOSPHO-ENOL-PYRUVATE" compartment="c" charge="-3">
        <notes>
          <html xmlns="http://www.w3.org/1999/xhtml">
            <p>FORMULA: C3H2O6P1</p>
          </html>
        </notes>
      </species>
      <species id="M_2_PG_c_p1_MC_c" name="2-PG" compartment="c" charge="-3">
        <notes>
          <html xmlns="http://www.w3.org/1999/xhtml">
            <p>FORMULA: C3H4O7P1</p>
          </html>
        </notes>
      </species>
      <species id="M_PHOSPHO_ENOL_PYRUVATE_c_p1_MC_c" name="PHOSPHO-ENOL-PYRUVATE" compartment="c" charge="-3">
        <notes>
          <html xmlns="http://www.w3.org/1999/xhtml">
            <p>FORMULA: C3H2O6P1</p>
          </html>
        </notes>
      </species>
      <species id="M_2_PG_c_p2_GC_c" name="2-PG" compartment="c" charge="-3">
        <notes>
          <html xmlns="http://www.w3.org/1999/xhtml">
            <p>FORMULA: C3H4O7P1</p>
          </html>
        </notes>
      </species>
      <species id="M_PHOSPHO_ENOL_PYRUVATE_c_p2_GC_c" name="PHOSPHO-ENOL-PYRUVATE" compartment="c" charge="-3">
        <notes>
          <html xmlns="http://www.w3.org/1999/xhtml">
            <p>FORMULA: C3H2O6P1</p>
          </html>
        </notes>
      </species>
      <species id="M_PHOSPHO_ENOL_PYRUVATE_c_p2_MC_c" name="PHOSPHO-ENOL-PYRUVATE" compartment="c" charge="-3">
        <notes>
          <html xmlns="http://www.w3.org/1999/xhtml">
            <p>FORMULA: C3H2O6P1</p>
          </html>
        </notes>
      </species>
      <species id="M_2_PG_c_p2_MC_c" name="2-PG" compartment="c" charge="-3">
        <notes>
          <html xmlns="http://www.w3.org/1999/xhtml">
            <p>FORMULA: C3H4O7P1</p>
          </html>
        </notes>
      </species>
      <species id="M_2_PG_c_p3_GC_c" name="2-PG" compartment="c" charge="-3">
        <notes>
          <html xmlns="http://www.w3.org/1999/xhtml">
            <p>FORMULA: C3H4O7P1</p>
          </html>
        </notes>
      </species>
      <species id="M_PHOSPHO_ENOL_PYRUVATE_c_p3_GC_c" name="PHOSPHO-ENOL-PYRUVATE" compartment="c" charge="-3">
        <notes>
          <html xmlns="http://www.w3.org/1999/xhtml">
            <p>FORMULA: C3H2O6P1</p>
          </html>
        </notes>
      </species>
      <species id="M_2_PG_c_p3_MC_c" name="2-PG" compartment="c" charge="-3">
        <notes>
          <html xmlns="http://www.w3.org/1999/xhtml">
            <p>FORMULA: C3H4O7P1</p>
          </html>
        </notes>
      </species>
      <species id="M_PHOSPHO_ENOL_PYRUVATE_c_p3_MC_c" name="PHOSPHO-ENOL-PYRUVATE" compartment="c" charge="-3">
        <notes>
          <html xmlns="http://www.w3.org/1999/xhtml">
            <p>FORMULA: C3H2O6P1</p>
          </html>
        </notes>
      </species>
      <species id="M_PHOSPHO_ENOL_PYRUVATE_c_p4_GC_c" name="PHOSPHO-ENOL-PYRUVATE" compartment="c" charge="-3">
        <notes>
          <html xmlns="http://www.w3.org/1999/xhtml">
            <p>FORMULA: C3H2O6P1</p>
          </html>
        </notes>
      </species>
      <species id="M_2_PG_c_p4_GC_c" name="2-PG" compartment="c" charge="-3">
        <notes>
          <html xmlns="http://www.w3.org/1999/xhtml">
            <p>FORMULA: C3H4O7P1</p>
          </html>
        </notes>
      </species>
      <species id="M_2_PG_c_p4_MC_c" name="2-PG" compartment="c" charge="-3">
        <notes>
          <html xmlns="http://www.w3.org/1999/xhtml">
            <p>FORMULA: C3H4O7P1</p>
          </html>
        </notes>
      </species>
      <species id="M_PHOSPHO_ENOL_PYRUVATE_c_p4_MC_c" name="PHOSPHO-ENOL-PYRUVATE" compartment="c" charge="-3">
        <notes>
          <html xmlns="http://www.w3.org/1999/xhtml">
            <p>FORMULA: C3H2O6P1</p>
          </html>
        </notes>
      </species>
      <species id="M_PHOSPHO_ENOL_PYRUVATE_c_p5_GC_c" name="PHOSPHO-ENOL-PYRUVATE" compartment="c" charge="-3">
        <notes>
          <html xmlns="http://www.w3.org/1999/xhtml">
            <p>FORMULA: C3H2O6P1</p>
          </html>
        </notes>
      </species>
      <species id="M_2_PG_c_p5_GC_c" name="2-PG" compartment="c" charge="-3">
        <notes>
          <html xmlns="http://www.w3.org/1999/xhtml">
            <p>FORMULA: C3H4O7P1</p>
          </html>
        </notes>
      </species>
      <species id="M_2_PG_c_p5_MC_c" name="2-PG" compartment="c" charge="-3">
        <notes>
          <html xmlns="http://www.w3.org/1999/xhtml">
            <p>FORMULA: C3H4O7P1</p>
          </html>
        </notes>
      </species>
      <species id="M_PHOSPHO_ENOL_PYRUVATE_c_p5_MC_c" name="PHOSPHO-ENOL-PYRUVATE" compartment="c" charge="-3">
        <notes>
          <html xmlns="http://www.w3.org/1999/xhtml">
            <p>FORMULA: C3H2O6P1</p>
          </html>
        </notes>
      </species>
      <species id="M_PHOSPHO_ENOL_PYRUVATE_c_p6_GC_c" name="PHOSPHO-ENOL-PYRUVATE" compartment="c" charge="-3">
        <notes>
          <html xmlns="http://www.w3.org/1999/xhtml">
            <p>FORMULA: C3H2O6P1</p>
          </html>
        </notes>
      </species>
      <species id="M_2_PG_c_p6_GC_c" name="2-PG" compartment="c" charge="-3">
        <notes>
          <html xmlns="http://www.w3.org/1999/xhtml">
            <p>FORMULA: C3H4O7P1</p>
          </html>
        </notes>
      </species>
      <species id="M_PHOSPHO_ENOL_PYRUVATE_c_p6_MC_c" name="PHOSPHO-ENOL-PYRUVATE" compartment="c" charge="-3">
        <notes>
          <html xmlns="http://www.w3.org/1999/xhtml">
            <p>FORMULA: C3H2O6P1</p>
          </html>
        </notes>
      </species>
      <species id="M_2_PG_c_p6_MC_c" name="2-PG" compartment="c" charge="-3">
        <notes>
          <html xmlns="http://www.w3.org/1999/xhtml">
            <p>FORMULA: C3H4O7P1</p>
          </html>
        </notes>
      </species>
      <species id="M_PHOSPHO_ENOL_PYRUVATE_p_p1_GC_p" name="PHOSPHO-ENOL-PYRUVATE" compartment="p" charge="-3">
        <notes>
          <html xmlns="http://www.w3.org/1999/xhtml">
            <p>FORMULA: C3H2O6P1</p>
          </html>
        </notes>
      </species>
      <species id="M_2_PG_p_p1_GC_p" name="2-PG" compartment="p" charge="-3">
        <notes>
          <html xmlns="http://www.w3.org/1999/xhtml">
            <p>FORMULA: C3H4O7P1</p>
          </html>
        </notes>
      </species>
      <species id="M_WATER_p_p1_GC_p" name="WATER" compartment="p" charge="0">
        <notes>
          <html xmlns="http://www.w3.org/1999/xhtml">
            <p>FORMULA: H2O1</p>
          </html>
        </notes>
      </species>
      <species id="M_WATER_p_p1_MC_p" name="WATER" compartment="p" charge="0">
        <notes>
          <html xmlns="http://www.w3.org/1999/xhtml">
            <p>FORMULA: H2O1</p>
          </html>
        </notes>
      </species>
      <species id="M_2_PG_p_p1_MC_p" name="2-PG" compartment="p" charge="-3">
        <notes>
          <html xmlns="http://www.w3.org/1999/xhtml">
            <p>FORMULA: C3H4O7P1</p>
          </html>
        </notes>
      </species>
      <species id="M_PHOSPHO_ENOL_PYRUVATE_p_p1_MC_p" name="PHOSPHO-ENOL-PYRUVATE" compartment="p" charge="-3">
        <notes>
          <html xmlns="http://www.w3.org/1999/xhtml">
            <p>FORMULA: C3H2O6P1</p>
          </html>
        </notes>
      </species>
      <species id="M_2_PG_p_p2_GC_p" name="2-PG" compartment="p" charge="-3">
        <notes>
          <html xmlns="http://www.w3.org/1999/xhtml">
            <p>FORMULA: C3H4O7P1</p>
          </html>
        </notes>
      </species>
      <species id="M_PHOSPHO_ENOL_PYRUVATE_p_p2_GC_p" name="PHOSPHO-ENOL-PYRUVATE" compartment="p" charge="-3">
        <notes>
          <html xmlns="http://www.w3.org/1999/xhtml">
            <p>FORMULA: C3H2O6P1</p>
          </html>
        </notes>
      </species>
      <species id="M_WATER_p_p2_GC_p" name="WATER" compartment="p" charge="0">
        <notes>
          <html xmlns="http://www.w3.org/1999/xhtml">
            <p>FORMULA: H2O1</p>
          </html>
        </notes>
      </species>
      <species id="M_WATER_p_p2_MC_p" name="WATER" compartment="p" charge="0">
        <notes>
          <html xmlns="http://www.w3.org/1999/xhtml">
            <p>FORMULA: H2O1</p>
          </html>
        </notes>
      </species>
      <species id="M_PHOSPHO_ENOL_PYRUVATE_p_p2_MC_p" name="PHOSPHO-ENOL-PYRUVATE" compartment="p" charge="-3">
        <notes>
          <html xmlns="http://www.w3.org/1999/xhtml">
            <p>FORMULA: C3H2O6P1</p>
          </html>
        </notes>
      </species>
      <species id="M_2_PG_p_p2_MC_p" name="2-PG" compartment="p" charge="-3">
        <notes>
          <html xmlns="http://www.w3.org/1999/xhtml">
            <p>FORMULA: C3H4O7P1</p>
          </html>
        </notes>
      </species>
      <species id="M_2_PG_p_p3_GC_p" name="2-PG" compartment="p" charge="-3">
        <notes>
          <html xmlns="http://www.w3.org/1999/xhtml">
            <p>FORMULA: C3H4O7P1</p>
          </html>
        </notes>
      </species>
      <species id="M_PHOSPHO_ENOL_PYRUVATE_p_p3_GC_p" name="PHOSPHO-ENOL-PYRUVATE" compartment="p" charge="-3">
        <notes>
          <html xmlns="http://www.w3.org/1999/xhtml">
            <p>FORMULA: C3H2O6P1</p>
          </html>
        </notes>
      </species>
      <species id="M_WATER_p_p3_GC_p" name="WATER" compartment="p" charge="0">
        <notes>
          <html xmlns="http://www.w3.org/1999/xhtml">
            <p>FORMULA: H2O1</p>
          </html>
        </notes>
      </species>
      <species id="M_2_PG_p_p3_MC_p" name="2-PG" compartment="p" charge="-3">
        <notes>
          <html xmlns="http://www.w3.org/1999/xhtml">
            <p>FORMULA: C3H4O7P1</p>
          </html>
        </notes>
      </species>
      <species id="M_PHOSPHO_ENOL_PYRUVATE_p_p3_MC_p" name="PHOSPHO-ENOL-PYRUVATE" compartment="p" charge="-3">
        <notes>
          <html xmlns="http://www.w3.org/1999/xhtml">
            <p>FORMULA: C3H2O6P1</p>
          </html>
        </notes>
      </species>
      <species id="M_WATER_p_p3_MC_p" name="WATER" compartment="p" charge="0">
        <notes>
          <html xmlns="http://www.w3.org/1999/xhtml">
            <p>FORMULA: H2O1</p>
          </html>
        </notes>
      </species>
      <species id="M_2_PG_p_p4_GC_p" name="2-PG" compartment="p" charge="-3">
        <notes>
          <html xmlns="http://www.w3.org/1999/xhtml">
            <p>FORMULA: C3H4O7P1</p>
          </html>
        </notes>
      </species>
      <species id="M_PHOSPHO_ENOL_PYRUVATE_p_p4_GC_p" name="PHOSPHO-ENOL-PYRUVATE" compartment="p" charge="-3">
        <notes>
          <html xmlns="http://www.w3.org/1999/xhtml">
            <p>FORMULA: C3H2O6P1</p>
          </html>
        </notes>
      </species>
      <species id="M_WATER_p_p4_GC_p" name="WATER" compartment="p" charge="0">
        <notes>
          <html xmlns="http://www.w3.org/1999/xhtml">
            <p>FORMULA: H2O1</p>
          </html>
        </notes>
      </species>
      <species id="M_PHOSPHO_ENOL_PYRUVATE_p_p4_MC_p" name="PHOSPHO-ENOL-PYRUVATE" compartment="p" charge="-3">
        <notes>
          <html xmlns="http://www.w3.org/1999/xhtml">
            <p>FORMULA: C3H2O6P1</p>
          </html>
        </notes>
      </species>
      <species id="M_2_PG_p_p4_MC_p" name="2-PG" compartment="p" charge="-3">
        <notes>
          <html xmlns="http://www.w3.org/1999/xhtml">
            <p>FORMULA: C3H4O7P1</p>
          </html>
        </notes>
      </species>
      <species id="M_WATER_p_p4_MC_p" name="WATER" compartment="p" charge="0">
        <notes>
          <html xmlns="http://www.w3.org/1999/xhtml">
            <p>FORMULA: H2O1</p>
          </html>
        </notes>
      </species>
      <species id="M_2_PG_p_p5_GC_p" name="2-PG" compartment="p" charge="-3">
        <notes>
          <html xmlns="http://www.w3.org/1999/xhtml">
            <p>FORMULA: C3H4O7P1</p>
          </html>
        </notes>
      </species>
      <species id="M_PHOSPHO_ENOL_PYRUVATE_p_p5_GC_p" name="PHOSPHO-ENOL-PYRUVATE" compartment="p" charge="-3">
        <notes>
          <html xmlns="http://www.w3.org/1999/xhtml">
            <p>FORMULA: C3H2O6P1</p>
          </html>
        </notes>
      </species>
      <species id="M_WATER_p_p5_GC_p" name="WATER" compartment="p" charge="0">
        <notes>
          <html xmlns="http://www.w3.org/1999/xhtml">
            <p>FORMULA: H2O1</p>
          </html>
        </notes>
      </species>
      <species id="M_2_PG_p_p5_MC_p" name="2-PG" compartment="p" charge="-3">
        <notes>
          <html xmlns="http://www.w3.org/1999/xhtml">
            <p>FORMULA: C3H4O7P1</p>
          </html>
        </notes>
      </species>
      <species id="M_WATER_p_p5_MC_p" name="WATER" compartment="p" charge="0">
        <notes>
          <html xmlns="http://www.w3.org/1999/xhtml">
            <p>FORMULA: H2O1</p>
          </html>
        </notes>
      </species>
      <species id="M_PHOSPHO_ENOL_PYRUVATE_p_p5_MC_p" name="PHOSPHO-ENOL-PYRUVATE" compartment="p" charge="-3">
        <notes>
          <html xmlns="http://www.w3.org/1999/xhtml">
            <p>FORMULA: C3H2O6P1</p>
          </html>
        </notes>
      </species>
      <species id="M_2_PG_p_p6_GC_p" name="2-PG" compartment="p" charge="-3">
        <notes>
          <html xmlns="http://www.w3.org/1999/xhtml">
            <p>FORMULA: C3H4O7P1</p>
          </html>
        </notes>
      </species>
      <species id="M_PHOSPHO_ENOL_PYRUVATE_p_p6_GC_p" name="PHOSPHO-ENOL-PYRUVATE" compartment="p" charge="-3">
        <notes>
          <html xmlns="http://www.w3.org/1999/xhtml">
            <p>FORMULA: C3H2O6P1</p>
          </html>
        </notes>
      </species>
      <species id="M_WATER_p_p6_GC_p" name="WATER" compartment="p" charge="0">
        <notes>
          <html xmlns="http://www.w3.org/1999/xhtml">
            <p>FORMULA: H2O1</p>
          </html>
        </notes>
      </species>
      <species id="M_2_PG_p_p6_MC_p" name="2-PG" compartment="p" charge="-3">
        <notes>
          <html xmlns="http://www.w3.org/1999/xhtml">
            <p>FORMULA: C3H4O7P1</p>
          </html>
        </notes>
      </species>
      <species id="M_PHOSPHO_ENOL_PYRUVATE_p_p6_MC_p" name="PHOSPHO-ENOL-PYRUVATE" compartment="p" charge="-3">
        <notes>
          <html xmlns="http://www.w3.org/1999/xhtml">
            <p>FORMULA: C3H2O6P1</p>
          </html>
        </notes>
      </species>
      <species id="M_WATER_p_p6_MC_p" name="WATER" compartment="p" charge="0">
        <notes>
          <html xmlns="http://www.w3.org/1999/xhtml">
            <p>FORMULA: H2O1</p>
          </html>
        </notes>
      </species>
      <species id="M_FRUCTOSE_6P_p_p1_GC_p" name="FRUCTOSE-6P" compartment="p" charge="-2">
        <notes>
          <html xmlns="http://www.w3.org/1999/xhtml">
            <p>FORMULA: C6H11O9P1</p>
          </html>
        </notes>
      </species>
      <species id="M_ERYTHROSE_4P_p_p1_GC_p" name="ERYTHROSE-4P" compartment="p" charge="-2">
        <notes>
          <html xmlns="http://www.w3.org/1999/xhtml">
            <p>FORMULA: C4H7O7P1</p>
          </html>
        </notes>
      </species>
      <species id="M_ERYTHROSE_4P_p_p1_MC_p" name="ERYTHROSE-4P" compartment="p" charge="-2">
        <notes>
          <html xmlns="http://www.w3.org/1999/xhtml">
            <p>FORMULA: C4H7O7P1</p>
          </html>
        </notes>
      </species>
      <species id="M_FRUCTOSE_6P_p_p1_MC_p" name="FRUCTOSE-6P" compartment="p" charge="-2">
        <notes>
          <html xmlns="http://www.w3.org/1999/xhtml">
            <p>FORMULA: C6H11O9P1</p>
          </html>
        </notes>
      </species>
      <species id="M_ERYTHROSE_4P_p_p2_GC_p" name="ERYTHROSE-4P" compartment="p" charge="-2">
        <notes>
          <html xmlns="http://www.w3.org/1999/xhtml">
            <p>FORMULA: C4H7O7P1</p>
          </html>
        </notes>
      </species>
      <species id="M_FRUCTOSE_6P_p_p2_GC_p" name="FRUCTOSE-6P" compartment="p" charge="-2">
        <notes>
          <html xmlns="http://www.w3.org/1999/xhtml">
            <p>FORMULA: C6H11O9P1</p>
          </html>
        </notes>
      </species>
      <species id="M_ERYTHROSE_4P_p_p2_MC_p" name="ERYTHROSE-4P" compartment="p" charge="-2">
        <notes>
          <html xmlns="http://www.w3.org/1999/xhtml">
            <p>FORMULA: C4H7O7P1</p>
          </html>
        </notes>
      </species>
      <species id="M_FRUCTOSE_6P_p_p2_MC_p" name="FRUCTOSE-6P" compartment="p" charge="-2">
        <notes>
          <html xmlns="http://www.w3.org/1999/xhtml">
            <p>FORMULA: C6H11O9P1</p>
          </html>
        </notes>
      </species>
      <species id="M_ERYTHROSE_4P_p_p3_GC_p" name="ERYTHROSE-4P" compartment="p" charge="-2">
        <notes>
          <html xmlns="http://www.w3.org/1999/xhtml">
            <p>FORMULA: C4H7O7P1</p>
          </html>
        </notes>
      </species>
      <species id="M_FRUCTOSE_6P_p_p3_GC_p" name="FRUCTOSE-6P" compartment="p" charge="-2">
        <notes>
          <html xmlns="http://www.w3.org/1999/xhtml">
            <p>FORMULA: C6H11O9P1</p>
          </html>
        </notes>
      </species>
      <species id="M_ERYTHROSE_4P_p_p3_MC_p" name="ERYTHROSE-4P" compartment="p" charge="-2">
        <notes>
          <html xmlns="http://www.w3.org/1999/xhtml">
            <p>FORMULA: C4H7O7P1</p>
          </html>
        </notes>
      </species>
      <species id="M_FRUCTOSE_6P_p_p3_MC_p" name="FRUCTOSE-6P" compartment="p" charge="-2">
        <notes>
          <html xmlns="http://www.w3.org/1999/xhtml">
            <p>FORMULA: C6H11O9P1</p>
          </html>
        </notes>
      </species>
      <species id="M_ERYTHROSE_4P_p_p4_GC_p" name="ERYTHROSE-4P" compartment="p" charge="-2">
        <notes>
          <html xmlns="http://www.w3.org/1999/xhtml">
            <p>FORMULA: C4H7O7P1</p>
          </html>
        </notes>
      </species>
      <species id="M_FRUCTOSE_6P_p_p4_GC_p" name="FRUCTOSE-6P" compartment="p" charge="-2">
        <notes>
          <html xmlns="http://www.w3.org/1999/xhtml">
            <p>FORMULA: C6H11O9P1</p>
          </html>
        </notes>
      </species>
      <species id="M_FRUCTOSE_6P_p_p4_MC_p" name="FRUCTOSE-6P" compartment="p" charge="-2">
        <notes>
          <html xmlns="http://www.w3.org/1999/xhtml">
            <p>FORMULA: C6H11O9P1</p>
          </html>
        </notes>
      </species>
      <species id="M_ERYTHROSE_4P_p_p4_MC_p" name="ERYTHROSE-4P" compartment="p" charge="-2">
        <notes>
          <html xmlns="http://www.w3.org/1999/xhtml">
            <p>FORMULA: C4H7O7P1</p>
          </html>
        </notes>
      </species>
      <species id="M_FRUCTOSE_6P_p_p5_GC_p" name="FRUCTOSE-6P" compartment="p" charge="-2">
        <notes>
          <html xmlns="http://www.w3.org/1999/xhtml">
            <p>FORMULA: C6H11O9P1</p>
          </html>
        </notes>
      </species>
      <species id="M_ERYTHROSE_4P_p_p5_GC_p" name="ERYTHROSE-4P" compartment="p" charge="-2">
        <notes>
          <html xmlns="http://www.w3.org/1999/xhtml">
            <p>FORMULA: C4H7O7P1</p>
          </html>
        </notes>
      </species>
      <species id="M_ERYTHROSE_4P_p_p5_MC_p" name="ERYTHROSE-4P" compartment="p" charge="-2">
        <notes>
          <html xmlns="http://www.w3.org/1999/xhtml">
            <p>FORMULA: C4H7O7P1</p>
          </html>
        </notes>
      </species>
      <species id="M_FRUCTOSE_6P_p_p5_MC_p" name="FRUCTOSE-6P" compartment="p" charge="-2">
        <notes>
          <html xmlns="http://www.w3.org/1999/xhtml">
            <p>FORMULA: C6H11O9P1</p>
          </html>
        </notes>
      </species>
      <species id="M_ERYTHROSE_4P_p_p6_GC_p" name="ERYTHROSE-4P" compartment="p" charge="-2">
        <notes>
          <html xmlns="http://www.w3.org/1999/xhtml">
            <p>FORMULA: C4H7O7P1</p>
          </html>
        </notes>
      </species>
      <species id="M_FRUCTOSE_6P_p_p6_GC_p" name="FRUCTOSE-6P" compartment="p" charge="-2">
        <notes>
          <html xmlns="http://www.w3.org/1999/xhtml">
            <p>FORMULA: C6H11O9P1</p>
          </html>
        </notes>
      </species>
      <species id="M_ERYTHROSE_4P_p_p6_MC_p" name="ERYTHROSE-4P" compartment="p" charge="-2">
        <notes>
          <html xmlns="http://www.w3.org/1999/xhtml">
            <p>FORMULA: C4H7O7P1</p>
          </html>
        </notes>
      </species>
      <species id="M_FRUCTOSE_6P_p_p6_MC_p" name="FRUCTOSE-6P" compartment="p" charge="-2">
        <notes>
          <html xmlns="http://www.w3.org/1999/xhtml">
            <p>FORMULA: C6H11O9P1</p>
          </html>
        </notes>
      </species>
      <species id="M_CPD_468_c_p1_GC_c" name="CPD-468" compartment="c" charge="-1">
        <notes>
          <html xmlns="http://www.w3.org/1999/xhtml">
            <p>FORMULA: C6H10NO4</p>
          </html>
        </notes>
      </species>
      <species id="M_CPD_468_c_p1_MC_c" name="CPD-468" compartment="c" charge="-1">
        <notes>
          <html xmlns="http://www.w3.org/1999/xhtml">
            <p>FORMULA: C6H10NO4</p>
          </html>
        </notes>
      </species>
      <species id="M_CPD_468_c_p2_GC_c" name="CPD-468" compartment="c" charge="-1">
        <notes>
          <html xmlns="http://www.w3.org/1999/xhtml">
            <p>FORMULA: C6H10NO4</p>
          </html>
        </notes>
      </species>
      <species id="M_CPD_468_c_p2_MC_c" name="CPD-468" compartment="c" charge="-1">
        <notes>
          <html xmlns="http://www.w3.org/1999/xhtml">
            <p>FORMULA: C6H10NO4</p>
          </html>
        </notes>
      </species>
      <species id="M_CPD_468_c_p3_GC_c" name="CPD-468" compartment="c" charge="-1">
        <notes>
          <html xmlns="http://www.w3.org/1999/xhtml">
            <p>FORMULA: C6H10NO4</p>
          </html>
        </notes>
      </species>
      <species id="M_CPD_468_c_p3_MC_c" name="CPD-468" compartment="c" charge="-1">
        <notes>
          <html xmlns="http://www.w3.org/1999/xhtml">
            <p>FORMULA: C6H10NO4</p>
          </html>
        </notes>
      </species>
      <species id="M_CPD_468_c_p4_GC_c" name="CPD-468" compartment="c" charge="-1">
        <notes>
          <html xmlns="http://www.w3.org/1999/xhtml">
            <p>FORMULA: C6H10NO4</p>
          </html>
        </notes>
      </species>
      <species id="M_CPD_468_c_p4_MC_c" name="CPD-468" compartment="c" charge="-1">
        <notes>
          <html xmlns="http://www.w3.org/1999/xhtml">
            <p>FORMULA: C6H10NO4</p>
          </html>
        </notes>
      </species>
      <species id="M_CPD_468_c_p5_GC_c" name="CPD-468" compartment="c" charge="-1">
        <notes>
          <html xmlns="http://www.w3.org/1999/xhtml">
            <p>FORMULA: C6H10NO4</p>
          </html>
        </notes>
      </species>
      <species id="M_CPD_468_c_p5_MC_c" name="CPD-468" compartment="c" charge="-1">
        <notes>
          <html xmlns="http://www.w3.org/1999/xhtml">
            <p>FORMULA: C6H10NO4</p>
          </html>
        </notes>
      </species>
      <species id="M_CPD_468_c_p6_GC_c" name="CPD-468" compartment="c" charge="-1">
        <notes>
          <html xmlns="http://www.w3.org/1999/xhtml">
            <p>FORMULA: C6H10NO4</p>
          </html>
        </notes>
      </species>
      <species id="M_CPD_468_c_p6_MC_c" name="CPD-468" compartment="c" charge="-1">
        <notes>
          <html xmlns="http://www.w3.org/1999/xhtml">
            <p>FORMULA: C6H10NO4</p>
          </html>
        </notes>
      </species>
      <species id="M_2_KETO_ISOVALERATE_p_p1_GC_p" name="2-KETO-ISOVALERATE" compartment="p" charge="-1">
        <notes>
          <html xmlns="http://www.w3.org/1999/xhtml">
            <p>FORMULA: C5H7O3</p>
          </html>
        </notes>
      </species>
      <species id="M_ACETYL_COA_p_p1_GC_p" name="ACETYL-COA" compartment="p" charge="-4">
        <notes>
          <html xmlns="http://www.w3.org/1999/xhtml">
            <p>FORMULA: C23H34N7O17P3S1</p>
          </html>
        </notes>
      </species>
      <species id="M_CO_A_p_p1_GC_p" name="CO-A" compartment="p" charge="-4">
        <notes>
          <html xmlns="http://www.w3.org/1999/xhtml">
            <p>FORMULA: C21H32N7O16P3S1</p>
          </html>
        </notes>
      </species>
      <species id="M_3_CARBOXY_3_HYDROXY_ISOCAPROATE_p_p1_GC_p" name="3-CARBOXY-3-HYDROXY-ISOCAPROATE" compartment="p" charge="-2">
        <notes>
          <html xmlns="http://www.w3.org/1999/xhtml">
            <p>FORMULA: C7H10O5</p>
          </html>
        </notes>
      </species>
      <species id="M_2_KETO_ISOVALERATE_p_p1_MC_p" name="2-KETO-ISOVALERATE" compartment="p" charge="-1">
        <notes>
          <html xmlns="http://www.w3.org/1999/xhtml">
            <p>FORMULA: C5H7O3</p>
          </html>
        </notes>
      </species>
      <species id="M_CO_A_p_p1_MC_p" name="CO-A" compartment="p" charge="-4">
        <notes>
          <html xmlns="http://www.w3.org/1999/xhtml">
            <p>FORMULA: C21H32N7O16P3S1</p>
          </html>
        </notes>
      </species>
      <species id="M_3_CARBOXY_3_HYDROXY_ISOCAPROATE_p_p1_MC_p" name="3-CARBOXY-3-HYDROXY-ISOCAPROATE" compartment="p" charge="-2">
        <notes>
          <html xmlns="http://www.w3.org/1999/xhtml">
            <p>FORMULA: C7H10O5</p>
          </html>
        </notes>
      </species>
      <species id="M_ACETYL_COA_p_p1_MC_p" name="ACETYL-COA" compartment="p" charge="-4">
        <notes>
          <html xmlns="http://www.w3.org/1999/xhtml">
            <p>FORMULA: C23H34N7O17P3S1</p>
          </html>
        </notes>
      </species>
      <species id="M_ACETYL_COA_p_p2_GC_p" name="ACETYL-COA" compartment="p" charge="-4">
        <notes>
          <html xmlns="http://www.w3.org/1999/xhtml">
            <p>FORMULA: C23H34N7O17P3S1</p>
          </html>
        </notes>
      </species>
      <species id="M_2_KETO_ISOVALERATE_p_p2_GC_p" name="2-KETO-ISOVALERATE" compartment="p" charge="-1">
        <notes>
          <html xmlns="http://www.w3.org/1999/xhtml">
            <p>FORMULA: C5H7O3</p>
          </html>
        </notes>
      </species>
      <species id="M_CO_A_p_p2_GC_p" name="CO-A" compartment="p" charge="-4">
        <notes>
          <html xmlns="http://www.w3.org/1999/xhtml">
            <p>FORMULA: C21H32N7O16P3S1</p>
          </html>
        </notes>
      </species>
      <species id="M_3_CARBOXY_3_HYDROXY_ISOCAPROATE_p_p2_GC_p" name="3-CARBOXY-3-HYDROXY-ISOCAPROATE" compartment="p" charge="-2">
        <notes>
          <html xmlns="http://www.w3.org/1999/xhtml">
            <p>FORMULA: C7H10O5</p>
          </html>
        </notes>
      </species>
      <species id="M_ACETYL_COA_p_p2_MC_p" name="ACETYL-COA" compartment="p" charge="-4">
        <notes>
          <html xmlns="http://www.w3.org/1999/xhtml">
            <p>FORMULA: C23H34N7O17P3S1</p>
          </html>
        </notes>
      </species>
      <species id="M_2_KETO_ISOVALERATE_p_p2_MC_p" name="2-KETO-ISOVALERATE" compartment="p" charge="-1">
        <notes>
          <html xmlns="http://www.w3.org/1999/xhtml">
            <p>FORMULA: C5H7O3</p>
          </html>
        </notes>
      </species>
      <species id="M_CO_A_p_p2_MC_p" name="CO-A" compartment="p" charge="-4">
        <notes>
          <html xmlns="http://www.w3.org/1999/xhtml">
            <p>FORMULA: C21H32N7O16P3S1</p>
          </html>
        </notes>
      </species>
      <species id="M_3_CARBOXY_3_HYDROXY_ISOCAPROATE_p_p2_MC_p" name="3-CARBOXY-3-HYDROXY-ISOCAPROATE" compartment="p" charge="-2">
        <notes>
          <html xmlns="http://www.w3.org/1999/xhtml">
            <p>FORMULA: C7H10O5</p>
          </html>
        </notes>
      </species>
      <species id="M_CO_A_p_p3_GC_p" name="CO-A" compartment="p" charge="-4">
        <notes>
          <html xmlns="http://www.w3.org/1999/xhtml">
            <p>FORMULA: C21H32N7O16P3S1</p>
          </html>
        </notes>
      </species>
      <species id="M_2_KETO_ISOVALERATE_p_p3_GC_p" name="2-KETO-ISOVALERATE" compartment="p" charge="-1">
        <notes>
          <html xmlns="http://www.w3.org/1999/xhtml">
            <p>FORMULA: C5H7O3</p>
          </html>
        </notes>
      </species>
      <species id="M_3_CARBOXY_3_HYDROXY_ISOCAPROATE_p_p3_GC_p" name="3-CARBOXY-3-HYDROXY-ISOCAPROATE" compartment="p" charge="-2">
        <notes>
          <html xmlns="http://www.w3.org/1999/xhtml">
            <p>FORMULA: C7H10O5</p>
          </html>
        </notes>
      </species>
      <species id="M_ACETYL_COA_p_p3_GC_p" name="ACETYL-COA" compartment="p" charge="-4">
        <notes>
          <html xmlns="http://www.w3.org/1999/xhtml">
            <p>FORMULA: C23H34N7O17P3S1</p>
          </html>
        </notes>
      </species>
      <species id="M_CO_A_p_p3_MC_p" name="CO-A" compartment="p" charge="-4">
        <notes>
          <html xmlns="http://www.w3.org/1999/xhtml">
            <p>FORMULA: C21H32N7O16P3S1</p>
          </html>
        </notes>
      </species>
      <species id="M_3_CARBOXY_3_HYDROXY_ISOCAPROATE_p_p3_MC_p" name="3-CARBOXY-3-HYDROXY-ISOCAPROATE" compartment="p" charge="-2">
        <notes>
          <html xmlns="http://www.w3.org/1999/xhtml">
            <p>FORMULA: C7H10O5</p>
          </html>
        </notes>
      </species>
      <species id="M_2_KETO_ISOVALERATE_p_p3_MC_p" name="2-KETO-ISOVALERATE" compartment="p" charge="-1">
        <notes>
          <html xmlns="http://www.w3.org/1999/xhtml">
            <p>FORMULA: C5H7O3</p>
          </html>
        </notes>
      </species>
      <species id="M_ACETYL_COA_p_p3_MC_p" name="ACETYL-COA" compartment="p" charge="-4">
        <notes>
          <html xmlns="http://www.w3.org/1999/xhtml">
            <p>FORMULA: C23H34N7O17P3S1</p>
          </html>
        </notes>
      </species>
      <species id="M_3_CARBOXY_3_HYDROXY_ISOCAPROATE_p_p4_GC_p" name="3-CARBOXY-3-HYDROXY-ISOCAPROATE" compartment="p" charge="-2">
        <notes>
          <html xmlns="http://www.w3.org/1999/xhtml">
            <p>FORMULA: C7H10O5</p>
          </html>
        </notes>
      </species>
      <species id="M_2_KETO_ISOVALERATE_p_p4_GC_p" name="2-KETO-ISOVALERATE" compartment="p" charge="-1">
        <notes>
          <html xmlns="http://www.w3.org/1999/xhtml">
            <p>FORMULA: C5H7O3</p>
          </html>
        </notes>
      </species>
      <species id="M_CO_A_p_p4_GC_p" name="CO-A" compartment="p" charge="-4">
        <notes>
          <html xmlns="http://www.w3.org/1999/xhtml">
            <p>FORMULA: C21H32N7O16P3S1</p>
          </html>
        </notes>
      </species>
      <species id="M_ACETYL_COA_p_p4_GC_p" name="ACETYL-COA" compartment="p" charge="-4">
        <notes>
          <html xmlns="http://www.w3.org/1999/xhtml">
            <p>FORMULA: C23H34N7O17P3S1</p>
          </html>
        </notes>
      </species>
      <species id="M_ACETYL_COA_p_p4_MC_p" name="ACETYL-COA" compartment="p" charge="-4">
        <notes>
          <html xmlns="http://www.w3.org/1999/xhtml">
            <p>FORMULA: C23H34N7O17P3S1</p>
          </html>
        </notes>
      </species>
      <species id="M_2_KETO_ISOVALERATE_p_p4_MC_p" name="2-KETO-ISOVALERATE" compartment="p" charge="-1">
        <notes>
          <html xmlns="http://www.w3.org/1999/xhtml">
            <p>FORMULA: C5H7O3</p>
          </html>
        </notes>
      </species>
      <species id="M_3_CARBOXY_3_HYDROXY_ISOCAPROATE_p_p4_MC_p" name="3-CARBOXY-3-HYDROXY-ISOCAPROATE" compartment="p" charge="-2">
        <notes>
          <html xmlns="http://www.w3.org/1999/xhtml">
            <p>FORMULA: C7H10O5</p>
          </html>
        </notes>
      </species>
      <species id="M_CO_A_p_p4_MC_p" name="CO-A" compartment="p" charge="-4">
        <notes>
          <html xmlns="http://www.w3.org/1999/xhtml">
            <p>FORMULA: C21H32N7O16P3S1</p>
          </html>
        </notes>
      </species>
      <species id="M_ACETYL_COA_p_p5_GC_p" name="ACETYL-COA" compartment="p" charge="-4">
        <notes>
          <html xmlns="http://www.w3.org/1999/xhtml">
            <p>FORMULA: C23H34N7O17P3S1</p>
          </html>
        </notes>
      </species>
      <species id="M_3_CARBOXY_3_HYDROXY_ISOCAPROATE_p_p5_GC_p" name="3-CARBOXY-3-HYDROXY-ISOCAPROATE" compartment="p" charge="-2">
        <notes>
          <html xmlns="http://www.w3.org/1999/xhtml">
            <p>FORMULA: C7H10O5</p>
          </html>
        </notes>
      </species>
      <species id="M_CO_A_p_p5_GC_p" name="CO-A" compartment="p" charge="-4">
        <notes>
          <html xmlns="http://www.w3.org/1999/xhtml">
            <p>FORMULA: C21H32N7O16P3S1</p>
          </html>
        </notes>
      </species>
      <species id="M_2_KETO_ISOVALERATE_p_p5_GC_p" name="2-KETO-ISOVALERATE" compartment="p" charge="-1">
        <notes>
          <html xmlns="http://www.w3.org/1999/xhtml">
            <p>FORMULA: C5H7O3</p>
          </html>
        </notes>
      </species>
      <species id="M_2_KETO_ISOVALERATE_p_p5_MC_p" name="2-KETO-ISOVALERATE" compartment="p" charge="-1">
        <notes>
          <html xmlns="http://www.w3.org/1999/xhtml">
            <p>FORMULA: C5H7O3</p>
          </html>
        </notes>
      </species>
      <species id="M_ACETYL_COA_p_p5_MC_p" name="ACETYL-COA" compartment="p" charge="-4">
        <notes>
          <html xmlns="http://www.w3.org/1999/xhtml">
            <p>FORMULA: C23H34N7O17P3S1</p>
          </html>
        </notes>
      </species>
      <species id="M_CO_A_p_p5_MC_p" name="CO-A" compartment="p" charge="-4">
        <notes>
          <html xmlns="http://www.w3.org/1999/xhtml">
            <p>FORMULA: C21H32N7O16P3S1</p>
          </html>
        </notes>
      </species>
      <species id="M_3_CARBOXY_3_HYDROXY_ISOCAPROATE_p_p5_MC_p" name="3-CARBOXY-3-HYDROXY-ISOCAPROATE" compartment="p" charge="-2">
        <notes>
          <html xmlns="http://www.w3.org/1999/xhtml">
            <p>FORMULA: C7H10O5</p>
          </html>
        </notes>
      </species>
      <species id="M_2_KETO_ISOVALERATE_p_p6_GC_p" name="2-KETO-ISOVALERATE" compartment="p" charge="-1">
        <notes>
          <html xmlns="http://www.w3.org/1999/xhtml">
            <p>FORMULA: C5H7O3</p>
          </html>
        </notes>
      </species>
      <species id="M_ACETYL_COA_p_p6_GC_p" name="ACETYL-COA" compartment="p" charge="-4">
        <notes>
          <html xmlns="http://www.w3.org/1999/xhtml">
            <p>FORMULA: C23H34N7O17P3S1</p>
          </html>
        </notes>
      </species>
      <species id="M_CO_A_p_p6_GC_p" name="CO-A" compartment="p" charge="-4">
        <notes>
          <html xmlns="http://www.w3.org/1999/xhtml">
            <p>FORMULA: C21H32N7O16P3S1</p>
          </html>
        </notes>
      </species>
      <species id="M_3_CARBOXY_3_HYDROXY_ISOCAPROATE_p_p6_GC_p" name="3-CARBOXY-3-HYDROXY-ISOCAPROATE" compartment="p" charge="-2">
        <notes>
          <html xmlns="http://www.w3.org/1999/xhtml">
            <p>FORMULA: C7H10O5</p>
          </html>
        </notes>
      </species>
      <species id="M_2_KETO_ISOVALERATE_p_p6_MC_p" name="2-KETO-ISOVALERATE" compartment="p" charge="-1">
        <notes>
          <html xmlns="http://www.w3.org/1999/xhtml">
            <p>FORMULA: C5H7O3</p>
          </html>
        </notes>
      </species>
      <species id="M_CO_A_p_p6_MC_p" name="CO-A" compartment="p" charge="-4">
        <notes>
          <html xmlns="http://www.w3.org/1999/xhtml">
            <p>FORMULA: C21H32N7O16P3S1</p>
          </html>
        </notes>
      </species>
      <species id="M_3_CARBOXY_3_HYDROXY_ISOCAPROATE_p_p6_MC_p" name="3-CARBOXY-3-HYDROXY-ISOCAPROATE" compartment="p" charge="-2">
        <notes>
          <html xmlns="http://www.w3.org/1999/xhtml">
            <p>FORMULA: C7H10O5</p>
          </html>
        </notes>
      </species>
      <species id="M_ACETYL_COA_p_p6_MC_p" name="ACETYL-COA" compartment="p" charge="-4">
        <notes>
          <html xmlns="http://www.w3.org/1999/xhtml">
            <p>FORMULA: C23H34N7O17P3S1</p>
          </html>
        </notes>
      </species>
      <species id="M_2_KETOGLUTARATE_x_p1_GC_x" name="2-KETOGLUTARATE" compartment="x" charge="-2">
        <notes>
          <html xmlns="http://www.w3.org/1999/xhtml">
            <p>FORMULA: C5H4O5</p>
          </html>
        </notes>
      </species>
      <species id="M_2_KETOGLUTARATE_x_p1_MC_x" name="2-KETOGLUTARATE" compartment="x" charge="-2">
        <notes>
          <html xmlns="http://www.w3.org/1999/xhtml">
            <p>FORMULA: C5H4O5</p>
          </html>
        </notes>
      </species>
      <species id="M_2_KETOGLUTARATE_x_p2_GC_x" name="2-KETOGLUTARATE" compartment="x" charge="-2">
        <notes>
          <html xmlns="http://www.w3.org/1999/xhtml">
            <p>FORMULA: C5H4O5</p>
          </html>
        </notes>
      </species>
      <species id="M_2_KETOGLUTARATE_x_p2_MC_x" name="2-KETOGLUTARATE" compartment="x" charge="-2">
        <notes>
          <html xmlns="http://www.w3.org/1999/xhtml">
            <p>FORMULA: C5H4O5</p>
          </html>
        </notes>
      </species>
      <species id="M_2_KETOGLUTARATE_x_p3_GC_x" name="2-KETOGLUTARATE" compartment="x" charge="-2">
        <notes>
          <html xmlns="http://www.w3.org/1999/xhtml">
            <p>FORMULA: C5H4O5</p>
          </html>
        </notes>
      </species>
      <species id="M_2_KETOGLUTARATE_x_p3_MC_x" name="2-KETOGLUTARATE" compartment="x" charge="-2">
        <notes>
          <html xmlns="http://www.w3.org/1999/xhtml">
            <p>FORMULA: C5H4O5</p>
          </html>
        </notes>
      </species>
      <species id="M_2_KETOGLUTARATE_x_p4_GC_x" name="2-KETOGLUTARATE" compartment="x" charge="-2">
        <notes>
          <html xmlns="http://www.w3.org/1999/xhtml">
            <p>FORMULA: C5H4O5</p>
          </html>
        </notes>
      </species>
      <species id="M_2_KETOGLUTARATE_x_p4_MC_x" name="2-KETOGLUTARATE" compartment="x" charge="-2">
        <notes>
          <html xmlns="http://www.w3.org/1999/xhtml">
            <p>FORMULA: C5H4O5</p>
          </html>
        </notes>
      </species>
      <species id="M_2_KETOGLUTARATE_x_p5_GC_x" name="2-KETOGLUTARATE" compartment="x" charge="-2">
        <notes>
          <html xmlns="http://www.w3.org/1999/xhtml">
            <p>FORMULA: C5H4O5</p>
          </html>
        </notes>
      </species>
      <species id="M_2_KETOGLUTARATE_x_p5_MC_x" name="2-KETOGLUTARATE" compartment="x" charge="-2">
        <notes>
          <html xmlns="http://www.w3.org/1999/xhtml">
            <p>FORMULA: C5H4O5</p>
          </html>
        </notes>
      </species>
      <species id="M_2_KETOGLUTARATE_x_p6_GC_x" name="2-KETOGLUTARATE" compartment="x" charge="-2">
        <notes>
          <html xmlns="http://www.w3.org/1999/xhtml">
            <p>FORMULA: C5H4O5</p>
          </html>
        </notes>
      </species>
      <species id="M_2_KETOGLUTARATE_x_p6_MC_x" name="2-KETOGLUTARATE" compartment="x" charge="-2">
        <notes>
          <html xmlns="http://www.w3.org/1999/xhtml">
            <p>FORMULA: C5H4O5</p>
          </html>
        </notes>
      </species>
      <species id="M_GLUTARYL_COA_m_p1_GC_m" name="GLUTARYL-COA" compartment="m" charge="-5">
        <notes>
          <html xmlns="http://www.w3.org/1999/xhtml">
            <p>FORMULA: C26H37N7O19P3S</p>
          </html>
        </notes>
      </species>
      <species id="M_GLUTARYL_COA_m_p1_MC_m" name="GLUTARYL-COA" compartment="m" charge="-5">
        <notes>
          <html xmlns="http://www.w3.org/1999/xhtml">
            <p>FORMULA: C26H37N7O19P3S</p>
          </html>
        </notes>
      </species>
      <species id="M_GLUTARYL_COA_m_p2_GC_m" name="GLUTARYL-COA" compartment="m" charge="-5">
        <notes>
          <html xmlns="http://www.w3.org/1999/xhtml">
            <p>FORMULA: C26H37N7O19P3S</p>
          </html>
        </notes>
      </species>
      <species id="M_GLUTARYL_COA_m_p2_MC_m" name="GLUTARYL-COA" compartment="m" charge="-5">
        <notes>
          <html xmlns="http://www.w3.org/1999/xhtml">
            <p>FORMULA: C26H37N7O19P3S</p>
          </html>
        </notes>
      </species>
      <species id="M_GLUTARYL_COA_m_p3_GC_m" name="GLUTARYL-COA" compartment="m" charge="-5">
        <notes>
          <html xmlns="http://www.w3.org/1999/xhtml">
            <p>FORMULA: C26H37N7O19P3S</p>
          </html>
        </notes>
      </species>
      <species id="M_GLUTARYL_COA_m_p3_MC_m" name="GLUTARYL-COA" compartment="m" charge="-5">
        <notes>
          <html xmlns="http://www.w3.org/1999/xhtml">
            <p>FORMULA: C26H37N7O19P3S</p>
          </html>
        </notes>
      </species>
      <species id="M_GLUTARYL_COA_m_p4_GC_m" name="GLUTARYL-COA" compartment="m" charge="-5">
        <notes>
          <html xmlns="http://www.w3.org/1999/xhtml">
            <p>FORMULA: C26H37N7O19P3S</p>
          </html>
        </notes>
      </species>
      <species id="M_GLUTARYL_COA_m_p4_MC_m" name="GLUTARYL-COA" compartment="m" charge="-5">
        <notes>
          <html xmlns="http://www.w3.org/1999/xhtml">
            <p>FORMULA: C26H37N7O19P3S</p>
          </html>
        </notes>
      </species>
      <species id="M_GLUTARYL_COA_m_p5_GC_m" name="GLUTARYL-COA" compartment="m" charge="-5">
        <notes>
          <html xmlns="http://www.w3.org/1999/xhtml">
            <p>FORMULA: C26H37N7O19P3S</p>
          </html>
        </notes>
      </species>
      <species id="M_GLUTARYL_COA_m_p5_MC_m" name="GLUTARYL-COA" compartment="m" charge="-5">
        <notes>
          <html xmlns="http://www.w3.org/1999/xhtml">
            <p>FORMULA: C26H37N7O19P3S</p>
          </html>
        </notes>
      </species>
      <species id="M_GLUTARYL_COA_m_p6_GC_m" name="GLUTARYL-COA" compartment="m" charge="-5">
        <notes>
          <html xmlns="http://www.w3.org/1999/xhtml">
            <p>FORMULA: C26H37N7O19P3S</p>
          </html>
        </notes>
      </species>
      <species id="M_GLUTARYL_COA_m_p6_MC_m" name="GLUTARYL-COA" compartment="m" charge="-5">
        <notes>
          <html xmlns="http://www.w3.org/1999/xhtml">
            <p>FORMULA: C26H37N7O19P3S</p>
          </html>
        </notes>
      </species>
      <species id="M_CPD_1083_m_p1_GC_m" name="CPD-1083" compartment="m" charge="-4">
        <notes>
          <html xmlns="http://www.w3.org/1999/xhtml">
            <p>FORMULA: C26H38N7O17P3S</p>
          </html>
        </notes>
      </species>
      <species id="M_CPD_1083_m_p1_MC_m" name="CPD-1083" compartment="m" charge="-4">
        <notes>
          <html xmlns="http://www.w3.org/1999/xhtml">
            <p>FORMULA: C26H38N7O17P3S</p>
          </html>
        </notes>
      </species>
      <species id="M_CPD_1083_m_p2_GC_m" name="CPD-1083" compartment="m" charge="-4">
        <notes>
          <html xmlns="http://www.w3.org/1999/xhtml">
            <p>FORMULA: C26H38N7O17P3S</p>
          </html>
        </notes>
      </species>
      <species id="M_CPD_1083_m_p2_MC_m" name="CPD-1083" compartment="m" charge="-4">
        <notes>
          <html xmlns="http://www.w3.org/1999/xhtml">
            <p>FORMULA: C26H38N7O17P3S</p>
          </html>
        </notes>
      </species>
      <species id="M_CPD_1083_m_p3_GC_m" name="CPD-1083" compartment="m" charge="-4">
        <notes>
          <html xmlns="http://www.w3.org/1999/xhtml">
            <p>FORMULA: C26H38N7O17P3S</p>
          </html>
        </notes>
      </species>
      <species id="M_CPD_1083_m_p3_MC_m" name="CPD-1083" compartment="m" charge="-4">
        <notes>
          <html xmlns="http://www.w3.org/1999/xhtml">
            <p>FORMULA: C26H38N7O17P3S</p>
          </html>
        </notes>
      </species>
      <species id="M_CPD_1083_m_p4_GC_m" name="CPD-1083" compartment="m" charge="-4">
        <notes>
          <html xmlns="http://www.w3.org/1999/xhtml">
            <p>FORMULA: C26H38N7O17P3S</p>
          </html>
        </notes>
      </species>
      <species id="M_CPD_1083_m_p4_MC_m" name="CPD-1083" compartment="m" charge="-4">
        <notes>
          <html xmlns="http://www.w3.org/1999/xhtml">
            <p>FORMULA: C26H38N7O17P3S</p>
          </html>
        </notes>
      </species>
      <species id="M_CPD_1083_m_p5_GC_m" name="CPD-1083" compartment="m" charge="-4">
        <notes>
          <html xmlns="http://www.w3.org/1999/xhtml">
            <p>FORMULA: C26H38N7O17P3S</p>
          </html>
        </notes>
      </species>
      <species id="M_CPD_1083_m_p5_MC_m" name="CPD-1083" compartment="m" charge="-4">
        <notes>
          <html xmlns="http://www.w3.org/1999/xhtml">
            <p>FORMULA: C26H38N7O17P3S</p>
          </html>
        </notes>
      </species>
      <species id="M_CPD_1083_m_p6_GC_m" name="CPD-1083" compartment="m" charge="-4">
        <notes>
          <html xmlns="http://www.w3.org/1999/xhtml">
            <p>FORMULA: C26H38N7O17P3S</p>
          </html>
        </notes>
      </species>
      <species id="M_CPD_1083_m_p6_MC_m" name="CPD-1083" compartment="m" charge="-4">
        <notes>
          <html xmlns="http://www.w3.org/1999/xhtml">
            <p>FORMULA: C26H38N7O17P3S</p>
          </html>
        </notes>
      </species>
      <species id="M_2_METHYL_3_HYDROXY_BUTYRYL_COA_m_p1_GC_m" name="2-METHYL-3-HYDROXY-BUTYRYL-COA" compartment="m" charge="-4">
        <notes>
          <html xmlns="http://www.w3.org/1999/xhtml">
            <p>FORMULA: C26H40N7O18P3S</p>
          </html>
        </notes>
      </species>
      <species id="M_2_METHYL_3_HYDROXY_BUTYRYL_COA_c_p1_GC_m" name="2-METHYL-3-HYDROXY-BUTYRYL-COA" compartment="m" charge="-4">
        <notes>
          <html xmlns="http://www.w3.org/1999/xhtml">
            <p>FORMULA: C26H40N7O18P3S1</p>
          </html>
        </notes>
      </species>
      <species id="M_2_METHYL_3_HYDROXY_BUTYRYL_COA_m_p1_MC_m" name="2-METHYL-3-HYDROXY-BUTYRYL-COA" compartment="m" charge="-4">
        <notes>
          <html xmlns="http://www.w3.org/1999/xhtml">
            <p>FORMULA: C26H40N7O18P3S</p>
          </html>
        </notes>
      </species>
      <species id="M_2_METHYL_3_HYDROXY_BUTYRYL_COA_c_p1_MC_m" name="2-METHYL-3-HYDROXY-BUTYRYL-COA" compartment="m" charge="-4">
        <notes>
          <html xmlns="http://www.w3.org/1999/xhtml">
            <p>FORMULA: C26H40N7O18P3S1</p>
          </html>
        </notes>
      </species>
      <species id="M_2_METHYL_3_HYDROXY_BUTYRYL_COA_m_p2_GC_m" name="2-METHYL-3-HYDROXY-BUTYRYL-COA" compartment="m" charge="-4">
        <notes>
          <html xmlns="http://www.w3.org/1999/xhtml">
            <p>FORMULA: C26H40N7O18P3S</p>
          </html>
        </notes>
      </species>
      <species id="M_2_METHYL_3_HYDROXY_BUTYRYL_COA_c_p2_GC_m" name="2-METHYL-3-HYDROXY-BUTYRYL-COA" compartment="m" charge="-4">
        <notes>
          <html xmlns="http://www.w3.org/1999/xhtml">
            <p>FORMULA: C26H40N7O18P3S1</p>
          </html>
        </notes>
      </species>
      <species id="M_2_METHYL_3_HYDROXY_BUTYRYL_COA_m_p2_MC_m" name="2-METHYL-3-HYDROXY-BUTYRYL-COA" compartment="m" charge="-4">
        <notes>
          <html xmlns="http://www.w3.org/1999/xhtml">
            <p>FORMULA: C26H40N7O18P3S</p>
          </html>
        </notes>
      </species>
      <species id="M_2_METHYL_3_HYDROXY_BUTYRYL_COA_c_p2_MC_m" name="2-METHYL-3-HYDROXY-BUTYRYL-COA" compartment="m" charge="-4">
        <notes>
          <html xmlns="http://www.w3.org/1999/xhtml">
            <p>FORMULA: C26H40N7O18P3S1</p>
          </html>
        </notes>
      </species>
      <species id="M_2_METHYL_3_HYDROXY_BUTYRYL_COA_c_p3_GC_m" name="2-METHYL-3-HYDROXY-BUTYRYL-COA" compartment="m" charge="-4">
        <notes>
          <html xmlns="http://www.w3.org/1999/xhtml">
            <p>FORMULA: C26H40N7O18P3S1</p>
          </html>
        </notes>
      </species>
      <species id="M_2_METHYL_3_HYDROXY_BUTYRYL_COA_m_p3_GC_m" name="2-METHYL-3-HYDROXY-BUTYRYL-COA" compartment="m" charge="-4">
        <notes>
          <html xmlns="http://www.w3.org/1999/xhtml">
            <p>FORMULA: C26H40N7O18P3S</p>
          </html>
        </notes>
      </species>
      <species id="M_2_METHYL_3_HYDROXY_BUTYRYL_COA_m_p3_MC_m" name="2-METHYL-3-HYDROXY-BUTYRYL-COA" compartment="m" charge="-4">
        <notes>
          <html xmlns="http://www.w3.org/1999/xhtml">
            <p>FORMULA: C26H40N7O18P3S</p>
          </html>
        </notes>
      </species>
      <species id="M_2_METHYL_3_HYDROXY_BUTYRYL_COA_c_p3_MC_m" name="2-METHYL-3-HYDROXY-BUTYRYL-COA" compartment="m" charge="-4">
        <notes>
          <html xmlns="http://www.w3.org/1999/xhtml">
            <p>FORMULA: C26H40N7O18P3S1</p>
          </html>
        </notes>
      </species>
      <species id="M_2_METHYL_3_HYDROXY_BUTYRYL_COA_c_p4_GC_m" name="2-METHYL-3-HYDROXY-BUTYRYL-COA" compartment="m" charge="-4">
        <notes>
          <html xmlns="http://www.w3.org/1999/xhtml">
            <p>FORMULA: C26H40N7O18P3S1</p>
          </html>
        </notes>
      </species>
      <species id="M_2_METHYL_3_HYDROXY_BUTYRYL_COA_m_p4_GC_m" name="2-METHYL-3-HYDROXY-BUTYRYL-COA" compartment="m" charge="-4">
        <notes>
          <html xmlns="http://www.w3.org/1999/xhtml">
            <p>FORMULA: C26H40N7O18P3S</p>
          </html>
        </notes>
      </species>
      <species id="M_2_METHYL_3_HYDROXY_BUTYRYL_COA_m_p4_MC_m" name="2-METHYL-3-HYDROXY-BUTYRYL-COA" compartment="m" charge="-4">
        <notes>
          <html xmlns="http://www.w3.org/1999/xhtml">
            <p>FORMULA: C26H40N7O18P3S</p>
          </html>
        </notes>
      </species>
      <species id="M_2_METHYL_3_HYDROXY_BUTYRYL_COA_c_p4_MC_m" name="2-METHYL-3-HYDROXY-BUTYRYL-COA" compartment="m" charge="-4">
        <notes>
          <html xmlns="http://www.w3.org/1999/xhtml">
            <p>FORMULA: C26H40N7O18P3S1</p>
          </html>
        </notes>
      </species>
      <species id="M_2_METHYL_3_HYDROXY_BUTYRYL_COA_m_p5_GC_m" name="2-METHYL-3-HYDROXY-BUTYRYL-COA" compartment="m" charge="-4">
        <notes>
          <html xmlns="http://www.w3.org/1999/xhtml">
            <p>FORMULA: C26H40N7O18P3S</p>
          </html>
        </notes>
      </species>
      <species id="M_2_METHYL_3_HYDROXY_BUTYRYL_COA_c_p5_GC_m" name="2-METHYL-3-HYDROXY-BUTYRYL-COA" compartment="m" charge="-4">
        <notes>
          <html xmlns="http://www.w3.org/1999/xhtml">
            <p>FORMULA: C26H40N7O18P3S1</p>
          </html>
        </notes>
      </species>
      <species id="M_2_METHYL_3_HYDROXY_BUTYRYL_COA_m_p5_MC_m" name="2-METHYL-3-HYDROXY-BUTYRYL-COA" compartment="m" charge="-4">
        <notes>
          <html xmlns="http://www.w3.org/1999/xhtml">
            <p>FORMULA: C26H40N7O18P3S</p>
          </html>
        </notes>
      </species>
      <species id="M_2_METHYL_3_HYDROXY_BUTYRYL_COA_c_p5_MC_m" name="2-METHYL-3-HYDROXY-BUTYRYL-COA" compartment="m" charge="-4">
        <notes>
          <html xmlns="http://www.w3.org/1999/xhtml">
            <p>FORMULA: C26H40N7O18P3S1</p>
          </html>
        </notes>
      </species>
      <species id="M_2_METHYL_3_HYDROXY_BUTYRYL_COA_m_p6_GC_m" name="2-METHYL-3-HYDROXY-BUTYRYL-COA" compartment="m" charge="-4">
        <notes>
          <html xmlns="http://www.w3.org/1999/xhtml">
            <p>FORMULA: C26H40N7O18P3S</p>
          </html>
        </notes>
      </species>
      <species id="M_2_METHYL_3_HYDROXY_BUTYRYL_COA_c_p6_GC_m" name="2-METHYL-3-HYDROXY-BUTYRYL-COA" compartment="m" charge="-4">
        <notes>
          <html xmlns="http://www.w3.org/1999/xhtml">
            <p>FORMULA: C26H40N7O18P3S1</p>
          </html>
        </notes>
      </species>
      <species id="M_2_METHYL_3_HYDROXY_BUTYRYL_COA_c_p6_MC_m" name="2-METHYL-3-HYDROXY-BUTYRYL-COA" compartment="m" charge="-4">
        <notes>
          <html xmlns="http://www.w3.org/1999/xhtml">
            <p>FORMULA: C26H40N7O18P3S1</p>
          </html>
        </notes>
      </species>
      <species id="M_2_METHYL_3_HYDROXY_BUTYRYL_COA_m_p6_MC_m" name="2-METHYL-3-HYDROXY-BUTYRYL-COA" compartment="m" charge="-4">
        <notes>
          <html xmlns="http://www.w3.org/1999/xhtml">
            <p>FORMULA: C26H40N7O18P3S</p>
          </html>
        </notes>
      </species>
      <species id="M_2_METHYL_ACETO_ACETYL_COA_c_p1_GC_m" name="2-METHYL-ACETO-ACETYL-COA" compartment="m" charge="-4">
        <notes>
          <html xmlns="http://www.w3.org/1999/xhtml">
            <p>FORMULA: C26H38N7O18P3S1</p>
          </html>
        </notes>
      </species>
      <species id="M_2_METHYL_ACETO_ACETYL_COA_m_p1_GC_m" name="2-METHYL-ACETO-ACETYL-COA" compartment="m" charge="-4">
        <notes>
          <html xmlns="http://www.w3.org/1999/xhtml">
            <p>FORMULA: C26H38N7O18P3S</p>
          </html>
        </notes>
      </species>
      <species id="M_2_METHYL_ACETO_ACETYL_COA_c_p1_MC_m" name="2-METHYL-ACETO-ACETYL-COA" compartment="m" charge="-4">
        <notes>
          <html xmlns="http://www.w3.org/1999/xhtml">
            <p>FORMULA: C26H38N7O18P3S1</p>
          </html>
        </notes>
      </species>
      <species id="M_2_METHYL_ACETO_ACETYL_COA_m_p1_MC_m" name="2-METHYL-ACETO-ACETYL-COA" compartment="m" charge="-4">
        <notes>
          <html xmlns="http://www.w3.org/1999/xhtml">
            <p>FORMULA: C26H38N7O18P3S</p>
          </html>
        </notes>
      </species>
      <species id="M_2_METHYL_ACETO_ACETYL_COA_c_p2_GC_m" name="2-METHYL-ACETO-ACETYL-COA" compartment="m" charge="-4">
        <notes>
          <html xmlns="http://www.w3.org/1999/xhtml">
            <p>FORMULA: C26H38N7O18P3S1</p>
          </html>
        </notes>
      </species>
      <species id="M_2_METHYL_ACETO_ACETYL_COA_m_p2_GC_m" name="2-METHYL-ACETO-ACETYL-COA" compartment="m" charge="-4">
        <notes>
          <html xmlns="http://www.w3.org/1999/xhtml">
            <p>FORMULA: C26H38N7O18P3S</p>
          </html>
        </notes>
      </species>
      <species id="M_2_METHYL_ACETO_ACETYL_COA_m_p2_MC_m" name="2-METHYL-ACETO-ACETYL-COA" compartment="m" charge="-4">
        <notes>
          <html xmlns="http://www.w3.org/1999/xhtml">
            <p>FORMULA: C26H38N7O18P3S</p>
          </html>
        </notes>
      </species>
      <species id="M_2_METHYL_ACETO_ACETYL_COA_c_p2_MC_m" name="2-METHYL-ACETO-ACETYL-COA" compartment="m" charge="-4">
        <notes>
          <html xmlns="http://www.w3.org/1999/xhtml">
            <p>FORMULA: C26H38N7O18P3S1</p>
          </html>
        </notes>
      </species>
      <species id="M_2_METHYL_ACETO_ACETYL_COA_c_p3_GC_m" name="2-METHYL-ACETO-ACETYL-COA" compartment="m" charge="-4">
        <notes>
          <html xmlns="http://www.w3.org/1999/xhtml">
            <p>FORMULA: C26H38N7O18P3S1</p>
          </html>
        </notes>
      </species>
      <species id="M_2_METHYL_ACETO_ACETYL_COA_m_p3_GC_m" name="2-METHYL-ACETO-ACETYL-COA" compartment="m" charge="-4">
        <notes>
          <html xmlns="http://www.w3.org/1999/xhtml">
            <p>FORMULA: C26H38N7O18P3S</p>
          </html>
        </notes>
      </species>
      <species id="M_2_METHYL_ACETO_ACETYL_COA_m_p3_MC_m" name="2-METHYL-ACETO-ACETYL-COA" compartment="m" charge="-4">
        <notes>
          <html xmlns="http://www.w3.org/1999/xhtml">
            <p>FORMULA: C26H38N7O18P3S</p>
          </html>
        </notes>
      </species>
      <species id="M_2_METHYL_ACETO_ACETYL_COA_c_p3_MC_m" name="2-METHYL-ACETO-ACETYL-COA" compartment="m" charge="-4">
        <notes>
          <html xmlns="http://www.w3.org/1999/xhtml">
            <p>FORMULA: C26H38N7O18P3S1</p>
          </html>
        </notes>
      </species>
      <species id="M_2_METHYL_ACETO_ACETYL_COA_c_p4_GC_m" name="2-METHYL-ACETO-ACETYL-COA" compartment="m" charge="-4">
        <notes>
          <html xmlns="http://www.w3.org/1999/xhtml">
            <p>FORMULA: C26H38N7O18P3S1</p>
          </html>
        </notes>
      </species>
      <species id="M_2_METHYL_ACETO_ACETYL_COA_m_p4_GC_m" name="2-METHYL-ACETO-ACETYL-COA" compartment="m" charge="-4">
        <notes>
          <html xmlns="http://www.w3.org/1999/xhtml">
            <p>FORMULA: C26H38N7O18P3S</p>
          </html>
        </notes>
      </species>
      <species id="M_2_METHYL_ACETO_ACETYL_COA_c_p4_MC_m" name="2-METHYL-ACETO-ACETYL-COA" compartment="m" charge="-4">
        <notes>
          <html xmlns="http://www.w3.org/1999/xhtml">
            <p>FORMULA: C26H38N7O18P3S1</p>
          </html>
        </notes>
      </species>
      <species id="M_2_METHYL_ACETO_ACETYL_COA_m_p4_MC_m" name="2-METHYL-ACETO-ACETYL-COA" compartment="m" charge="-4">
        <notes>
          <html xmlns="http://www.w3.org/1999/xhtml">
            <p>FORMULA: C26H38N7O18P3S</p>
          </html>
        </notes>
      </species>
      <species id="M_2_METHYL_ACETO_ACETYL_COA_c_p5_GC_m" name="2-METHYL-ACETO-ACETYL-COA" compartment="m" charge="-4">
        <notes>
          <html xmlns="http://www.w3.org/1999/xhtml">
            <p>FORMULA: C26H38N7O18P3S1</p>
          </html>
        </notes>
      </species>
      <species id="M_2_METHYL_ACETO_ACETYL_COA_m_p5_GC_m" name="2-METHYL-ACETO-ACETYL-COA" compartment="m" charge="-4">
        <notes>
          <html xmlns="http://www.w3.org/1999/xhtml">
            <p>FORMULA: C26H38N7O18P3S</p>
          </html>
        </notes>
      </species>
      <species id="M_2_METHYL_ACETO_ACETYL_COA_c_p5_MC_m" name="2-METHYL-ACETO-ACETYL-COA" compartment="m" charge="-4">
        <notes>
          <html xmlns="http://www.w3.org/1999/xhtml">
            <p>FORMULA: C26H38N7O18P3S1</p>
          </html>
        </notes>
      </species>
      <species id="M_2_METHYL_ACETO_ACETYL_COA_m_p5_MC_m" name="2-METHYL-ACETO-ACETYL-COA" compartment="m" charge="-4">
        <notes>
          <html xmlns="http://www.w3.org/1999/xhtml">
            <p>FORMULA: C26H38N7O18P3S</p>
          </html>
        </notes>
      </species>
      <species id="M_2_METHYL_ACETO_ACETYL_COA_c_p6_GC_m" name="2-METHYL-ACETO-ACETYL-COA" compartment="m" charge="-4">
        <notes>
          <html xmlns="http://www.w3.org/1999/xhtml">
            <p>FORMULA: C26H38N7O18P3S1</p>
          </html>
        </notes>
      </species>
      <species id="M_2_METHYL_ACETO_ACETYL_COA_m_p6_GC_m" name="2-METHYL-ACETO-ACETYL-COA" compartment="m" charge="-4">
        <notes>
          <html xmlns="http://www.w3.org/1999/xhtml">
            <p>FORMULA: C26H38N7O18P3S</p>
          </html>
        </notes>
      </species>
      <species id="M_2_METHYL_ACETO_ACETYL_COA_c_p6_MC_m" name="2-METHYL-ACETO-ACETYL-COA" compartment="m" charge="-4">
        <notes>
          <html xmlns="http://www.w3.org/1999/xhtml">
            <p>FORMULA: C26H38N7O18P3S1</p>
          </html>
        </notes>
      </species>
      <species id="M_2_METHYL_ACETO_ACETYL_COA_m_p6_MC_m" name="2-METHYL-ACETO-ACETYL-COA" compartment="m" charge="-4">
        <notes>
          <html xmlns="http://www.w3.org/1999/xhtml">
            <p>FORMULA: C26H38N7O18P3S</p>
          </html>
        </notes>
      </species>
      <species id="M_PHOSPHORYL_ETHANOLAMINE_c_p1_GC_c" name="PHOSPHORYL-ETHANOLAMINE" compartment="c" charge="-1">
        <notes>
          <html xmlns="http://www.w3.org/1999/xhtml">
            <p>FORMULA: C2H7NO4P</p>
          </html>
        </notes>
      </species>
      <species id="M_ADENOSYL_HOMO_CYS_c_p1_GC_c" name="ADENOSYL-HOMO-CYS" compartment="c" charge="0">
        <notes>
          <html xmlns="http://www.w3.org/1999/xhtml">
            <p>FORMULA: C14H20N6O5S</p>
          </html>
        </notes>
      </species>
      <species id="M_S_ADENOSYLMETHIONINE_c_p1_GC_c" name="S-ADENOSYLMETHIONINE" compartment="c" charge="0">
        <notes>
          <html xmlns="http://www.w3.org/1999/xhtml">
            <p>FORMULA: C15H22N6O5S</p>
          </html>
        </notes>
      </species>
      <species id="M_aPHOSPHORYL_ETHANOLAMINE_c_p1_GC_c" name="PHOSPHORYL-ETHANOLAMINE" compartment="c" charge="0">
        <notes>
          <html xmlns="http://www.w3.org/1999/xhtml">
            <p>FORMULA: C2H8NO4P</p>
          </html>
        </notes>
      </species>
      <species id="M_aCPD_406_c_p1_GC_c" name="CPD-406[c]" compartment="c" charge="0">
        <notes>
          <html xmlns="http://www.w3.org/1999/xhtml">
            <p>FORMULA: C3H10NO4P</p>
          </html>
        </notes>
      </species>
      <species id="M_CPD_406_c_p1_GC_c" name="CPD-406" compartment="c" charge="-1">
        <notes>
          <html xmlns="http://www.w3.org/1999/xhtml">
            <p>FORMULA: C3H9NO4P</p>
          </html>
        </notes>
      </species>
      <species id="M_CPD_406_c_p1_MC_c" name="CPD-406" compartment="c" charge="-1">
        <notes>
          <html xmlns="http://www.w3.org/1999/xhtml">
            <p>FORMULA: C3H9NO4P</p>
          </html>
        </notes>
      </species>
      <species id="M_PHOSPHORYL_ETHANOLAMINE_c_p1_MC_c" name="PHOSPHORYL-ETHANOLAMINE" compartment="c" charge="-1">
        <notes>
          <html xmlns="http://www.w3.org/1999/xhtml">
            <p>FORMULA: C2H7NO4P</p>
          </html>
        </notes>
      </species>
      <species id="M_ADENOSYL_HOMO_CYS_c_p1_MC_c" name="ADENOSYL-HOMO-CYS" compartment="c" charge="0">
        <notes>
          <html xmlns="http://www.w3.org/1999/xhtml">
            <p>FORMULA: C14H20N6O5S</p>
          </html>
        </notes>
      </species>
      <species id="M_S_ADENOSYLMETHIONINE_c_p1_MC_c" name="S-ADENOSYLMETHIONINE" compartment="c" charge="0">
        <notes>
          <html xmlns="http://www.w3.org/1999/xhtml">
            <p>FORMULA: C15H22N6O5S</p>
          </html>
        </notes>
      </species>
      <species id="M_aPHOSPHORYL_ETHANOLAMINE_c_p1_MC_c" name="PHOSPHORYL-ETHANOLAMINE" compartment="c" charge="0">
        <notes>
          <html xmlns="http://www.w3.org/1999/xhtml">
            <p>FORMULA: C2H8NO4P</p>
          </html>
        </notes>
      </species>
      <species id="M_aCPD_406_c_p1_MC_c" name="CPD-406[c]" compartment="c" charge="0">
        <notes>
          <html xmlns="http://www.w3.org/1999/xhtml">
            <p>FORMULA: C3H10NO4P</p>
          </html>
        </notes>
      </species>
      <species id="M_aCPD_406_c_p2_GC_c" name="CPD-406[c]" compartment="c" charge="0">
        <notes>
          <html xmlns="http://www.w3.org/1999/xhtml">
            <p>FORMULA: C3H10NO4P</p>
          </html>
        </notes>
      </species>
      <species id="M_CPD_406_c_p2_GC_c" name="CPD-406" compartment="c" charge="-1">
        <notes>
          <html xmlns="http://www.w3.org/1999/xhtml">
            <p>FORMULA: C3H9NO4P</p>
          </html>
        </notes>
      </species>
      <species id="M_PHOSPHORYL_ETHANOLAMINE_c_p2_GC_c" name="PHOSPHORYL-ETHANOLAMINE" compartment="c" charge="-1">
        <notes>
          <html xmlns="http://www.w3.org/1999/xhtml">
            <p>FORMULA: C2H7NO4P</p>
          </html>
        </notes>
      </species>
      <species id="M_ADENOSYL_HOMO_CYS_c_p2_GC_c" name="ADENOSYL-HOMO-CYS" compartment="c" charge="0">
        <notes>
          <html xmlns="http://www.w3.org/1999/xhtml">
            <p>FORMULA: C14H20N6O5S</p>
          </html>
        </notes>
      </species>
      <species id="M_S_ADENOSYLMETHIONINE_c_p2_GC_c" name="S-ADENOSYLMETHIONINE" compartment="c" charge="0">
        <notes>
          <html xmlns="http://www.w3.org/1999/xhtml">
            <p>FORMULA: C15H22N6O5S</p>
          </html>
        </notes>
      </species>
      <species id="M_aPHOSPHORYL_ETHANOLAMINE_c_p2_GC_c" name="PHOSPHORYL-ETHANOLAMINE" compartment="c" charge="0">
        <notes>
          <html xmlns="http://www.w3.org/1999/xhtml">
            <p>FORMULA: C2H8NO4P</p>
          </html>
        </notes>
      </species>
      <species id="M_S_ADENOSYLMETHIONINE_c_p2_MC_c" name="S-ADENOSYLMETHIONINE" compartment="c" charge="0">
        <notes>
          <html xmlns="http://www.w3.org/1999/xhtml">
            <p>FORMULA: C15H22N6O5S</p>
          </html>
        </notes>
      </species>
      <species id="M_aPHOSPHORYL_ETHANOLAMINE_c_p2_MC_c" name="PHOSPHORYL-ETHANOLAMINE" compartment="c" charge="0">
        <notes>
          <html xmlns="http://www.w3.org/1999/xhtml">
            <p>FORMULA: C2H8NO4P</p>
          </html>
        </notes>
      </species>
      <species id="M_CPD_406_c_p2_MC_c" name="CPD-406" compartment="c" charge="-1">
        <notes>
          <html xmlns="http://www.w3.org/1999/xhtml">
            <p>FORMULA: C3H9NO4P</p>
          </html>
        </notes>
      </species>
      <species id="M_aCPD_406_c_p2_MC_c" name="CPD-406[c]" compartment="c" charge="0">
        <notes>
          <html xmlns="http://www.w3.org/1999/xhtml">
            <p>FORMULA: C3H10NO4P</p>
          </html>
        </notes>
      </species>
      <species id="M_PHOSPHORYL_ETHANOLAMINE_c_p2_MC_c" name="PHOSPHORYL-ETHANOLAMINE" compartment="c" charge="-1">
        <notes>
          <html xmlns="http://www.w3.org/1999/xhtml">
            <p>FORMULA: C2H7NO4P</p>
          </html>
        </notes>
      </species>
      <species id="M_ADENOSYL_HOMO_CYS_c_p2_MC_c" name="ADENOSYL-HOMO-CYS" compartment="c" charge="0">
        <notes>
          <html xmlns="http://www.w3.org/1999/xhtml">
            <p>FORMULA: C14H20N6O5S</p>
          </html>
        </notes>
      </species>
      <species id="M_PHOSPHORYL_ETHANOLAMINE_c_p3_GC_c" name="PHOSPHORYL-ETHANOLAMINE" compartment="c" charge="-1">
        <notes>
          <html xmlns="http://www.w3.org/1999/xhtml">
            <p>FORMULA: C2H7NO4P</p>
          </html>
        </notes>
      </species>
      <species id="M_ADENOSYL_HOMO_CYS_c_p3_GC_c" name="ADENOSYL-HOMO-CYS" compartment="c" charge="0">
        <notes>
          <html xmlns="http://www.w3.org/1999/xhtml">
            <p>FORMULA: C14H20N6O5S</p>
          </html>
        </notes>
      </species>
      <species id="M_S_ADENOSYLMETHIONINE_c_p3_GC_c" name="S-ADENOSYLMETHIONINE" compartment="c" charge="0">
        <notes>
          <html xmlns="http://www.w3.org/1999/xhtml">
            <p>FORMULA: C15H22N6O5S</p>
          </html>
        </notes>
      </species>
      <species id="M_aPHOSPHORYL_ETHANOLAMINE_c_p3_GC_c" name="PHOSPHORYL-ETHANOLAMINE" compartment="c" charge="0">
        <notes>
          <html xmlns="http://www.w3.org/1999/xhtml">
            <p>FORMULA: C2H8NO4P</p>
          </html>
        </notes>
      </species>
      <species id="M_CPD_406_c_p3_GC_c" name="CPD-406" compartment="c" charge="-1">
        <notes>
          <html xmlns="http://www.w3.org/1999/xhtml">
            <p>FORMULA: C3H9NO4P</p>
          </html>
        </notes>
      </species>
      <species id="M_aCPD_406_c_p3_GC_c" name="CPD-406[c]" compartment="c" charge="0">
        <notes>
          <html xmlns="http://www.w3.org/1999/xhtml">
            <p>FORMULA: C3H10NO4P</p>
          </html>
        </notes>
      </species>
      <species id="M_PHOSPHORYL_ETHANOLAMINE_c_p3_MC_c" name="PHOSPHORYL-ETHANOLAMINE" compartment="c" charge="-1">
        <notes>
          <html xmlns="http://www.w3.org/1999/xhtml">
            <p>FORMULA: C2H7NO4P</p>
          </html>
        </notes>
      </species>
      <species id="M_ADENOSYL_HOMO_CYS_c_p3_MC_c" name="ADENOSYL-HOMO-CYS" compartment="c" charge="0">
        <notes>
          <html xmlns="http://www.w3.org/1999/xhtml">
            <p>FORMULA: C14H20N6O5S</p>
          </html>
        </notes>
      </species>
      <species id="M_S_ADENOSYLMETHIONINE_c_p3_MC_c" name="S-ADENOSYLMETHIONINE" compartment="c" charge="0">
        <notes>
          <html xmlns="http://www.w3.org/1999/xhtml">
            <p>FORMULA: C15H22N6O5S</p>
          </html>
        </notes>
      </species>
      <species id="M_aPHOSPHORYL_ETHANOLAMINE_c_p3_MC_c" name="PHOSPHORYL-ETHANOLAMINE" compartment="c" charge="0">
        <notes>
          <html xmlns="http://www.w3.org/1999/xhtml">
            <p>FORMULA: C2H8NO4P</p>
          </html>
        </notes>
      </species>
      <species id="M_CPD_406_c_p3_MC_c" name="CPD-406" compartment="c" charge="-1">
        <notes>
          <html xmlns="http://www.w3.org/1999/xhtml">
            <p>FORMULA: C3H9NO4P</p>
          </html>
        </notes>
      </species>
      <species id="M_aCPD_406_c_p3_MC_c" name="CPD-406[c]" compartment="c" charge="0">
        <notes>
          <html xmlns="http://www.w3.org/1999/xhtml">
            <p>FORMULA: C3H10NO4P</p>
          </html>
        </notes>
      </species>
      <species id="M_aCPD_406_c_p4_GC_c" name="CPD-406[c]" compartment="c" charge="0">
        <notes>
          <html xmlns="http://www.w3.org/1999/xhtml">
            <p>FORMULA: C3H10NO4P</p>
          </html>
        </notes>
      </species>
      <species id="M_PHOSPHORYL_ETHANOLAMINE_c_p4_GC_c" name="PHOSPHORYL-ETHANOLAMINE" compartment="c" charge="-1">
        <notes>
          <html xmlns="http://www.w3.org/1999/xhtml">
            <p>FORMULA: C2H7NO4P</p>
          </html>
        </notes>
      </species>
      <species id="M_ADENOSYL_HOMO_CYS_c_p4_GC_c" name="ADENOSYL-HOMO-CYS" compartment="c" charge="0">
        <notes>
          <html xmlns="http://www.w3.org/1999/xhtml">
            <p>FORMULA: C14H20N6O5S</p>
          </html>
        </notes>
      </species>
      <species id="M_CPD_406_c_p4_GC_c" name="CPD-406" compartment="c" charge="-1">
        <notes>
          <html xmlns="http://www.w3.org/1999/xhtml">
            <p>FORMULA: C3H9NO4P</p>
          </html>
        </notes>
      </species>
      <species id="M_S_ADENOSYLMETHIONINE_c_p4_GC_c" name="S-ADENOSYLMETHIONINE" compartment="c" charge="0">
        <notes>
          <html xmlns="http://www.w3.org/1999/xhtml">
            <p>FORMULA: C15H22N6O5S</p>
          </html>
        </notes>
      </species>
      <species id="M_aPHOSPHORYL_ETHANOLAMINE_c_p4_GC_c" name="PHOSPHORYL-ETHANOLAMINE" compartment="c" charge="0">
        <notes>
          <html xmlns="http://www.w3.org/1999/xhtml">
            <p>FORMULA: C2H8NO4P</p>
          </html>
        </notes>
      </species>
      <species id="M_aCPD_406_c_p4_MC_c" name="CPD-406[c]" compartment="c" charge="0">
        <notes>
          <html xmlns="http://www.w3.org/1999/xhtml">
            <p>FORMULA: C3H10NO4P</p>
          </html>
        </notes>
      </species>
      <species id="M_CPD_406_c_p4_MC_c" name="CPD-406" compartment="c" charge="-1">
        <notes>
          <html xmlns="http://www.w3.org/1999/xhtml">
            <p>FORMULA: C3H9NO4P</p>
          </html>
        </notes>
      </species>
      <species id="M_PHOSPHORYL_ETHANOLAMINE_c_p4_MC_c" name="PHOSPHORYL-ETHANOLAMINE" compartment="c" charge="-1">
        <notes>
          <html xmlns="http://www.w3.org/1999/xhtml">
            <p>FORMULA: C2H7NO4P</p>
          </html>
        </notes>
      </species>
      <species id="M_ADENOSYL_HOMO_CYS_c_p4_MC_c" name="ADENOSYL-HOMO-CYS" compartment="c" charge="0">
        <notes>
          <html xmlns="http://www.w3.org/1999/xhtml">
            <p>FORMULA: C14H20N6O5S</p>
          </html>
        </notes>
      </species>
      <species id="M_S_ADENOSYLMETHIONINE_c_p4_MC_c" name="S-ADENOSYLMETHIONINE" compartment="c" charge="0">
        <notes>
          <html xmlns="http://www.w3.org/1999/xhtml">
            <p>FORMULA: C15H22N6O5S</p>
          </html>
        </notes>
      </species>
      <species id="M_aPHOSPHORYL_ETHANOLAMINE_c_p4_MC_c" name="PHOSPHORYL-ETHANOLAMINE" compartment="c" charge="0">
        <notes>
          <html xmlns="http://www.w3.org/1999/xhtml">
            <p>FORMULA: C2H8NO4P</p>
          </html>
        </notes>
      </species>
      <species id="M_ADENOSYL_HOMO_CYS_c_p5_GC_c" name="ADENOSYL-HOMO-CYS" compartment="c" charge="0">
        <notes>
          <html xmlns="http://www.w3.org/1999/xhtml">
            <p>FORMULA: C14H20N6O5S</p>
          </html>
        </notes>
      </species>
      <species id="M_S_ADENOSYLMETHIONINE_c_p5_GC_c" name="S-ADENOSYLMETHIONINE" compartment="c" charge="0">
        <notes>
          <html xmlns="http://www.w3.org/1999/xhtml">
            <p>FORMULA: C15H22N6O5S</p>
          </html>
        </notes>
      </species>
      <species id="M_aPHOSPHORYL_ETHANOLAMINE_c_p5_GC_c" name="PHOSPHORYL-ETHANOLAMINE" compartment="c" charge="0">
        <notes>
          <html xmlns="http://www.w3.org/1999/xhtml">
            <p>FORMULA: C2H8NO4P</p>
          </html>
        </notes>
      </species>
      <species id="M_aCPD_406_c_p5_GC_c" name="CPD-406[c]" compartment="c" charge="0">
        <notes>
          <html xmlns="http://www.w3.org/1999/xhtml">
            <p>FORMULA: C3H10NO4P</p>
          </html>
        </notes>
      </species>
      <species id="M_CPD_406_c_p5_GC_c" name="CPD-406" compartment="c" charge="-1">
        <notes>
          <html xmlns="http://www.w3.org/1999/xhtml">
            <p>FORMULA: C3H9NO4P</p>
          </html>
        </notes>
      </species>
      <species id="M_PHOSPHORYL_ETHANOLAMINE_c_p5_GC_c" name="PHOSPHORYL-ETHANOLAMINE" compartment="c" charge="-1">
        <notes>
          <html xmlns="http://www.w3.org/1999/xhtml">
            <p>FORMULA: C2H7NO4P</p>
          </html>
        </notes>
      </species>
      <species id="M_CPD_406_c_p5_MC_c" name="CPD-406" compartment="c" charge="-1">
        <notes>
          <html xmlns="http://www.w3.org/1999/xhtml">
            <p>FORMULA: C3H9NO4P</p>
          </html>
        </notes>
      </species>
      <species id="M_PHOSPHORYL_ETHANOLAMINE_c_p5_MC_c" name="PHOSPHORYL-ETHANOLAMINE" compartment="c" charge="-1">
        <notes>
          <html xmlns="http://www.w3.org/1999/xhtml">
            <p>FORMULA: C2H7NO4P</p>
          </html>
        </notes>
      </species>
      <species id="M_ADENOSYL_HOMO_CYS_c_p5_MC_c" name="ADENOSYL-HOMO-CYS" compartment="c" charge="0">
        <notes>
          <html xmlns="http://www.w3.org/1999/xhtml">
            <p>FORMULA: C14H20N6O5S</p>
          </html>
        </notes>
      </species>
      <species id="M_S_ADENOSYLMETHIONINE_c_p5_MC_c" name="S-ADENOSYLMETHIONINE" compartment="c" charge="0">
        <notes>
          <html xmlns="http://www.w3.org/1999/xhtml">
            <p>FORMULA: C15H22N6O5S</p>
          </html>
        </notes>
      </species>
      <species id="M_aPHOSPHORYL_ETHANOLAMINE_c_p5_MC_c" name="PHOSPHORYL-ETHANOLAMINE" compartment="c" charge="0">
        <notes>
          <html xmlns="http://www.w3.org/1999/xhtml">
            <p>FORMULA: C2H8NO4P</p>
          </html>
        </notes>
      </species>
      <species id="M_aCPD_406_c_p5_MC_c" name="CPD-406[c]" compartment="c" charge="0">
        <notes>
          <html xmlns="http://www.w3.org/1999/xhtml">
            <p>FORMULA: C3H10NO4P</p>
          </html>
        </notes>
      </species>
      <species id="M_CPD_406_c_p6_GC_c" name="CPD-406" compartment="c" charge="-1">
        <notes>
          <html xmlns="http://www.w3.org/1999/xhtml">
            <p>FORMULA: C3H9NO4P</p>
          </html>
        </notes>
      </species>
      <species id="M_PHOSPHORYL_ETHANOLAMINE_c_p6_GC_c" name="PHOSPHORYL-ETHANOLAMINE" compartment="c" charge="-1">
        <notes>
          <html xmlns="http://www.w3.org/1999/xhtml">
            <p>FORMULA: C2H7NO4P</p>
          </html>
        </notes>
      </species>
      <species id="M_ADENOSYL_HOMO_CYS_c_p6_GC_c" name="ADENOSYL-HOMO-CYS" compartment="c" charge="0">
        <notes>
          <html xmlns="http://www.w3.org/1999/xhtml">
            <p>FORMULA: C14H20N6O5S</p>
          </html>
        </notes>
      </species>
      <species id="M_S_ADENOSYLMETHIONINE_c_p6_GC_c" name="S-ADENOSYLMETHIONINE" compartment="c" charge="0">
        <notes>
          <html xmlns="http://www.w3.org/1999/xhtml">
            <p>FORMULA: C15H22N6O5S</p>
          </html>
        </notes>
      </species>
      <species id="M_aPHOSPHORYL_ETHANOLAMINE_c_p6_GC_c" name="PHOSPHORYL-ETHANOLAMINE" compartment="c" charge="0">
        <notes>
          <html xmlns="http://www.w3.org/1999/xhtml">
            <p>FORMULA: C2H8NO4P</p>
          </html>
        </notes>
      </species>
      <species id="M_aCPD_406_c_p6_GC_c" name="CPD-406[c]" compartment="c" charge="0">
        <notes>
          <html xmlns="http://www.w3.org/1999/xhtml">
            <p>FORMULA: C3H10NO4P</p>
          </html>
        </notes>
      </species>
      <species id="M_aCPD_406_c_p6_MC_c" name="CPD-406[c]" compartment="c" charge="0">
        <notes>
          <html xmlns="http://www.w3.org/1999/xhtml">
            <p>FORMULA: C3H10NO4P</p>
          </html>
        </notes>
      </species>
      <species id="M_CPD_406_c_p6_MC_c" name="CPD-406" compartment="c" charge="-1">
        <notes>
          <html xmlns="http://www.w3.org/1999/xhtml">
            <p>FORMULA: C3H9NO4P</p>
          </html>
        </notes>
      </species>
      <species id="M_PHOSPHORYL_ETHANOLAMINE_c_p6_MC_c" name="PHOSPHORYL-ETHANOLAMINE" compartment="c" charge="-1">
        <notes>
          <html xmlns="http://www.w3.org/1999/xhtml">
            <p>FORMULA: C2H7NO4P</p>
          </html>
        </notes>
      </species>
      <species id="M_ADENOSYL_HOMO_CYS_c_p6_MC_c" name="ADENOSYL-HOMO-CYS" compartment="c" charge="0">
        <notes>
          <html xmlns="http://www.w3.org/1999/xhtml">
            <p>FORMULA: C14H20N6O5S</p>
          </html>
        </notes>
      </species>
      <species id="M_S_ADENOSYLMETHIONINE_c_p6_MC_c" name="S-ADENOSYLMETHIONINE" compartment="c" charge="0">
        <notes>
          <html xmlns="http://www.w3.org/1999/xhtml">
            <p>FORMULA: C15H22N6O5S</p>
          </html>
        </notes>
      </species>
      <species id="M_aPHOSPHORYL_ETHANOLAMINE_c_p6_MC_c" name="PHOSPHORYL-ETHANOLAMINE" compartment="c" charge="0">
        <notes>
          <html xmlns="http://www.w3.org/1999/xhtml">
            <p>FORMULA: C2H8NO4P</p>
          </html>
        </notes>
      </species>
      <species id="M_Acetoacetyl_ACPs_p_p1_GC_p" name="Acetoacetyl_ACPs[p]" compartment="p" charge="0">
        <notes>
          <html xmlns="http://www.w3.org/1999/xhtml">
            <p>FORMULA: C4H5O2X</p>
          </html>
        </notes>
      </species>
      <species id="M_MALONYL_ACP_p_p1_GC_p" name="MALONYL_ACP[p]" compartment="p" charge="-1">
        <notes>
          <html xmlns="http://www.w3.org/1999/xhtml">
            <p>FORMULA: C3H2O3X</p>
          </html>
        </notes>
      </species>
      <species id="M_Acetoacetyl_ACPs_p_p1_MC_p" name="Acetoacetyl_ACPs[p]" compartment="p" charge="0">
        <notes>
          <html xmlns="http://www.w3.org/1999/xhtml">
            <p>FORMULA: C4H5O2X</p>
          </html>
        </notes>
      </species>
      <species id="M_MALONYL_ACP_p_p1_MC_p" name="MALONYL_ACP[p]" compartment="p" charge="-1">
        <notes>
          <html xmlns="http://www.w3.org/1999/xhtml">
            <p>FORMULA: C3H2O3X</p>
          </html>
        </notes>
      </species>
      <species id="M_Acetoacetyl_ACPs_p_p2_GC_p" name="Acetoacetyl_ACPs[p]" compartment="p" charge="0">
        <notes>
          <html xmlns="http://www.w3.org/1999/xhtml">
            <p>FORMULA: C4H5O2X</p>
          </html>
        </notes>
      </species>
      <species id="M_MALONYL_ACP_p_p2_GC_p" name="MALONYL_ACP[p]" compartment="p" charge="-1">
        <notes>
          <html xmlns="http://www.w3.org/1999/xhtml">
            <p>FORMULA: C3H2O3X</p>
          </html>
        </notes>
      </species>
      <species id="M_MALONYL_ACP_p_p2_MC_p" name="MALONYL_ACP[p]" compartment="p" charge="-1">
        <notes>
          <html xmlns="http://www.w3.org/1999/xhtml">
            <p>FORMULA: C3H2O3X</p>
          </html>
        </notes>
      </species>
      <species id="M_Acetoacetyl_ACPs_p_p2_MC_p" name="Acetoacetyl_ACPs[p]" compartment="p" charge="0">
        <notes>
          <html xmlns="http://www.w3.org/1999/xhtml">
            <p>FORMULA: C4H5O2X</p>
          </html>
        </notes>
      </species>
      <species id="M_Acetoacetyl_ACPs_p_p3_GC_p" name="Acetoacetyl_ACPs[p]" compartment="p" charge="0">
        <notes>
          <html xmlns="http://www.w3.org/1999/xhtml">
            <p>FORMULA: C4H5O2X</p>
          </html>
        </notes>
      </species>
      <species id="M_MALONYL_ACP_p_p3_GC_p" name="MALONYL_ACP[p]" compartment="p" charge="-1">
        <notes>
          <html xmlns="http://www.w3.org/1999/xhtml">
            <p>FORMULA: C3H2O3X</p>
          </html>
        </notes>
      </species>
      <species id="M_Acetoacetyl_ACPs_p_p3_MC_p" name="Acetoacetyl_ACPs[p]" compartment="p" charge="0">
        <notes>
          <html xmlns="http://www.w3.org/1999/xhtml">
            <p>FORMULA: C4H5O2X</p>
          </html>
        </notes>
      </species>
      <species id="M_MALONYL_ACP_p_p3_MC_p" name="MALONYL_ACP[p]" compartment="p" charge="-1">
        <notes>
          <html xmlns="http://www.w3.org/1999/xhtml">
            <p>FORMULA: C3H2O3X</p>
          </html>
        </notes>
      </species>
      <species id="M_Acetoacetyl_ACPs_p_p4_GC_p" name="Acetoacetyl_ACPs[p]" compartment="p" charge="0">
        <notes>
          <html xmlns="http://www.w3.org/1999/xhtml">
            <p>FORMULA: C4H5O2X</p>
          </html>
        </notes>
      </species>
      <species id="M_MALONYL_ACP_p_p4_GC_p" name="MALONYL_ACP[p]" compartment="p" charge="-1">
        <notes>
          <html xmlns="http://www.w3.org/1999/xhtml">
            <p>FORMULA: C3H2O3X</p>
          </html>
        </notes>
      </species>
      <species id="M_Acetoacetyl_ACPs_p_p4_MC_p" name="Acetoacetyl_ACPs[p]" compartment="p" charge="0">
        <notes>
          <html xmlns="http://www.w3.org/1999/xhtml">
            <p>FORMULA: C4H5O2X</p>
          </html>
        </notes>
      </species>
      <species id="M_MALONYL_ACP_p_p4_MC_p" name="MALONYL_ACP[p]" compartment="p" charge="-1">
        <notes>
          <html xmlns="http://www.w3.org/1999/xhtml">
            <p>FORMULA: C3H2O3X</p>
          </html>
        </notes>
      </species>
      <species id="M_MALONYL_ACP_p_p5_GC_p" name="MALONYL_ACP[p]" compartment="p" charge="-1">
        <notes>
          <html xmlns="http://www.w3.org/1999/xhtml">
            <p>FORMULA: C3H2O3X</p>
          </html>
        </notes>
      </species>
      <species id="M_Acetoacetyl_ACPs_p_p5_GC_p" name="Acetoacetyl_ACPs[p]" compartment="p" charge="0">
        <notes>
          <html xmlns="http://www.w3.org/1999/xhtml">
            <p>FORMULA: C4H5O2X</p>
          </html>
        </notes>
      </species>
      <species id="M_Acetoacetyl_ACPs_p_p5_MC_p" name="Acetoacetyl_ACPs[p]" compartment="p" charge="0">
        <notes>
          <html xmlns="http://www.w3.org/1999/xhtml">
            <p>FORMULA: C4H5O2X</p>
          </html>
        </notes>
      </species>
      <species id="M_MALONYL_ACP_p_p5_MC_p" name="MALONYL_ACP[p]" compartment="p" charge="-1">
        <notes>
          <html xmlns="http://www.w3.org/1999/xhtml">
            <p>FORMULA: C3H2O3X</p>
          </html>
        </notes>
      </species>
      <species id="M_Acetoacetyl_ACPs_p_p6_GC_p" name="Acetoacetyl_ACPs[p]" compartment="p" charge="0">
        <notes>
          <html xmlns="http://www.w3.org/1999/xhtml">
            <p>FORMULA: C4H5O2X</p>
          </html>
        </notes>
      </species>
      <species id="M_MALONYL_ACP_p_p6_GC_p" name="MALONYL_ACP[p]" compartment="p" charge="-1">
        <notes>
          <html xmlns="http://www.w3.org/1999/xhtml">
            <p>FORMULA: C3H2O3X</p>
          </html>
        </notes>
      </species>
      <species id="M_Acetoacetyl_ACPs_p_p6_MC_p" name="Acetoacetyl_ACPs[p]" compartment="p" charge="0">
        <notes>
          <html xmlns="http://www.w3.org/1999/xhtml">
            <p>FORMULA: C4H5O2X</p>
          </html>
        </notes>
      </species>
      <species id="M_MALONYL_ACP_p_p6_MC_p" name="MALONYL_ACP[p]" compartment="p" charge="-1">
        <notes>
          <html xmlns="http://www.w3.org/1999/xhtml">
            <p>FORMULA: C3H2O3X</p>
          </html>
        </notes>
      </species>
      <species id="M_UDP_GLUCOSE_c_p1_GC_c" name="UDP_GLUCOSE[c]" compartment="c" charge="-2">
        <notes>
          <html xmlns="http://www.w3.org/1999/xhtml">
            <p>FORMULA: C15H22N2O17P2</p>
          </html>
        </notes>
      </species>
      <species id="M_UDP_c_p1_GC_c" name="UDP" compartment="c" charge="-3">
        <notes>
          <html xmlns="http://www.w3.org/1999/xhtml">
            <p>FORMULA: C9H11N2O12P2</p>
          </html>
        </notes>
      </species>
      <species id="M_aUDP_c_p1_GC_c" name="aUDP[c]" compartment="c" charge="-2">
        <notes>
          <html xmlns="http://www.w3.org/1999/xhtml">
            <p>FORMULA: C9H12N2O12P2</p>
          </html>
        </notes>
      </species>
      <species id="M_CONIFERYL_ALCOHOL_c_p1_GC_c" name="CONIFERYL-ALCOHOL" compartment="c" charge="0">
        <notes>
          <html xmlns="http://www.w3.org/1999/xhtml">
            <p>FORMULA: C10H12O3</p>
          </html>
        </notes>
      </species>
      <species id="M_CPD_1777_c_p1_GC_c" name="CPD-1777" compartment="c" charge="0">
        <notes>
          <html xmlns="http://www.w3.org/1999/xhtml">
            <p>FORMULA: C16H22O8</p>
          </html>
        </notes>
      </species>
      <species id="M_CPD_1777_c_p1_MC_c" name="CPD-1777" compartment="c" charge="0">
        <notes>
          <html xmlns="http://www.w3.org/1999/xhtml">
            <p>FORMULA: C16H22O8</p>
          </html>
        </notes>
      </species>
      <species id="M_aUDP_c_p1_MC_c" name="aUDP[c]" compartment="c" charge="-2">
        <notes>
          <html xmlns="http://www.w3.org/1999/xhtml">
            <p>FORMULA: C9H12N2O12P2</p>
          </html>
        </notes>
      </species>
      <species id="M_UDP_GLUCOSE_c_p1_MC_c" name="UDP_GLUCOSE[c]" compartment="c" charge="-2">
        <notes>
          <html xmlns="http://www.w3.org/1999/xhtml">
            <p>FORMULA: C15H22N2O17P2</p>
          </html>
        </notes>
      </species>
      <species id="M_UDP_c_p1_MC_c" name="UDP" compartment="c" charge="-3">
        <notes>
          <html xmlns="http://www.w3.org/1999/xhtml">
            <p>FORMULA: C9H11N2O12P2</p>
          </html>
        </notes>
      </species>
      <species id="M_CONIFERYL_ALCOHOL_c_p1_MC_c" name="CONIFERYL-ALCOHOL" compartment="c" charge="0">
        <notes>
          <html xmlns="http://www.w3.org/1999/xhtml">
            <p>FORMULA: C10H12O3</p>
          </html>
        </notes>
      </species>
      <species id="M_CONIFERYL_ALCOHOL_c_p2_GC_c" name="CONIFERYL-ALCOHOL" compartment="c" charge="0">
        <notes>
          <html xmlns="http://www.w3.org/1999/xhtml">
            <p>FORMULA: C10H12O3</p>
          </html>
        </notes>
      </species>
      <species id="M_CPD_1777_c_p2_GC_c" name="CPD-1777" compartment="c" charge="0">
        <notes>
          <html xmlns="http://www.w3.org/1999/xhtml">
            <p>FORMULA: C16H22O8</p>
          </html>
        </notes>
      </species>
      <species id="M_aUDP_c_p2_GC_c" name="aUDP[c]" compartment="c" charge="-2">
        <notes>
          <html xmlns="http://www.w3.org/1999/xhtml">
            <p>FORMULA: C9H12N2O12P2</p>
          </html>
        </notes>
      </species>
      <species id="M_UDP_c_p2_GC_c" name="UDP" compartment="c" charge="-3">
        <notes>
          <html xmlns="http://www.w3.org/1999/xhtml">
            <p>FORMULA: C9H11N2O12P2</p>
          </html>
        </notes>
      </species>
      <species id="M_UDP_GLUCOSE_c_p2_GC_c" name="UDP_GLUCOSE[c]" compartment="c" charge="-2">
        <notes>
          <html xmlns="http://www.w3.org/1999/xhtml">
            <p>FORMULA: C15H22N2O17P2</p>
          </html>
        </notes>
      </species>
      <species id="M_CONIFERYL_ALCOHOL_c_p2_MC_c" name="CONIFERYL-ALCOHOL" compartment="c" charge="0">
        <notes>
          <html xmlns="http://www.w3.org/1999/xhtml">
            <p>FORMULA: C10H12O3</p>
          </html>
        </notes>
      </species>
      <species id="M_CPD_1777_c_p2_MC_c" name="CPD-1777" compartment="c" charge="0">
        <notes>
          <html xmlns="http://www.w3.org/1999/xhtml">
            <p>FORMULA: C16H22O8</p>
          </html>
        </notes>
      </species>
      <species id="M_UDP_c_p2_MC_c" name="UDP" compartment="c" charge="-3">
        <notes>
          <html xmlns="http://www.w3.org/1999/xhtml">
            <p>FORMULA: C9H11N2O12P2</p>
          </html>
        </notes>
      </species>
      <species id="M_UDP_GLUCOSE_c_p2_MC_c" name="UDP_GLUCOSE[c]" compartment="c" charge="-2">
        <notes>
          <html xmlns="http://www.w3.org/1999/xhtml">
            <p>FORMULA: C15H22N2O17P2</p>
          </html>
        </notes>
      </species>
      <species id="M_aUDP_c_p2_MC_c" name="aUDP[c]" compartment="c" charge="-2">
        <notes>
          <html xmlns="http://www.w3.org/1999/xhtml">
            <p>FORMULA: C9H12N2O12P2</p>
          </html>
        </notes>
      </species>
      <species id="M_CPD_1777_c_p3_GC_c" name="CPD-1777" compartment="c" charge="0">
        <notes>
          <html xmlns="http://www.w3.org/1999/xhtml">
            <p>FORMULA: C16H22O8</p>
          </html>
        </notes>
      </species>
      <species id="M_CONIFERYL_ALCOHOL_c_p3_GC_c" name="CONIFERYL-ALCOHOL" compartment="c" charge="0">
        <notes>
          <html xmlns="http://www.w3.org/1999/xhtml">
            <p>FORMULA: C10H12O3</p>
          </html>
        </notes>
      </species>
      <species id="M_aUDP_c_p3_GC_c" name="aUDP[c]" compartment="c" charge="-2">
        <notes>
          <html xmlns="http://www.w3.org/1999/xhtml">
            <p>FORMULA: C9H12N2O12P2</p>
          </html>
        </notes>
      </species>
      <species id="M_UDP_c_p3_GC_c" name="UDP" compartment="c" charge="-3">
        <notes>
          <html xmlns="http://www.w3.org/1999/xhtml">
            <p>FORMULA: C9H11N2O12P2</p>
          </html>
        </notes>
      </species>
      <species id="M_UDP_GLUCOSE_c_p3_GC_c" name="UDP_GLUCOSE[c]" compartment="c" charge="-2">
        <notes>
          <html xmlns="http://www.w3.org/1999/xhtml">
            <p>FORMULA: C15H22N2O17P2</p>
          </html>
        </notes>
      </species>
      <species id="M_UDP_GLUCOSE_c_p3_MC_c" name="UDP_GLUCOSE[c]" compartment="c" charge="-2">
        <notes>
          <html xmlns="http://www.w3.org/1999/xhtml">
            <p>FORMULA: C15H22N2O17P2</p>
          </html>
        </notes>
      </species>
      <species id="M_CONIFERYL_ALCOHOL_c_p3_MC_c" name="CONIFERYL-ALCOHOL" compartment="c" charge="0">
        <notes>
          <html xmlns="http://www.w3.org/1999/xhtml">
            <p>FORMULA: C10H12O3</p>
          </html>
        </notes>
      </species>
      <species id="M_aUDP_c_p3_MC_c" name="aUDP[c]" compartment="c" charge="-2">
        <notes>
          <html xmlns="http://www.w3.org/1999/xhtml">
            <p>FORMULA: C9H12N2O12P2</p>
          </html>
        </notes>
      </species>
      <species id="M_UDP_c_p3_MC_c" name="UDP" compartment="c" charge="-3">
        <notes>
          <html xmlns="http://www.w3.org/1999/xhtml">
            <p>FORMULA: C9H11N2O12P2</p>
          </html>
        </notes>
      </species>
      <species id="M_CPD_1777_c_p3_MC_c" name="CPD-1777" compartment="c" charge="0">
        <notes>
          <html xmlns="http://www.w3.org/1999/xhtml">
            <p>FORMULA: C16H22O8</p>
          </html>
        </notes>
      </species>
      <species id="M_CPD_1777_c_p4_GC_c" name="CPD-1777" compartment="c" charge="0">
        <notes>
          <html xmlns="http://www.w3.org/1999/xhtml">
            <p>FORMULA: C16H22O8</p>
          </html>
        </notes>
      </species>
      <species id="M_UDP_GLUCOSE_c_p4_GC_c" name="UDP_GLUCOSE[c]" compartment="c" charge="-2">
        <notes>
          <html xmlns="http://www.w3.org/1999/xhtml">
            <p>FORMULA: C15H22N2O17P2</p>
          </html>
        </notes>
      </species>
      <species id="M_aUDP_c_p4_GC_c" name="aUDP[c]" compartment="c" charge="-2">
        <notes>
          <html xmlns="http://www.w3.org/1999/xhtml">
            <p>FORMULA: C9H12N2O12P2</p>
          </html>
        </notes>
      </species>
      <species id="M_CONIFERYL_ALCOHOL_c_p4_GC_c" name="CONIFERYL-ALCOHOL" compartment="c" charge="0">
        <notes>
          <html xmlns="http://www.w3.org/1999/xhtml">
            <p>FORMULA: C10H12O3</p>
          </html>
        </notes>
      </species>
      <species id="M_UDP_c_p4_GC_c" name="UDP" compartment="c" charge="-3">
        <notes>
          <html xmlns="http://www.w3.org/1999/xhtml">
            <p>FORMULA: C9H11N2O12P2</p>
          </html>
        </notes>
      </species>
      <species id="M_UDP_c_p4_MC_c" name="UDP" compartment="c" charge="-3">
        <notes>
          <html xmlns="http://www.w3.org/1999/xhtml">
            <p>FORMULA: C9H11N2O12P2</p>
          </html>
        </notes>
      </species>
      <species id="M_CONIFERYL_ALCOHOL_c_p4_MC_c" name="CONIFERYL-ALCOHOL" compartment="c" charge="0">
        <notes>
          <html xmlns="http://www.w3.org/1999/xhtml">
            <p>FORMULA: C10H12O3</p>
          </html>
        </notes>
      </species>
      <species id="M_CPD_1777_c_p4_MC_c" name="CPD-1777" compartment="c" charge="0">
        <notes>
          <html xmlns="http://www.w3.org/1999/xhtml">
            <p>FORMULA: C16H22O8</p>
          </html>
        </notes>
      </species>
      <species id="M_UDP_GLUCOSE_c_p4_MC_c" name="UDP_GLUCOSE[c]" compartment="c" charge="-2">
        <notes>
          <html xmlns="http://www.w3.org/1999/xhtml">
            <p>FORMULA: C15H22N2O17P2</p>
          </html>
        </notes>
      </species>
      <species id="M_aUDP_c_p4_MC_c" name="aUDP[c]" compartment="c" charge="-2">
        <notes>
          <html xmlns="http://www.w3.org/1999/xhtml">
            <p>FORMULA: C9H12N2O12P2</p>
          </html>
        </notes>
      </species>
      <species id="M_aUDP_c_p5_GC_c" name="aUDP[c]" compartment="c" charge="-2">
        <notes>
          <html xmlns="http://www.w3.org/1999/xhtml">
            <p>FORMULA: C9H12N2O12P2</p>
          </html>
        </notes>
      </species>
      <species id="M_UDP_c_p5_GC_c" name="UDP" compartment="c" charge="-3">
        <notes>
          <html xmlns="http://www.w3.org/1999/xhtml">
            <p>FORMULA: C9H11N2O12P2</p>
          </html>
        </notes>
      </species>
      <species id="M_CONIFERYL_ALCOHOL_c_p5_GC_c" name="CONIFERYL-ALCOHOL" compartment="c" charge="0">
        <notes>
          <html xmlns="http://www.w3.org/1999/xhtml">
            <p>FORMULA: C10H12O3</p>
          </html>
        </notes>
      </species>
      <species id="M_CPD_1777_c_p5_GC_c" name="CPD-1777" compartment="c" charge="0">
        <notes>
          <html xmlns="http://www.w3.org/1999/xhtml">
            <p>FORMULA: C16H22O8</p>
          </html>
        </notes>
      </species>
      <species id="M_UDP_GLUCOSE_c_p5_GC_c" name="UDP_GLUCOSE[c]" compartment="c" charge="-2">
        <notes>
          <html xmlns="http://www.w3.org/1999/xhtml">
            <p>FORMULA: C15H22N2O17P2</p>
          </html>
        </notes>
      </species>
      <species id="M_UDP_GLUCOSE_c_p5_MC_c" name="UDP_GLUCOSE[c]" compartment="c" charge="-2">
        <notes>
          <html xmlns="http://www.w3.org/1999/xhtml">
            <p>FORMULA: C15H22N2O17P2</p>
          </html>
        </notes>
      </species>
      <species id="M_aUDP_c_p5_MC_c" name="aUDP[c]" compartment="c" charge="-2">
        <notes>
          <html xmlns="http://www.w3.org/1999/xhtml">
            <p>FORMULA: C9H12N2O12P2</p>
          </html>
        </notes>
      </species>
      <species id="M_UDP_c_p5_MC_c" name="UDP" compartment="c" charge="-3">
        <notes>
          <html xmlns="http://www.w3.org/1999/xhtml">
            <p>FORMULA: C9H11N2O12P2</p>
          </html>
        </notes>
      </species>
      <species id="M_CONIFERYL_ALCOHOL_c_p5_MC_c" name="CONIFERYL-ALCOHOL" compartment="c" charge="0">
        <notes>
          <html xmlns="http://www.w3.org/1999/xhtml">
            <p>FORMULA: C10H12O3</p>
          </html>
        </notes>
      </species>
      <species id="M_CPD_1777_c_p5_MC_c" name="CPD-1777" compartment="c" charge="0">
        <notes>
          <html xmlns="http://www.w3.org/1999/xhtml">
            <p>FORMULA: C16H22O8</p>
          </html>
        </notes>
      </species>
      <species id="M_CPD_1777_c_p6_GC_c" name="CPD-1777" compartment="c" charge="0">
        <notes>
          <html xmlns="http://www.w3.org/1999/xhtml">
            <p>FORMULA: C16H22O8</p>
          </html>
        </notes>
      </species>
      <species id="M_aUDP_c_p6_GC_c" name="aUDP[c]" compartment="c" charge="-2">
        <notes>
          <html xmlns="http://www.w3.org/1999/xhtml">
            <p>FORMULA: C9H12N2O12P2</p>
          </html>
        </notes>
      </species>
      <species id="M_UDP_GLUCOSE_c_p6_GC_c" name="UDP_GLUCOSE[c]" compartment="c" charge="-2">
        <notes>
          <html xmlns="http://www.w3.org/1999/xhtml">
            <p>FORMULA: C15H22N2O17P2</p>
          </html>
        </notes>
      </species>
      <species id="M_UDP_c_p6_GC_c" name="UDP" compartment="c" charge="-3">
        <notes>
          <html xmlns="http://www.w3.org/1999/xhtml">
            <p>FORMULA: C9H11N2O12P2</p>
          </html>
        </notes>
      </species>
      <species id="M_CONIFERYL_ALCOHOL_c_p6_GC_c" name="CONIFERYL-ALCOHOL" compartment="c" charge="0">
        <notes>
          <html xmlns="http://www.w3.org/1999/xhtml">
            <p>FORMULA: C10H12O3</p>
          </html>
        </notes>
      </species>
      <species id="M_aUDP_c_p6_MC_c" name="aUDP[c]" compartment="c" charge="-2">
        <notes>
          <html xmlns="http://www.w3.org/1999/xhtml">
            <p>FORMULA: C9H12N2O12P2</p>
          </html>
        </notes>
      </species>
      <species id="M_CPD_1777_c_p6_MC_c" name="CPD-1777" compartment="c" charge="0">
        <notes>
          <html xmlns="http://www.w3.org/1999/xhtml">
            <p>FORMULA: C16H22O8</p>
          </html>
        </notes>
      </species>
      <species id="M_UDP_c_p6_MC_c" name="UDP" compartment="c" charge="-3">
        <notes>
          <html xmlns="http://www.w3.org/1999/xhtml">
            <p>FORMULA: C9H11N2O12P2</p>
          </html>
        </notes>
      </species>
      <species id="M_UDP_GLUCOSE_c_p6_MC_c" name="UDP_GLUCOSE[c]" compartment="c" charge="-2">
        <notes>
          <html xmlns="http://www.w3.org/1999/xhtml">
            <p>FORMULA: C15H22N2O17P2</p>
          </html>
        </notes>
      </species>
      <species id="M_CONIFERYL_ALCOHOL_c_p6_MC_c" name="CONIFERYL-ALCOHOL" compartment="c" charge="0">
        <notes>
          <html xmlns="http://www.w3.org/1999/xhtml">
            <p>FORMULA: C10H12O3</p>
          </html>
        </notes>
      </species>
      <species id="M_3_ENOLPYRUVYL_SHIKIMATE_5P_p_p1_GC_p" name="3-ENOLPYRUVYL-SHIKIMATE-5P" compartment="p" charge="-4">
        <notes>
          <html xmlns="http://www.w3.org/1999/xhtml">
            <p>FORMULA: C10H9O10P1</p>
          </html>
        </notes>
      </species>
      <species id="M_SHIKIMATE_5P_p_p1_GC_p" name="SHIKIMATE-5P" compartment="p" charge="-3">
        <notes>
          <html xmlns="http://www.w3.org/1999/xhtml">
            <p>FORMULA: C7H8O8P1</p>
          </html>
        </notes>
      </species>
      <species id="M_SHIKIMATE_5P_p_p1_MC_p" name="SHIKIMATE-5P" compartment="p" charge="-3">
        <notes>
          <html xmlns="http://www.w3.org/1999/xhtml">
            <p>FORMULA: C7H8O8P1</p>
          </html>
        </notes>
      </species>
      <species id="M_3_ENOLPYRUVYL_SHIKIMATE_5P_p_p1_MC_p" name="3-ENOLPYRUVYL-SHIKIMATE-5P" compartment="p" charge="-4">
        <notes>
          <html xmlns="http://www.w3.org/1999/xhtml">
            <p>FORMULA: C10H9O10P1</p>
          </html>
        </notes>
      </species>
      <species id="M_3_ENOLPYRUVYL_SHIKIMATE_5P_p_p2_GC_p" name="3-ENOLPYRUVYL-SHIKIMATE-5P" compartment="p" charge="-4">
        <notes>
          <html xmlns="http://www.w3.org/1999/xhtml">
            <p>FORMULA: C10H9O10P1</p>
          </html>
        </notes>
      </species>
      <species id="M_SHIKIMATE_5P_p_p2_GC_p" name="SHIKIMATE-5P" compartment="p" charge="-3">
        <notes>
          <html xmlns="http://www.w3.org/1999/xhtml">
            <p>FORMULA: C7H8O8P1</p>
          </html>
        </notes>
      </species>
      <species id="M_SHIKIMATE_5P_p_p2_MC_p" name="SHIKIMATE-5P" compartment="p" charge="-3">
        <notes>
          <html xmlns="http://www.w3.org/1999/xhtml">
            <p>FORMULA: C7H8O8P1</p>
          </html>
        </notes>
      </species>
      <species id="M_3_ENOLPYRUVYL_SHIKIMATE_5P_p_p2_MC_p" name="3-ENOLPYRUVYL-SHIKIMATE-5P" compartment="p" charge="-4">
        <notes>
          <html xmlns="http://www.w3.org/1999/xhtml">
            <p>FORMULA: C10H9O10P1</p>
          </html>
        </notes>
      </species>
      <species id="M_SHIKIMATE_5P_p_p3_GC_p" name="SHIKIMATE-5P" compartment="p" charge="-3">
        <notes>
          <html xmlns="http://www.w3.org/1999/xhtml">
            <p>FORMULA: C7H8O8P1</p>
          </html>
        </notes>
      </species>
      <species id="M_3_ENOLPYRUVYL_SHIKIMATE_5P_p_p3_GC_p" name="3-ENOLPYRUVYL-SHIKIMATE-5P" compartment="p" charge="-4">
        <notes>
          <html xmlns="http://www.w3.org/1999/xhtml">
            <p>FORMULA: C10H9O10P1</p>
          </html>
        </notes>
      </species>
      <species id="M_SHIKIMATE_5P_p_p3_MC_p" name="SHIKIMATE-5P" compartment="p" charge="-3">
        <notes>
          <html xmlns="http://www.w3.org/1999/xhtml">
            <p>FORMULA: C7H8O8P1</p>
          </html>
        </notes>
      </species>
      <species id="M_3_ENOLPYRUVYL_SHIKIMATE_5P_p_p3_MC_p" name="3-ENOLPYRUVYL-SHIKIMATE-5P" compartment="p" charge="-4">
        <notes>
          <html xmlns="http://www.w3.org/1999/xhtml">
            <p>FORMULA: C10H9O10P1</p>
          </html>
        </notes>
      </species>
      <species id="M_3_ENOLPYRUVYL_SHIKIMATE_5P_p_p4_GC_p" name="3-ENOLPYRUVYL-SHIKIMATE-5P" compartment="p" charge="-4">
        <notes>
          <html xmlns="http://www.w3.org/1999/xhtml">
            <p>FORMULA: C10H9O10P1</p>
          </html>
        </notes>
      </species>
      <species id="M_SHIKIMATE_5P_p_p4_GC_p" name="SHIKIMATE-5P" compartment="p" charge="-3">
        <notes>
          <html xmlns="http://www.w3.org/1999/xhtml">
            <p>FORMULA: C7H8O8P1</p>
          </html>
        </notes>
      </species>
      <species id="M_3_ENOLPYRUVYL_SHIKIMATE_5P_p_p4_MC_p" name="3-ENOLPYRUVYL-SHIKIMATE-5P" compartment="p" charge="-4">
        <notes>
          <html xmlns="http://www.w3.org/1999/xhtml">
            <p>FORMULA: C10H9O10P1</p>
          </html>
        </notes>
      </species>
      <species id="M_SHIKIMATE_5P_p_p4_MC_p" name="SHIKIMATE-5P" compartment="p" charge="-3">
        <notes>
          <html xmlns="http://www.w3.org/1999/xhtml">
            <p>FORMULA: C7H8O8P1</p>
          </html>
        </notes>
      </species>
      <species id="M_3_ENOLPYRUVYL_SHIKIMATE_5P_p_p5_GC_p" name="3-ENOLPYRUVYL-SHIKIMATE-5P" compartment="p" charge="-4">
        <notes>
          <html xmlns="http://www.w3.org/1999/xhtml">
            <p>FORMULA: C10H9O10P1</p>
          </html>
        </notes>
      </species>
      <species id="M_SHIKIMATE_5P_p_p5_GC_p" name="SHIKIMATE-5P" compartment="p" charge="-3">
        <notes>
          <html xmlns="http://www.w3.org/1999/xhtml">
            <p>FORMULA: C7H8O8P1</p>
          </html>
        </notes>
      </species>
      <species id="M_3_ENOLPYRUVYL_SHIKIMATE_5P_p_p5_MC_p" name="3-ENOLPYRUVYL-SHIKIMATE-5P" compartment="p" charge="-4">
        <notes>
          <html xmlns="http://www.w3.org/1999/xhtml">
            <p>FORMULA: C10H9O10P1</p>
          </html>
        </notes>
      </species>
      <species id="M_SHIKIMATE_5P_p_p5_MC_p" name="SHIKIMATE-5P" compartment="p" charge="-3">
        <notes>
          <html xmlns="http://www.w3.org/1999/xhtml">
            <p>FORMULA: C7H8O8P1</p>
          </html>
        </notes>
      </species>
      <species id="M_SHIKIMATE_5P_p_p6_GC_p" name="SHIKIMATE-5P" compartment="p" charge="-3">
        <notes>
          <html xmlns="http://www.w3.org/1999/xhtml">
            <p>FORMULA: C7H8O8P1</p>
          </html>
        </notes>
      </species>
      <species id="M_3_ENOLPYRUVYL_SHIKIMATE_5P_p_p6_GC_p" name="3-ENOLPYRUVYL-SHIKIMATE-5P" compartment="p" charge="-4">
        <notes>
          <html xmlns="http://www.w3.org/1999/xhtml">
            <p>FORMULA: C10H9O10P1</p>
          </html>
        </notes>
      </species>
      <species id="M_SHIKIMATE_5P_p_p6_MC_p" name="SHIKIMATE-5P" compartment="p" charge="-3">
        <notes>
          <html xmlns="http://www.w3.org/1999/xhtml">
            <p>FORMULA: C7H8O8P1</p>
          </html>
        </notes>
      </species>
      <species id="M_3_ENOLPYRUVYL_SHIKIMATE_5P_p_p6_MC_p" name="3-ENOLPYRUVYL-SHIKIMATE-5P" compartment="p" charge="-4">
        <notes>
          <html xmlns="http://www.w3.org/1999/xhtml">
            <p>FORMULA: C10H9O10P1</p>
          </html>
        </notes>
      </species>
      <species id="M_Pi_c_p1_GC_c" name="Pi[c]" compartment="c" charge="-2">
        <notes>
          <html xmlns="http://www.w3.org/1999/xhtml">
            <p>FORMULA: HO4P</p>
          </html>
        </notes>
      </species>
      <species id="M_aPPI_c_p1_GC_c" name="aPPI[c]" compartment="c" charge="-2">
        <notes>
          <html xmlns="http://www.w3.org/1999/xhtml">
            <p>FORMULA: H2O7P2</p>
          </html>
        </notes>
      </species>
      <species id="M_FRUCTOSE_16_DIPHOSPHATE_c_p1_GC_c" name="FRUCTOSE-16-DIPHOSPHATE" compartment="c" charge="-4">
        <notes>
          <html xmlns="http://www.w3.org/1999/xhtml">
            <p>FORMULA: C6H10O12P2</p>
          </html>
        </notes>
      </species>
      <species id="M_PPI_c_p1_GC_c" name="PPI" compartment="c" charge="-3">
        <notes>
          <html xmlns="http://www.w3.org/1999/xhtml">
            <p>FORMULA: H1O7P2</p>
          </html>
        </notes>
      </species>
      <species id="M_FRUCTOSE_6P_c_p1_GC_c" name="FRUCTOSE-6P" compartment="c" charge="-2">
        <notes>
          <html xmlns="http://www.w3.org/1999/xhtml">
            <p>FORMULA: C6H11O9P1</p>
          </html>
        </notes>
      </species>
      <species id="M_aPi_c_p1_GC_c" name="aPi[c]" compartment="c" charge="-1">
        <notes>
          <html xmlns="http://www.w3.org/1999/xhtml">
            <p>FORMULA: H2O4P</p>
          </html>
        </notes>
      </species>
[truncated: 13,916,701 more chars]
