# Supplementary material for: Water-saving guard cell-mesophyll cell model captures temporally differential enzymatic and transporter activities during C3–crassulacean acid metabolism transition
Source: Plant Physiol. 2025 Feb 21;197(3):kiaf048. doi: 10.1093/plphys/kiaf048 (PMC11906968; doi:10.1093/plphys/kiaf048)
Supplement: kiaf048_Supplementary_Data [file kiaf048_supplementary_data.zip › PP2024-LTR-02447R1_Supplementary_Data_Set_S2.txt]

# Supplementary Data S3

import math
import scobra
import pickle
import numpy as np
import pandas as pd
import matplotlib.pyplot as plt
from scipy.stats import pearsonr
from scipy.stats import spearmanr

# Functions............................................................................................................................................
# .....................................................................................................................................................

# Generator of a sine curve with skewness

def SineSkewed(x, A, period, mean, d, f = (2 * math.pi)/24):
    
    # A = (Tmax - Tmin)/2 
    # m = (Tmax + Tmin)/2  
    # f = (2 * math.pi)/24 
    # d represents the skewness
    
    v = mean + A * math.sin(f * ((x - period) + d * math.sin(f *(x - period))/2))
    return v

#  To generate the graphs of temperature and humidity for a particular geographical region

def TempAndHumGenerator(Tmax = 30 ,Tmin = 15 ,RHmax = 1.0 ,RHmin = 0.4):
    
    
    plt.figure(figsize=(10,3))

    Tmax = Tmax
    Tmin = Tmin
    RHmax = RHmax
    RHmin = RHmin
    A_t = (Tmax - Tmin)/2
    t_mean = (Tmax + Tmin)/2
    d = 3.2
    period = -20.8
    A_h = -(RHmax - RHmin)/2
    h_mean = (RHmax + RHmin)/2

    data_temp = []
    for i in range(24):
        c = SineSkewed(i, A_t, period, t_mean, d, f = (2 * math.pi)/24)
        data_temp.append(c)

    data_hum = []
    for i in range(24):
        c = SineSkewed(i, A_h, period, h_mean, d, f = (2 * math.pi)/24)
        data_hum.append(c)
    
    fig, ax1 = plt.subplots(figsize=(8,3))

    ax1.set_xlabel('Time (s)')
    ax1.set_ylabel('Temperature (Degree Celsius)', color="b")
    ax1.plot(range(24), data_temp, color="b")
    ax1.tick_params(axis='y', labelcolor="b")
    ax1.set_ylim(0,Tmax+5)
    ax2 = ax1.twinx() 

    ax2.set_ylabel('Relative Humidity', color="r")
    ax2.plot(range(24), data_hum, color="r")
    ax2.tick_params(axis='y', labelcolor="r")
    ax2.set_ylim(0,1.1)

    fig.tight_layout()
    plt.show()

    # Max and Min Temperature and Humidity taken from IMD and data for 6 phases hase been calculated
    temp = [round(data_temp[2], 0), round(data_temp[8],0), round(data_temp[13],0), round(data_temp[14],0), round(data_temp[19],0), round(data_temp[1],0)]
    print(temp)

    RH = [round(data_hum[2], 2), round(data_hum[8], 2), round(data_hum[13], 2), round(data_hum[14], 2), round(data_hum[19], 2), round(data_hum[1], 2)]
    print(RH)
    temp_hum=[temp, RH]

    return temp_hum

# Calculation of maintenance value of GC..............................................................................................................

def GC_maintenance(mal_percentage = 9):

    m=scobra.Model("Model_GC_MC.xls")

    phases = ['_p1', '_p2', '_p3', '_p4', '_p5', '_p6']
    phase_transfer = ['_p1p2', '_p2p3', '_day_night', '_p4p5', '_p5p6', '_night_day']

    p1_span = 1
    p2_span = 10
    p3_span = 1
    p4_span = 1
    p5_span = 10
    p6_span = 1
    
    # Mesophyll cell constraints
    m.SetConstraints({'Photon_tx_p1_MC':(None,None)})
    m.SetConstraints({'Photon_tx_p2_MC':(None,None)})
    m.SetConstraints({'Photon_tx_p3_MC':(None,None)})
    m.SetConstraint("Photon_tx_p4_MC", 0, 0)
    m.SetConstraint("Photon_tx_p5_MC", 0, 0)
    m.SetConstraint("Photon_tx_p6_MC", 0, 0)
    m.SetReacsFixedRatio({"Photon_tx_p1_MC":5, "Photon_tx_p2_MC":148, "Photon_tx_p3_MC":3})
    constraints = {
                    'Starch_biomass_p1_MC':(0,0),
                    'Starch_biomass_p2_MC':(0,0),
                    'Starch_biomass_p3_MC':(0,0),
                    'Starch_biomass_p4_MC':(0,0),
                    'Starch_biomass_p5_MC':(0,0),
                    'Starch_biomass_p6_MC':(0,0),
                    'NADPH_Dehydrogenase_p_p1_MC':(0,0),
                    'NADPH_Dehydrogenase_p_p2_MC':(0,0),
                    'NADPH_Dehydrogenase_p_p3_MC':(0,0),
                    'NADPH_Dehydrogenase_p_p4_MC':(0,0),
                    'NADPH_Dehydrogenase_p_p5_MC':(0,0),
                    'NADPH_Dehydrogenase_p_p6_MC':(0,0),
                    'Plastoquinol_Oxidase_p_p1_MC':(0,0),
                    'Plastoquinol_Oxidase_p_p2_MC':(0,0),
                    'Plastoquinol_Oxidase_p_p3_MC':(0,0),
                    'Plastoquinol_Oxidase_p_p4_MC':(0,0),
                    'Plastoquinol_Oxidase_p_p5_MC':(0,0),
                    'Plastoquinol_Oxidase_p_p6_MC':(0,0),
                    'SUCROSE_p1p2_storage_MC':(0,0),
                    'SUCROSE_p2p3_storage_MC':(0,0),
                    'SUCROSE_day_night_storage_MC':(0,0),
                    'SUCROSE_p4p5_storage_MC':(0,0),
                    'SUCROSE_p5p6_storage_MC':(0,0),
                    'SUCROSE_night_day_storage_MC':(0,0),
                    'FRUCTAN_p1p2_storage_MC':(0,0),
                    'FRUCTAN_p2p3_storage_MC':(0,0),
                    'FRUCTAN_day_night_storage_MC':(0,0),
                    'FRUCTAN_p4p5_storage_MC':(0,0),
                    'FRUCTAN_p5p6_storage_MC':(0,0),
                    'FRUCTAN_night_day_storage_MC':(0,0),
                    }

    m.SetConstraints(constraints)

    atp_MC=(8.5/12)

    m.SetConstraints({'ATPase_tx_p1_MC':(atp_MC*p1_span,atp_MC*p1_span)})
    m.SetConstraints({'ATPase_tx_p2_MC':(atp_MC*p2_span,atp_MC*p2_span)})
    m.SetConstraints({'ATPase_tx_p3_MC':(atp_MC*p3_span,atp_MC*p3_span)})
    m.SetConstraints({'ATPase_tx_p4_MC':(atp_MC*p4_span,atp_MC*p4_span)})
    m.SetConstraints({'ATPase_tx_p5_MC':(atp_MC*p5_span,atp_MC*p5_span)})
    m.SetConstraints({'ATPase_tx_p6_MC':(atp_MC*p6_span,atp_MC*p6_span)})
    m.SetConstraints({'NADPHoxc_tx_p1_MC':(atp_MC*p1_span/9,atp_MC*p1_span/9)})
    m.SetConstraints({'NADPHoxc_tx_p2_MC':(atp_MC*p2_span/9,atp_MC*p2_span/9)})
    m.SetConstraints({'NADPHoxc_tx_p3_MC':(atp_MC*p3_span/9,atp_MC*p3_span/9)})
    m.SetConstraints({'NADPHoxc_tx_p4_MC':(atp_MC*p4_span/9,atp_MC*p4_span/9)})
    m.SetConstraints({'NADPHoxc_tx_p5_MC':(atp_MC*p5_span/9,atp_MC*p5_span/9)})
    m.SetConstraints({'NADPHoxc_tx_p6_MC':(atp_MC*p6_span/9,atp_MC*p6_span/9)})
    m.SetConstraints({'NADPHoxm_tx_p1_MC':(atp_MC*p1_span/9,atp_MC*p1_span/9)})
    m.SetConstraints({'NADPHoxm_tx_p2_MC':(atp_MC*p2_span/9,atp_MC*p2_span/9)})
    m.SetConstraints({'NADPHoxm_tx_p3_MC':(atp_MC*p3_span/9,atp_MC*p3_span/9)})
    m.SetConstraints({'NADPHoxm_tx_p4_MC':(atp_MC*p4_span/9,atp_MC*p4_span/9)})
    m.SetConstraints({'NADPHoxm_tx_p5_MC':(atp_MC*p5_span/9,atp_MC*p5_span/9)})
    m.SetConstraints({'NADPHoxm_tx_p6_MC':(atp_MC*p6_span/9,atp_MC*p6_span/9)})
    m.SetConstraints({'NADPHoxp_tx_p1_MC':(atp_MC*p1_span/9,atp_MC*p1_span/9)})
    m.SetConstraints({'NADPHoxp_tx_p2_MC':(atp_MC*p2_span/9,atp_MC*p2_span/9)})
    m.SetConstraints({'NADPHoxp_tx_p3_MC':(atp_MC*p3_span/9,atp_MC*p3_span/9)})
    m.SetConstraints({'NADPHoxp_tx_p4_MC':(atp_MC*p4_span/9,atp_MC*p4_span/9)})
    m.SetConstraints({'NADPHoxp_tx_p5_MC':(atp_MC*p5_span/9,atp_MC*p5_span/9)})
    m.SetConstraints({'NADPHoxp_tx_p6_MC':(atp_MC*p6_span/9,atp_MC*p6_span/9)})

    m.SetConstraints({'GLC_tx_p1_MC':(0,0),'GLC_tx_p2_MC':(0,0),'GLC_tx_p3_MC':(0,0),'GLC_tx_p4_MC':(0,0),'GLC_tx_p5_MC':(0,0),'GLC_tx_p6_MC':(0,0)})
    m.SetConstraints({'SO4_tx_p1_MC':(0,None),'SO4_tx_p2_MC':(0,None),'SO4_tx_p3_MC':(0,None),'SO4_tx_p4_MC':(0,None),'SO4_tx_p5_MC':(0,None),'SO4_tx_p6_MC':(0,None)})
    m.SetConstraints({'Pi_tx_p1_MC':(0,None),'Pi_tx_p2_MC':(0,None),'Pi_tx_p3_MC':(0,None),'Pi_tx_p4_MC':(0,None),'Pi_tx_p5_MC':(0,None),'Pi_tx_p6_MC':(0,None)})
    m.SetConstraints({'Biomass_tx_p1_MC':(0,0),'Biomass_tx_p2_MC':(0,0),'Biomass_tx_p3_MC':(0,0),'Biomass_tx_p4_MC':(0,0),'Biomass_tx_p5_MC':(0,0),'Biomass_tx_p6_MC':(0,0)})
    m.SetConstraints({'Sucrose_tx_p1_MC':(0,0),'Sucrose_tx_p2_MC':(0,0),'Sucrose_tx_p3_MC':(0,0),'Sucrose_tx_p4_MC':(0,0),'Sucrose_tx_p5_MC':(0,0),'Sucrose_tx_p6_MC':(0,0)})
    m.SetConstraints({'H_tx_p1_MC':(None,None),'H_tx_p2_MC':(None,None),'H_tx_p3_MC':(None,None),'H_tx_p4_MC':(None,None),'H_tx_p5_MC':(None,None),'H_tx_p6_MC':(None,None)})
    m.SetConstraints({'NH4_tx_p1_MC':(0,0),'NH4_tx_p2_MC':(0,0),'NH4_tx_p3_MC':(0,0),'NH4_tx_p4_MC':(0,0),'NH4_tx_p5_MC':(0,0),'NH4_tx_p6_MC':(0,0)})
    m.SetConstraints({'unlProtHYPO_c_p1_MC':(0,0),'unlProtHYPO_c_p2_MC':(0,0),'unlProtHYPO_c_p3_MC':(0,0),'unlProtHYPO_c_p4_MC':(0,0),'unlProtHYPO_c_p5_MC':(0,0),'unlProtHYPO_c_p6_MC':(0,0)})

    m.SetReacsFixedRatio({"RXN_961_p_p1_MC":1, "RIBULOSE_BISPHOSPHATE_CARBOXYLASE_RXN_p_p1_MC":3})
    m.SetReacsFixedRatio({"RXN_961_p_p2_MC":1, "RIBULOSE_BISPHOSPHATE_CARBOXYLASE_RXN_p_p2_MC":3})
    m.SetReacsFixedRatio({"RXN_961_p_p3_MC":1, "RIBULOSE_BISPHOSPHATE_CARBOXYLASE_RXN_p_p3_MC":3})

    m.SetReacsFixedRatio({'Nitrate_tx_p1_MC':1*p1_span, 'Nitrate_tx_p2_MC':1*p2_span, 'Nitrate_tx_p3_MC':1*p3_span, 'Nitrate_tx_p4_MC':(2.0/3)*p4_span, 'Nitrate_tx_p5_MC':(2.0/3)*p5_span, 'Nitrate_tx_p6_MC':(2.0/3)*p6_span})
    m.SetSumReacsConstraint({'Phloem_output_tx_p1_MC':1, "Phloem_output_tx_p2_MC":1, "Phloem_output_tx_p3_MC":1}, 0.777)
    m.SetSumReacsConstraint({'Phloem_output_tx_p4_MC':1, "Phloem_output_tx_p5_MC":1, "Phloem_output_tx_p6_MC":1}, 0.259)


    # Guard cell constraints
    for phase in phases:
        for i in m.Reactions("_biomass"+phase+"_GC"):
            m.SetConstraint(i, 0, 0)
    
    constraints = {
                    'NADPH_Dehydrogenase_p_p1_GC':(0,0),
                    'NADPH_Dehydrogenase_p_p2_GC':(0,0),
                    'NADPH_Dehydrogenase_p_p3_GC':(0,0),
                    'NADPH_Dehydrogenase_p_p4_GC':(0,0),
                    'NADPH_Dehydrogenase_p_p5_GC':(0,0),
                    'NADPH_Dehydrogenase_p_p6_GC':(0,0),
                    'Plastoquinol_Oxidase_p_p1_GC':(0,0),
                    'Plastoquinol_Oxidase_p_p2_GC':(0,0),
                    'Plastoquinol_Oxidase_p_p3_GC':(0,0),
                    'Plastoquinol_Oxidase_p_p4_GC':(0,0),
                    'Plastoquinol_Oxidase_p_p5_GC':(0,0),
                    'Plastoquinol_Oxidase_p_p6_GC':(0,0),
                    'FRUCTAN_p1p2_storage_GC':(0,0),
                    'FRUCTAN_p2p3_storage_GC':(0,0),
                    'FRUCTAN_day_night_storage_GC':(0,0),
                    'FRUCTAN_p4p5_storage_GC':(0,0),
                    'FRUCTAN_p5p6_storage_GC':(0,0),
                    'FRUCTAN_night_day_storage_GC':(0,0),
                    }
    m.SetConstraints(constraints)

    m.SetConstraints({'Photon_tx_p1_GC':(None,None)})
    m.SetConstraints({'Photon_tx_p2_GC':(None,None)})
    m.SetConstraints({'Photon_tx_p3_GC':(None,None)})
    m.SetConstraints({'Photon_tx_p4_GC':(0,0)})
    m.SetConstraints({'Photon_tx_p5_GC':(0,0)})
    m.SetConstraints({'Photon_tx_p6_GC':(0,0)})
    m.SetReacsFixedRatio({"Photon_tx_p1_GC":5, "Photon_tx_p2_GC":148, "Photon_tx_p3_GC":3})


    m.SetConstraints({'GLC_tx_p1_GC':(0,0),'GLC_tx_p2_GC':(0,0),'GLC_tx_p3_GC':(0,0),'GLC_tx_p4_GC':(0,0),'GLC_tx_p5_GC':(0,0),'GLC_tx_p6_GC':(0,0)})
    m.SetConstraints({'H_tx_p1_GC':(0,0),'H_tx_p2_GC':(0,0),'H_tx_p3_GC':(0,0),'H_tx_p4_GC':(0,0),'H_tx_p5_GC':(0,0),'H_tx_p6_GC':(0,0)})
    m.SetConstraints({'SO4_tx_p1_GC':(0,0),'SO4_tx_p2_GC':(0,0),'SO4_tx_p3_GC':(0,0),'SO4_tx_p4_GC':(0,0),'SO4_tx_p5_GC':(0,0),'SO4_tx_p6_GC':(0,0)})
    m.SetConstraints({'Pi_tx_p1_GC':(0,0),'Pi_tx_p2_GC':(0,0),'Pi_tx_p3_GC':(0,0),'Pi_tx_p4_GC':(0,0),'Pi_tx_p5_GC':(0,0),'Pi_tx_p6_GC':(0,0)})
    m.SetConstraints({'Nitrate_tx_p1_GC':(0,0),'Nitrate_tx_p2_GC':(0,0),'Nitrate_tx_p3_GC':(0,0),'Nitrate_tx_p4_GC':(0,0),'Nitrate_tx_p5_GC':(0,0),'Nitrate_tx_p6_GC':(0,0)})
    m.SetConstraints({'Sucrose_tx_p1_GC':(0,0),'Sucrose_tx_p2_GC':(0,0),'Sucrose_tx_p3_GC':(0,0),'Sucrose_tx_p4_GC':(0,0),'Sucrose_tx_p5_GC':(0,0),'Sucrose_tx_p6_GC':(0,0)})
    m.SetConstraints({'unlProtHYPO_c_p1_GC':(0,0),'unlProtHYPO_c_p2_GC':(0,0),'unlProtHYPO_c_p3_GC':(0,0),'unlProtHYPO_c_p4_GC':(0,0),'unlProtHYPO_c_p5_GC':(0,0),'unlProtHYPO_c_p6_GC':(0,0)})
    m.SetConstraints({'NH4_tx_p1_GC':(0,0),'NH4_tx_p2_GC':(0,0),'NH4_tx_p3_GC':(0,0),'NH4_tx_p4_GC':(0,0),'NH4_tx_p5_GC':(0,0),'NH4_tx_p6_GC':(0,0)})

    kcl = 0.9
    k2malate = 0.8
    sucrose = 1
    OP_1 = 1.928
    OP_2 = 0.165

    for t in phase_transfer:
        m.SetSumReacsConstraint({"Cl"+t+"_storage_GC":-1, "MAL"+t+"_storage_GC":-2, "K"+t+"_storage_GC":1}, 0)

    m.SetSumReacsConstraint({"Cl_night_day_storage_GC":2*kcl, "MAL_night_day_storage_GC":3*k2malate, "SUCROSE_night_day_storage_GC":1*sucrose}, OP_2)
    m.SetSumReacsConstraint({"Cl_p1p2_storage_GC":2*kcl, "MAL_p1p2_storage_GC":3*k2malate, "SUCROSE_p1p2_storage_GC":1*sucrose}, OP_1)
    m.SetSumReacsConstraint({"Cl_p2p3_storage_GC":2*kcl, "MAL_p2p3_storage_GC":3*k2malate, "SUCROSE_p2p3_storage_GC":1*sucrose}, OP_1)
    m.SetSumReacsConstraint({"Cl_day_night_storage_GC":2*kcl, "MAL_day_night_storage_GC":3*k2malate, "SUCROSE_day_night_storage_GC":1*sucrose}, OP_1)
    m.SetSumReacsConstraint({"Cl_p4p5_storage_GC":2*kcl, "MAL_p4p5_storage_GC":3*k2malate, "SUCROSE_p4p5_storage_GC":1*sucrose}, OP_2)
    m.SetSumReacsConstraint({"Cl_p5p6_storage_GC":2*kcl, "MAL_p5p6_storage_GC":3*k2malate, "SUCROSE_p5p6_storage_GC":1*sucrose}, OP_2)

    percentage = mal_percentage
    m.SetReacsFixedRatio({"Cl_p1p2_storage_GC":10-percentage, "MAL_p1p2_storage_GC":percentage})
    m.SetReacsFixedRatio({"Cl_p2p3_storage_GC":10-percentage, "MAL_p2p3_storage_GC":percentage})
    m.SetReacsFixedRatio({"Cl_day_night_storage_GC":10-percentage, "MAL_day_night_storage_GC":percentage})
    m.SetReacsFixedRatio({"Cl_p4p5_storage_GC":10-percentage, "MAL_p4p5_storage_GC":percentage})
    m.SetReacsFixedRatio({"Cl_p5p6_storage_GC":10-percentage, "MAL_p5p6_storage_GC":percentage})
    m.SetReacsFixedRatio({"Cl_night_day_storage_GC":10-percentage, "MAL_night_day_storage_GC":percentage})
    
    m.SetConstraint('K_p2p3_storage_GC', 0, 0)

    m.SetReacsFixedRatio({"RXN_961_p_p1_GC":1, "RIBULOSE_BISPHOSPHATE_CARBOXYLASE_RXN_p_p1_GC":3})
    m.SetReacsFixedRatio({"RXN_961_p_p2_GC":1, "RIBULOSE_BISPHOSPHATE_CARBOXYLASE_RXN_p_p2_GC":3})
    m.SetReacsFixedRatio({"RXN_961_p_p3_GC":1, "RIBULOSE_BISPHOSPHATE_CARBOXYLASE_RXN_p_p3_GC":3})


    lo = 0
    hi = 10
    tol = 1e-2
    diff = 1
    while diff > tol:
        atp_GC = (lo+hi)/2.0
        print(atp_GC)
        m.SetConstraints({'ATPase_tx_p1_GC':(atp_GC*p1_span,atp_GC*p1_span)})
        m.SetConstraints({'ATPase_tx_p2_GC':(atp_GC*p2_span,atp_GC*p2_span)})
        m.SetConstraints({'ATPase_tx_p3_GC':(atp_GC*p3_span,atp_GC*p3_span)})
        m.SetConstraints({'ATPase_tx_p4_GC':(atp_GC*p4_span,atp_GC*p4_span)})
        m.SetConstraints({'ATPase_tx_p5_GC':(atp_GC*p5_span,atp_GC*p5_span)})
        m.SetConstraints({'ATPase_tx_p6_GC':(atp_GC*p6_span,atp_GC*p6_span)})
        m.SetConstraints({'NADPHoxc_tx_p1_GC':(atp_GC*p1_span/9,atp_GC*p1_span/9)})
        m.SetConstraints({'NADPHoxc_tx_p2_GC':(atp_GC*p2_span/9,atp_GC*p2_span/9)})
        m.SetConstraints({'NADPHoxc_tx_p3_GC':(atp_GC*p3_span/9,atp_GC*p3_span/9)})
        m.SetConstraints({'NADPHoxc_tx_p4_GC':(atp_GC*p4_span/9,atp_GC*p4_span/9)})
        m.SetConstraints({'NADPHoxc_tx_p5_GC':(atp_GC*p5_span/9,atp_GC*p5_span/9)})
        m.SetConstraints({'NADPHoxc_tx_p6_GC':(atp_GC*p6_span/9,atp_GC*p6_span/9)})
        m.SetConstraints({'NADPHoxm_tx_p1_GC':(atp_GC*p1_span/9,atp_GC*p1_span/9)})
        m.SetConstraints({'NADPHoxm_tx_p2_GC':(atp_GC*p2_span/9,atp_GC*p2_span/9)})
        m.SetConstraints({'NADPHoxm_tx_p3_GC':(atp_GC*p3_span/9,atp_GC*p3_span/9)})
        m.SetConstraints({'NADPHoxm_tx_p4_GC':(atp_GC*p4_span/9,atp_GC*p4_span/9)})
        m.SetConstraints({'NADPHoxm_tx_p5_GC':(atp_GC*p5_span/9,atp_GC*p5_span/9)})
        m.SetConstraints({'NADPHoxm_tx_p6_GC':(atp_GC*p6_span/9,atp_GC*p6_span/9)})
        m.SetConstraints({'NADPHoxp_tx_p1_GC':(atp_GC*p1_span/9,atp_GC*p1_span/9)})
        m.SetConstraints({'NADPHoxp_tx_p2_GC':(atp_GC*p2_span/9,atp_GC*p2_span/9)})
        m.SetConstraints({'NADPHoxp_tx_p3_GC':(atp_GC*p3_span/9,atp_GC*p3_span/9)})
        m.SetConstraints({'NADPHoxp_tx_p4_GC':(atp_GC*p4_span/9,atp_GC*p4_span/9)})
        m.SetConstraints({'NADPHoxp_tx_p5_GC':(atp_GC*p5_span/9,atp_GC*p5_span/9)})
        m.SetConstraints({'NADPHoxp_tx_p6_GC':(atp_GC*p6_span/9,atp_GC*p6_span/9)})
    
        m.SetConstraint('Sucrose_tx_p2_GC', OP_1*0.8, OP_1*0.8)
        m.SetConstraint('Sucrose_tx_p5_GC', OP_2*0.8, OP_2*0.8)
        m.MinFluxSolve()
        sol_C3=m.GetSol(IncZeroes=True)
    
        co2 = sol_C3["CO2_e_p1_GC"]+sol_C3["CO2_e_p2_GC"]+sol_C3["CO2_e_p3_GC"]
        tempo = OP_1 * 0.2 * 12
        diff = abs(co2 - tempo) 
        if co2 < tempo:
            lo = atp_GC
        elif co2 > tempo:
            hi = atp_GC
        print(atp_GC)

    return atp_GC

# Simulate C3 metabolism with calculated OP and aperture for C3 condition.............................................................................

def SolveC3(percentage = 9, apertures_day = [7, 7, 7], apertures_night = [0.6, 0.6, 0.6], OP_day = [1.928, 1.928, 1.928], OP_night = [0.165, 0.165, 0.165], atp_GC = 5.97942352295, temp = [], RH = [], D_CO2 = []):
    
    m=scobra.Model("Model_GC_MC.xls")


    phases = ['_p1', '_p2', '_p3', '_p4', '_p5', '_p6']
    phase_transfer = ['_p1p2', '_p2p3', '_day_night', '_p4p5', '_p5p6', '_night_day']

    p1_span = 1
    p2_span = 10
    p3_span = 1
    p4_span = 1
    p5_span = 10
    p6_span = 1
    span = [1, 10, 1, 1, 10, 1]

    # Mesophyll cell constraints
    m.SetConstraints({'Photon_tx_p1_MC':(None,None)})
    m.SetConstraints({'Photon_tx_p2_MC':(None,None)})
    m.SetConstraints({'Photon_tx_p3_MC':(None,None)})
    m.SetConstraint("Photon_tx_p4_MC", 0, 0)
    m.SetConstraint("Photon_tx_p5_MC", 0, 0)
    m.SetConstraint("Photon_tx_p6_MC", 0, 0)
    m.SetReacsFixedRatio({"Photon_tx_p1_MC":5, "Photon_tx_p2_MC":148, "Photon_tx_p3_MC":3})

    constraints = {
                    'Starch_biomass_p1_MC':(0,0),
                    'Starch_biomass_p2_MC':(0,0),
                    'Starch_biomass_p3_MC':(0,0),
                    'Starch_biomass_p4_MC':(0,0),
                    'Starch_biomass_p5_MC':(0,0),
                    'Starch_biomass_p6_MC':(0,0),
                    'NADPH_Dehydrogenase_p_p1_MC':(0,0),
                    'NADPH_Dehydrogenase_p_p2_MC':(0,0),
                    'NADPH_Dehydrogenase_p_p3_MC':(0,0),
                    'NADPH_Dehydrogenase_p_p4_MC':(0,0),
                    'NADPH_Dehydrogenase_p_p5_MC':(0,0),
                    'NADPH_Dehydrogenase_p_p6_MC':(0,0),
                    'Plastoquinol_Oxidase_p_p1_MC':(0,0),
                    'Plastoquinol_Oxidase_p_p2_MC':(0,0),
                    'Plastoquinol_Oxidase_p_p3_MC':(0,0),
                    'Plastoquinol_Oxidase_p_p4_MC':(0,0),
                    'Plastoquinol_Oxidase_p_p5_MC':(0,0),
                    'Plastoquinol_Oxidase_p_p6_MC':(0,0),
                    'SUCROSE_p1p2_storage_MC':(0,0),
                    'SUCROSE_p2p3_storage_MC':(0,0),
                    'SUCROSE_day_night_storage_MC':(0,0),
                    'SUCROSE_p4p5_storage_MC':(0,0),
                    'SUCROSE_p5p6_storage_MC':(0,0),
                    'SUCROSE_night_day_storage_MC':(0,0),
                    'FRUCTAN_p1p2_storage_MC':(0,0),
                    'FRUCTAN_p2p3_storage_MC':(0,0),
                    'FRUCTAN_day_night_storage_MC':(0,0),
                    'FRUCTAN_p4p5_storage_MC':(0,0),
                    'FRUCTAN_p5p6_storage_MC':(0,0),
                    'FRUCTAN_night_day_storage_MC':(0,0),
                     }

    m.SetConstraints(constraints)

    atp_MC=(8.5/12)

    m.SetConstraints({'ATPase_tx_p1_MC':(atp_MC*p1_span,atp_MC*p1_span)})
    m.SetConstraints({'ATPase_tx_p2_MC':(atp_MC*p2_span,atp_MC*p2_span)})
    m.SetConstraints({'ATPase_tx_p3_MC':(atp_MC*p3_span,atp_MC*p3_span)})
    m.SetConstraints({'ATPase_tx_p4_MC':(atp_MC*p4_span,atp_MC*p4_span)})
    m.SetConstraints({'ATPase_tx_p5_MC':(atp_MC*p5_span,atp_MC*p5_span)})
    m.SetConstraints({'ATPase_tx_p6_MC':(atp_MC*p6_span,atp_MC*p6_span)})
    m.SetConstraints({'NADPHoxc_tx_p1_MC':(atp_MC*p1_span/9,atp_MC*p1_span/9)})
    m.SetConstraints({'NADPHoxc_tx_p2_MC':(atp_MC*p2_span/9,atp_MC*p2_span/9)})
    m.SetConstraints({'NADPHoxc_tx_p3_MC':(atp_MC*p3_span/9,atp_MC*p3_span/9)})
    m.SetConstraints({'NADPHoxc_tx_p4_MC':(atp_MC*p4_span/9,atp_MC*p4_span/9)})
    m.SetConstraints({'NADPHoxc_tx_p5_MC':(atp_MC*p5_span/9,atp_MC*p5_span/9)})
    m.SetConstraints({'NADPHoxc_tx_p6_MC':(atp_MC*p6_span/9,atp_MC*p6_span/9)})
    m.SetConstraints({'NADPHoxm_tx_p1_MC':(atp_MC*p1_span/9,atp_MC*p1_span/9)})
    m.SetConstraints({'NADPHoxm_tx_p2_MC':(atp_MC*p2_span/9,atp_MC*p2_span/9)})
    m.SetConstraints({'NADPHoxm_tx_p3_MC':(atp_MC*p3_span/9,atp_MC*p3_span/9)})
    m.SetConstraints({'NADPHoxm_tx_p4_MC':(atp_MC*p4_span/9,atp_MC*p4_span/9)})
    m.SetConstraints({'NADPHoxm_tx_p5_MC':(atp_MC*p5_span/9,atp_MC*p5_span/9)})
    m.SetConstraints({'NADPHoxm_tx_p6_MC':(atp_MC*p6_span/9,atp_MC*p6_span/9)})
    m.SetConstraints({'NADPHoxp_tx_p1_MC':(atp_MC*p1_span/9,atp_MC*p1_span/9)})
    m.SetConstraints({'NADPHoxp_tx_p2_MC':(atp_MC*p2_span/9,atp_MC*p2_span/9)})
    m.SetConstraints({'NADPHoxp_tx_p3_MC':(atp_MC*p3_span/9,atp_MC*p3_span/9)})
    m.SetConstraints({'NADPHoxp_tx_p4_MC':(atp_MC*p4_span/9,atp_MC*p4_span/9)})
    m.SetConstraints({'NADPHoxp_tx_p5_MC':(atp_MC*p5_span/9,atp_MC*p5_span/9)})
    m.SetConstraints({'NADPHoxp_tx_p6_MC':(atp_MC*p6_span/9,atp_MC*p6_span/9)})

    m.SetConstraints({'GLC_tx_p1_MC':(0,0),'GLC_tx_p2_MC':(0,0),'GLC_tx_p3_MC':(0,0),'GLC_tx_p4_MC':(0,0),'GLC_tx_p5_MC':(0,0),'GLC_tx_p6_MC':(0,0)})
    m.SetConstraints({'SO4_tx_p1_MC':(0,None),'SO4_tx_p2_MC':(0,None),'SO4_tx_p3_MC':(0,None),'SO4_tx_p4_MC':(0,None),'SO4_tx_p5_MC':(0,None),'SO4_tx_p6_MC':(0,None)})
    m.SetConstraints({'Pi_tx_p1_MC':(0,None),'Pi_tx_p2_MC':(0,None),'Pi_tx_p3_MC':(0,None),'Pi_tx_p4_MC':(0,None),'Pi_tx_p5_MC':(0,None),'Pi_tx_p6_MC':(0,None)})
    m.SetConstraints({'Biomass_tx_p1_MC':(0,0),'Biomass_tx_p2_MC':(0,0),'Biomass_tx_p3_MC':(0,0),'Biomass_tx_p4_MC':(0,0),'Biomass_tx_p5_MC':(0,0),'Biomass_tx_p6_MC':(0,0)})
    m.SetConstraints({'Sucrose_tx_p1_MC':(0,0),'Sucrose_tx_p2_MC':(0,0),'Sucrose_tx_p3_MC':(0,0),'Sucrose_tx_p4_MC':(0,0),'Sucrose_tx_p5_MC':(0,0),'Sucrose_tx_p6_MC':(0,0)})
    m.SetConstraints({'H_tx_p1_MC':(None,None),'H_tx_p2_MC':(None,None),'H_tx_p3_MC':(None,None),'H_tx_p4_MC':(None,None),'H_tx_p5_MC':(None,None),'H_tx_p6_MC':(None,None)})
    m.SetConstraints({'NH4_tx_p1_MC':(0,0),'NH4_tx_p2_MC':(0,0),'NH4_tx_p3_MC':(0,0),'NH4_tx_p4_MC':(0,0),'NH4_tx_p5_MC':(0,0),'NH4_tx_p6_MC':(0,0)})
    m.SetConstraints({'unlProtHYPO_c_p1_MC':(0,0),'unlProtHYPO_c_p2_MC':(0,0),'unlProtHYPO_c_p3_MC':(0,0),'unlProtHYPO_c_p4_MC':(0,0),'unlProtHYPO_c_p5_MC':(0,0),'unlProtHYPO_c_p6_MC':(0,0)})

    m.SetReacsFixedRatio({'Nitrate_tx_p1_MC':1*p1_span, 'Nitrate_tx_p2_MC':1*p2_span, 'Nitrate_tx_p3_MC':1*p3_span, 'Nitrate_tx_p4_MC':(2.0/3)*p4_span, 'Nitrate_tx_p5_MC':(2.0/3)*p5_span, 'Nitrate_tx_p6_MC':(2.0/3)*p6_span})
    m.SetSumReacsConstraint({'Phloem_output_tx_p1_MC':1, "Phloem_output_tx_p2_MC":1, "Phloem_output_tx_p3_MC":1}, 0.777)
    m.SetSumReacsConstraint({'Phloem_output_tx_p4_MC':1, "Phloem_output_tx_p5_MC":1, "Phloem_output_tx_p6_MC":1}, 0.259)

    # Guard cell constraints
    for phase in phases:
        for i in m.Reactions("_biomass"+phase+"_GC"):
            m.SetConstraint(i, 0, 0)
        
    constraints = {
                    'NADPH_Dehydrogenase_p_p1_GC':(0,0),
                    'NADPH_Dehydrogenase_p_p2_GC':(0,0),
                    'NADPH_Dehydrogenase_p_p3_GC':(0,0),
                    'NADPH_Dehydrogenase_p_p4_GC':(0,0),
                    'NADPH_Dehydrogenase_p_p5_GC':(0,0),
                    'NADPH_Dehydrogenase_p_p6_GC':(0,0),
                    'Plastoquinol_Oxidase_p_p1_GC':(0,0),
                    'Plastoquinol_Oxidase_p_p2_GC':(0,0),
                    'Plastoquinol_Oxidase_p_p3_GC':(0,0),
                    'Plastoquinol_Oxidase_p_p4_GC':(0,0),
                    'Plastoquinol_Oxidase_p_p5_GC':(0,0),
                    'Plastoquinol_Oxidase_p_p6_GC':(0,0),
                    'FRUCTAN_p1p2_storage_GC':(0,0),
                    'FRUCTAN_p2p3_storage_GC':(0,0),
                    'FRUCTAN_day_night_storage_GC':(0,0),
                    'FRUCTAN_p4p5_storage_GC':(0,0),
                    'FRUCTAN_p5p6_storage_GC':(0,0),
                    'FRUCTAN_night_day_storage_GC':(0,0),
                    }
    m.SetConstraints(constraints)
    
    m.SetConstraints({'Photon_tx_p1_GC':(None,None)})
    m.SetConstraints({'Photon_tx_p2_GC':(None,None)})
    m.SetConstraints({'Photon_tx_p3_GC':(None,None)})
    m.SetConstraints({'Photon_tx_p4_GC':(0,0)})
    m.SetConstraints({'Photon_tx_p5_GC':(0,0)})
    m.SetConstraints({'Photon_tx_p6_GC':(0,0)})
    m.SetReacsFixedRatio({"Photon_tx_p1_GC":5, "Photon_tx_p2_GC":148, "Photon_tx_p3_GC":3})


    m.SetConstraints({'ATPase_tx_p1_GC':(atp_GC*p1_span,atp_GC*p1_span)})
    m.SetConstraints({'ATPase_tx_p2_GC':(atp_GC*p2_span,atp_GC*p2_span)})
    m.SetConstraints({'ATPase_tx_p3_GC':(atp_GC*p3_span,atp_GC*p3_span)})
    m.SetConstraints({'ATPase_tx_p4_GC':(atp_GC*p4_span,atp_GC*p4_span)})
    m.SetConstraints({'ATPase_tx_p5_GC':(atp_GC*p5_span,atp_GC*p5_span)})
    m.SetConstraints({'ATPase_tx_p6_GC':(atp_GC*p6_span,atp_GC*p6_span)})
    m.SetConstraints({'NADPHoxc_tx_p1_GC':(atp_GC*p1_span/9,atp_GC*p1_span/9)})
    m.SetConstraints({'NADPHoxc_tx_p2_GC':(atp_GC*p2_span/9,atp_GC*p2_span/9)})
    m.SetConstraints({'NADPHoxc_tx_p3_GC':(atp_GC*p3_span/9,atp_GC*p3_span/9)})
    m.SetConstraints({'NADPHoxc_tx_p4_GC':(atp_GC*p4_span/9,atp_GC*p4_span/9)})
    m.SetConstraints({'NADPHoxc_tx_p5_GC':(atp_GC*p5_span/9,atp_GC*p5_span/9)})
    m.SetConstraints({'NADPHoxc_tx_p6_GC':(atp_GC*p6_span/9,atp_GC*p6_span/9)})
    m.SetConstraints({'NADPHoxm_tx_p1_GC':(atp_GC*p1_span/9,atp_GC*p1_span/9)})
    m.SetConstraints({'NADPHoxm_tx_p2_GC':(atp_GC*p2_span/9,atp_GC*p2_span/9)})
    m.SetConstraints({'NADPHoxm_tx_p3_GC':(atp_GC*p3_span/9,atp_GC*p3_span/9)})
    m.SetConstraints({'NADPHoxm_tx_p4_GC':(atp_GC*p4_span/9,atp_GC*p4_span/9)})
    m.SetConstraints({'NADPHoxm_tx_p5_GC':(atp_GC*p5_span/9,atp_GC*p5_span/9)})
    m.SetConstraints({'NADPHoxm_tx_p6_GC':(atp_GC*p6_span/9,atp_GC*p6_span/9)})
    m.SetConstraints({'NADPHoxp_tx_p1_GC':(atp_GC*p1_span/9,atp_GC*p1_span/9)})
    m.SetConstraints({'NADPHoxp_tx_p2_GC':(atp_GC*p2_span/9,atp_GC*p2_span/9)})
    m.SetConstraints({'NADPHoxp_tx_p3_GC':(atp_GC*p3_span/9,atp_GC*p3_span/9)})
    m.SetConstraints({'NADPHoxp_tx_p4_GC':(atp_GC*p4_span/9,atp_GC*p4_span/9)})
    m.SetConstraints({'NADPHoxp_tx_p5_GC':(atp_GC*p5_span/9,atp_GC*p5_span/9)})
    m.SetConstraints({'NADPHoxp_tx_p6_GC':(atp_GC*p6_span/9,atp_GC*p6_span/9)})

    m.SetConstraints({'GLC_tx_p1_GC':(0,0),'GLC_tx_p2_GC':(0,0),'GLC_tx_p3_GC':(0,0),'GLC_tx_p4_GC':(0,0),'GLC_tx_p5_GC':(0,0),'GLC_tx_p6_GC':(0,0)})
    m.SetConstraints({'H_tx_p1_GC':(0,0),'H_tx_p2_GC':(0,0),'H_tx_p3_GC':(0,0),'H_tx_p4_GC':(0,0),'H_tx_p5_GC':(0,0),'H_tx_p6_GC':(0,0)})
    m.SetConstraints({'SO4_tx_p1_GC':(0,0),'SO4_tx_p2_GC':(0,0),'SO4_tx_p3_GC':(0,0),'SO4_tx_p4_GC':(0,0),'SO4_tx_p5_GC':(0,0),'SO4_tx_p6_GC':(0,0)})
    m.SetConstraints({'Pi_tx_p1_GC':(0,0),'Pi_tx_p2_GC':(0,0),'Pi_tx_p3_GC':(0,0),'Pi_tx_p4_GC':(0,0),'Pi_tx_p5_GC':(0,0),'Pi_tx_p6_GC':(0,0)})
    m.SetConstraints({'Nitrate_tx_p1_GC':(0,0),'Nitrate_tx_p2_GC':(0,0),'Nitrate_tx_p3_GC':(0,0),'Nitrate_tx_p4_GC':(0,0),'Nitrate_tx_p5_GC':(0,0),'Nitrate_tx_p6_GC':(0,0)})
    m.SetConstraints({'Sucrose_tx_p1_GC':(0,0),'Sucrose_tx_p2_GC':(0,0),'Sucrose_tx_p3_GC':(0,0),'Sucrose_tx_p4_GC':(0,0),'Sucrose_tx_p5_GC':(0,0),'Sucrose_tx_p6_GC':(0,0)})
    m.SetConstraints({'unlProtHYPO_c_p1_GC':(0,0),'unlProtHYPO_c_p2_GC':(0,0),'unlProtHYPO_c_p3_GC':(0,0),'unlProtHYPO_c_p4_GC':(0,0),'unlProtHYPO_c_p5_GC':(0,0),'unlProtHYPO_c_p6_GC':(0,0)})
    m.SetConstraints({'NH4_tx_p1_GC':(0,0),'NH4_tx_p2_GC':(0,0),'NH4_tx_p3_GC':(0,0),'NH4_tx_p4_GC':(0,0),'NH4_tx_p5_GC':(0,0),'NH4_tx_p6_GC':(0,0)})

    kcl = 0.9
    k2malate = 0.8
    sucrose = 1


    for t in phase_transfer:
        m.SetSumReacsConstraint({"Cl"+t+"_storage_GC":-1, "MAL"+t+"_storage_GC":-2, "K"+t+"_storage_GC":1}, 0)


    # Mal and Cl- ratio

    
    m.SetReacsFixedRatio({"Cl_p1p2_storage_GC":10-percentage, "MAL_p1p2_storage_GC":percentage})
    m.SetReacsFixedRatio({"Cl_p2p3_storage_GC":10-percentage, "MAL_p2p3_storage_GC":percentage})
    m.SetReacsFixedRatio({"Cl_day_night_storage_GC":10-percentage, "MAL_day_night_storage_GC":percentage})
    m.SetReacsFixedRatio({"Cl_p4p5_storage_GC":10-percentage, "MAL_p4p5_storage_GC":percentage})
    m.SetReacsFixedRatio({"Cl_p5p6_storage_GC":10-percentage, "MAL_p5p6_storage_GC":percentage})
    m.SetReacsFixedRatio({"Cl_night_day_storage_GC":10-percentage, "MAL_night_day_storage_GC":percentage})


    # Cl
    # m.SetConstraint('Cl_p1p2_storage_GC', 0, 0)
    # m.SetConstraint('Cl_p2p3_storage_GC', 0, 0)
    # m.SetConstraint('Cl_day_night_storage_GC', 0, 0)
    # m.SetConstraint('Cl_p4p5_storage_GC', 0, 0)
    # m.SetConstraint('Cl_p5p6_storage_GC', 0, 0)
    # m.SetConstraint('Cl_night_day_storage_GC', 0, 0)

    # # Malate
    # m.SetConstraint('MAL_p1p2_storage_GC', 0, 0)
    # m.SetConstraint('MAL_p2p3_storage_GC', 0, 0)
    # m.SetConstraint('MAL_day_night_storage_GC', 0, 0)
    # m.SetConstraint('MAL_p4p5_storage_GC', 0, 0)
    # m.SetConstraint('MAL_p5p6_storage_GC', 0, 0)
    # m.SetConstraint('MAL_night_day_storage_GC', 0, 0)

    with open('C_dict.pkl', 'rb') as infile:
        c_dict = pickle.load(infile)
    
    ratio = [291.1825 * (float(c_dict[str(temp[i]+2)]) - float(c_dict[str(temp[i])]) * RH[i]) for i in range(6)]

    m.SetReacsFixedRatio({"CO2_tx_p1":1, "H2O_tx_rev_p1_transpiration":ratio[0]/100})
    m.SetReacsFixedRatio({"CO2_tx_p2":1, "H2O_tx_rev_p2_transpiration":ratio[1]/100})
    m.SetReacsFixedRatio({"CO2_tx_p3":1, "H2O_tx_rev_p3_transpiration":ratio[2]/100})

    m.SetReacsFixedRatio({"CO2_tx_p4":1, "H2O_tx_rev_p4_transpiration":ratio[3]/100})
    m.SetReacsFixedRatio({"CO2_tx_p5":1, "H2O_tx_rev_p5_transpiration":ratio[4]/100})
    m.SetReacsFixedRatio({"CO2_tx_p6":1, "H2O_tx_rev_p6_transpiration":ratio[5]/100})

    # m.SetReacsFixedRatio({"CO2_tx_p1":CO2_O2_rat, "O2_tx_rev_p1":1})
    # m.SetReacsFixedRatio({"CO2_tx_p2":CO2_O2_rat, "O2_tx_rev_p2":1})
    # m.SetReacsFixedRatio({"CO2_tx_p3":CO2_O2_rat, "O2_tx_rev_p3":1})

    apertures_day = apertures_day
    apertures_night = apertures_night
    mean_aperture_day = sum(apertures_day)/3
    mean_aperture_night = sum(apertures_night)/3    
    
    print(apertures_day, apertures_night)
    
    coeff_day = [(700e6 * np.pi * np.square(apertures_day[i]) * 1e-12 * 0.0055)/((apertures_day[i] * 2 + mean_aperture_day) * 1e-6) for i in range(3)]
    coeff_night = [(700e6 * np.pi * np.square(apertures_night[i]) * 1e-12 * 0.0055)/((apertures_night[i] * 2 + mean_aperture_night) * 1e-6) for i in range(3)]
   
    CO2_limit_day = [D_CO2[i] * coeff_day[i] * 1e6 * span[i] for i in range(3)]
    CO2_limit_night = [D_CO2[i] * coeff_night[i] * 1e6 * span[i+3] for i in range(3)]
    print(CO2_limit_day, CO2_limit_night)
    
    m.SetConstraints({'CO2_tx_p1':(0, CO2_limit_day[0]/300)})
    m.SetConstraints({'CO2_tx_p2':(0, CO2_limit_day[1]/300)})
    m.SetConstraints({'CO2_tx_p3':(0, CO2_limit_day[2]/300)})
    m.SetConstraints({'CO2_tx_p4':(0, CO2_limit_night[0]/300)})
    m.SetConstraints({'CO2_tx_p5':(0, CO2_limit_night[1]/300)})
    m.SetConstraints({'CO2_tx_p6':(0, CO2_limit_night[2]/300)})
    # m.SetConstraints({'CO2_tx_rev_p1':(0, CO2_limit_day[0])})
    # m.SetConstraints({'CO2_tx_rev_p2':(0, CO2_limit_day[1])})
    # m.SetConstraints({'CO2_tx_rev_p3':(0, CO2_limit_day[2])})
    # m.SetConstraints({'CO2_tx_rev_p4':(0, CO2_limit_night[0])})
    # m.SetConstraints({'CO2_tx_rev_p5':(0, CO2_limit_night[1])})
    # m.SetConstraints({'CO2_tx_rev_p6':(0, CO2_limit_night[2])})
        
    OP_day = OP_day
    OP_night = OP_night
    co = 3
    m.SetConstraint('K_p2p3_storage_GC', 0, 0)

    print(OP_day, OP_night, co)

    m.SetSumReacsConstraint({"Cl_night_day_storage_GC":2*kcl, "MAL_night_day_storage_GC":3*k2malate, "SUCROSE_night_day_storage_GC":1*sucrose}, OP_night[2])
    m.SetSumReacsConstraint({"Cl_p1p2_storage_GC":2*kcl, "MAL_p1p2_storage_GC":3*k2malate, "SUCROSE_p1p2_storage_GC":1*sucrose}, OP_day[0])
    m.SetSumReacsConstraint({"Cl_p2p3_storage_GC":2*kcl, "MAL_p2p3_storage_GC":3*k2malate, "SUCROSE_p2p3_storage_GC":1*sucrose}, OP_day[1])
    m.SetSumReacsConstraint({"Cl_day_night_storage_GC":2*kcl, "MAL_day_night_storage_GC":3*k2malate, "SUCROSE_day_night_storage_GC":1*sucrose}, OP_day[2])
    m.SetSumReacsConstraint({"Cl_p4p5_storage_GC":2*kcl, "MAL_p4p5_storage_GC":3*k2malate, "SUCROSE_p4p5_storage_GC":1*sucrose}, OP_night[0])
    m.SetSumReacsConstraint({"Cl_p5p6_storage_GC":2*kcl, "MAL_p5p6_storage_GC":3*k2malate, "SUCROSE_p5p6_storage_GC":1*sucrose}, OP_night[1])

    m.SetReacsFixedRatio({"RXN_961_p_p1_GC":1, "RIBULOSE_BISPHOSPHATE_CARBOXYLASE_RXN_p_p1_GC":co})
    m.SetReacsFixedRatio({"RXN_961_p_p2_GC":1, "RIBULOSE_BISPHOSPHATE_CARBOXYLASE_RXN_p_p2_GC":co})
    m.SetReacsFixedRatio({"RXN_961_p_p3_GC":1, "RIBULOSE_BISPHOSPHATE_CARBOXYLASE_RXN_p_p3_GC":co})

    m.SetReacsFixedRatio({"RXN_961_p_p1_MC":1, "RIBULOSE_BISPHOSPHATE_CARBOXYLASE_RXN_p_p1_MC":co})
    m.SetReacsFixedRatio({"RXN_961_p_p2_MC":1, "RIBULOSE_BISPHOSPHATE_CARBOXYLASE_RXN_p_p2_MC":co})
    m.SetReacsFixedRatio({"RXN_961_p_p3_MC":1, "RIBULOSE_BISPHOSPHATE_CARBOXYLASE_RXN_p_p3_MC":co})

    m.SetConstraint("RIBULOSE_BISPHOSPHATE_CARBOXYLASE_RXN_p_p4_GC", 0, 0)
    m.SetConstraint("RIBULOSE_BISPHOSPHATE_CARBOXYLASE_RXN_p_p5_GC", 0, 0)
    m.SetConstraint("RIBULOSE_BISPHOSPHATE_CARBOXYLASE_RXN_p_p6_GC", 0, 0)

    m.SetConstraint("RIBULOSE_BISPHOSPHATE_CARBOXYLASE_RXN_p_p4_MC", 0, 0)
    m.SetConstraint("RIBULOSE_BISPHOSPHATE_CARBOXYLASE_RXN_p_p5_MC", 0, 0)
    m.SetConstraint("RIBULOSE_BISPHOSPHATE_CARBOXYLASE_RXN_p_p6_MC", 0, 0)
    
    m.SetConstraint('Sucrose_tx_p2_MC', (-OP_day[1]*0.8)/300.0, (-OP_day[1]*0.8)/300.0)
    m.SetConstraint('Sucrose_tx_p5_MC', (-OP_night[1]*0.8)/300.0, (-OP_night[1]*0.8)/300.0)
    m.SetConstraint('Sucrose_tx_p2_GC', OP_day[1]*0.8, OP_day[1]*0.8)
    m.SetConstraint('Sucrose_tx_p5_GC', OP_night[1]*0.8, OP_night[1]*0.8)

    m.MinFluxSolve()
    sol_C3=m.GetSol(IncZeroes=True)


    return sol_C3, apertures_day, apertures_night, OP_day, OP_night, CO2_limit_day, CO2_limit_night

# Correction of OP and aperture depending on the CO2 demand of the system.............................................................................

def Corrected_aperture_OP(sol_C3 = {}, apertures_day = [], apertures_night = [], OP_day = [], OP_night = [], CO2_limit_day = [], CO2_limit_night = []):
    
    apertures_day_new = [((apertures_day[i] * sol_C3["CO2_tx_p"+str(i+1)]*300) / CO2_limit_day[i]) + 0.6 for i in range(3)]
    OP_day_new = [(OP_day[i] * apertures_day_new[i]) / apertures_day[i] for i in range(3)]
    apertures_night_new = [((apertures_night[i] * sol_C3["CO2_tx_p"+str(i+4)]*300) / CO2_limit_night[i]) + 0.6 for i in range(3)]
    OP_night_new = [(OP_night[i] * apertures_night_new[i]) / apertures_night[i] for i in range(3)]
    
    return apertures_day_new, OP_day_new, apertures_night_new, OP_night_new

# Simulate C3 metabolism with corrected OP and aperture for C3 condition..............................................................................

def SolveC3_Corrected_aperture_OP(percentage = 9, apertures_day_new = [], OP_day_new = [], apertures_night_new = [], OP_night_new = [], atp_GC = 5.97942352295, temp = [], RH = [], D_CO2 = []):
    
    m=scobra.Model("Model_GC_MC.xls")


    phases = ['_p1', '_p2', '_p3', '_p4', '_p5', '_p6']
    phase_transfer = ['_p1p2', '_p2p3', '_day_night', '_p4p5', '_p5p6', '_night_day']

    p1_span = 1
    p2_span = 10
    p3_span = 1
    p4_span = 1
    p5_span = 10
    p6_span = 1
    span = [1, 10, 1, 1, 10, 1]

    # Mesophyll cell constraints
    m.SetConstraints({'Photon_tx_p1_MC':(None,None)})
    m.SetConstraints({'Photon_tx_p2_MC':(None,None)})
    m.SetConstraints({'Photon_tx_p3_MC':(None,None)})
    m.SetConstraint("Photon_tx_p4_MC", 0, 0)
    m.SetConstraint("Photon_tx_p5_MC", 0, 0)
    m.SetConstraint("Photon_tx_p6_MC", 0, 0)
    m.SetReacsFixedRatio({"Photon_tx_p1_MC":5, "Photon_tx_p2_MC":148, "Photon_tx_p3_MC":3})

    constraints = {
                    'Starch_biomass_p1_MC':(0,0),
                    'Starch_biomass_p2_MC':(0,0),
                    'Starch_biomass_p3_MC':(0,0),
                    'Starch_biomass_p4_MC':(0,0),
                    'Starch_biomass_p5_MC':(0,0),
                    'Starch_biomass_p6_MC':(0,0),
                    'NADPH_Dehydrogenase_p_p1_MC':(0,0),
                    'NADPH_Dehydrogenase_p_p2_MC':(0,0),
                    'NADPH_Dehydrogenase_p_p3_MC':(0,0),
                    'NADPH_Dehydrogenase_p_p4_MC':(0,0),
                    'NADPH_Dehydrogenase_p_p5_MC':(0,0),
                    'NADPH_Dehydrogenase_p_p6_MC':(0,0),
                    'Plastoquinol_Oxidase_p_p1_MC':(0,0),
                    'Plastoquinol_Oxidase_p_p2_MC':(0,0),
                    'Plastoquinol_Oxidase_p_p3_MC':(0,0),
                    'Plastoquinol_Oxidase_p_p4_MC':(0,0),
                    'Plastoquinol_Oxidase_p_p5_MC':(0,0),
                    'Plastoquinol_Oxidase_p_p6_MC':(0,0),
                    'SUCROSE_p1p2_storage_MC':(0,0),
                    'SUCROSE_p2p3_storage_MC':(0,0),
                    'SUCROSE_day_night_storage_MC':(0,0),
                    'SUCROSE_p4p5_storage_MC':(0,0),
                    'SUCROSE_p5p6_storage_MC':(0,0),
                    'SUCROSE_night_day_storage_MC':(0,0),
                    'FRUCTAN_p1p2_storage_MC':(0,0),
                    'FRUCTAN_p2p3_storage_MC':(0,0),
                    'FRUCTAN_day_night_storage_MC':(0,0),
                    'FRUCTAN_p4p5_storage_MC':(0,0),
                    'FRUCTAN_p5p6_storage_MC':(0,0),
                    'FRUCTAN_night_day_storage_MC':(0,0),
                     }
    
    m.SetConstraints(constraints)

    atp_MC=(8.5/12)

    m.SetConstraints({'ATPase_tx_p1_MC':(atp_MC*p1_span,atp_MC*p1_span)})
    m.SetConstraints({'ATPase_tx_p2_MC':(atp_MC*p2_span,atp_MC*p2_span)})
    m.SetConstraints({'ATPase_tx_p3_MC':(atp_MC*p3_span,atp_MC*p3_span)})
    m.SetConstraints({'ATPase_tx_p4_MC':(atp_MC*p4_span,atp_MC*p4_span)})
    m.SetConstraints({'ATPase_tx_p5_MC':(atp_MC*p5_span,atp_MC*p5_span)})
    m.SetConstraints({'ATPase_tx_p6_MC':(atp_MC*p6_span,atp_MC*p6_span)})
    m.SetConstraints({'NADPHoxc_tx_p1_MC':(atp_MC*p1_span/9,atp_MC*p1_span/9)})
    m.SetConstraints({'NADPHoxc_tx_p2_MC':(atp_MC*p2_span/9,atp_MC*p2_span/9)})
    m.SetConstraints({'NADPHoxc_tx_p3_MC':(atp_MC*p3_span/9,atp_MC*p3_span/9)})
    m.SetConstraints({'NADPHoxc_tx_p4_MC':(atp_MC*p4_span/9,atp_MC*p4_span/9)})
    m.SetConstraints({'NADPHoxc_tx_p5_MC':(atp_MC*p5_span/9,atp_MC*p5_span/9)})
    m.SetConstraints({'NADPHoxc_tx_p6_MC':(atp_MC*p6_span/9,atp_MC*p6_span/9)})
    m.SetConstraints({'NADPHoxm_tx_p1_MC':(atp_MC*p1_span/9,atp_MC*p1_span/9)})
    m.SetConstraints({'NADPHoxm_tx_p2_MC':(atp_MC*p2_span/9,atp_MC*p2_span/9)})
    m.SetConstraints({'NADPHoxm_tx_p3_MC':(atp_MC*p3_span/9,atp_MC*p3_span/9)})
    m.SetConstraints({'NADPHoxm_tx_p4_MC':(atp_MC*p4_span/9,atp_MC*p4_span/9)})
    m.SetConstraints({'NADPHoxm_tx_p5_MC':(atp_MC*p5_span/9,atp_MC*p5_span/9)})
    m.SetConstraints({'NADPHoxm_tx_p6_MC':(atp_MC*p6_span/9,atp_MC*p6_span/9)})
    m.SetConstraints({'NADPHoxp_tx_p1_MC':(atp_MC*p1_span/9,atp_MC*p1_span/9)})
    m.SetConstraints({'NADPHoxp_tx_p2_MC':(atp_MC*p2_span/9,atp_MC*p2_span/9)})
    m.SetConstraints({'NADPHoxp_tx_p3_MC':(atp_MC*p3_span/9,atp_MC*p3_span/9)})
    m.SetConstraints({'NADPHoxp_tx_p4_MC':(atp_MC*p4_span/9,atp_MC*p4_span/9)})
    m.SetConstraints({'NADPHoxp_tx_p5_MC':(atp_MC*p5_span/9,atp_MC*p5_span/9)})
    m.SetConstraints({'NADPHoxp_tx_p6_MC':(atp_MC*p6_span/9,atp_MC*p6_span/9)})

    m.SetConstraints({'GLC_tx_p1_MC':(0,0),'GLC_tx_p2_MC':(0,0),'GLC_tx_p3_MC':(0,0),'GLC_tx_p4_MC':(0,0),'GLC_tx_p5_MC':(0,0),'GLC_tx_p6_MC':(0,0)})
    m.SetConstraints({'SO4_tx_p1_MC':(0,None),'SO4_tx_p2_MC':(0,None),'SO4_tx_p3_MC':(0,None),'SO4_tx_p4_MC':(0,None),'SO4_tx_p5_MC':(0,None),'SO4_tx_p6_MC':(0,None)})
    m.SetConstraints({'Pi_tx_p1_MC':(0,None),'Pi_tx_p2_MC':(0,None),'Pi_tx_p3_MC':(0,None),'Pi_tx_p4_MC':(0,None),'Pi_tx_p5_MC':(0,None),'Pi_tx_p6_MC':(0,None)})
    m.SetConstraints({'Biomass_tx_p1_MC':(0,0),'Biomass_tx_p2_MC':(0,0),'Biomass_tx_p3_MC':(0,0),'Biomass_tx_p4_MC':(0,0),'Biomass_tx_p5_MC':(0,0),'Biomass_tx_p6_MC':(0,0)})
    m.SetConstraints({'Sucrose_tx_p1_MC':(0,0),'Sucrose_tx_p2_MC':(0,0),'Sucrose_tx_p3_MC':(0,0),'Sucrose_tx_p4_MC':(0,0),'Sucrose_tx_p5_MC':(0,0),'Sucrose_tx_p6_MC':(0,0)})
    m.SetConstraints({'H_tx_p1_MC':(None,None),'H_tx_p2_MC':(None,None),'H_tx_p3_MC':(None,None),'H_tx_p4_MC':(None,None),'H_tx_p5_MC':(None,None),'H_tx_p6_MC':(None,None)})
    m.SetConstraints({'NH4_tx_p1_MC':(0,0),'NH4_tx_p2_MC':(0,0),'NH4_tx_p3_MC':(0,0),'NH4_tx_p4_MC':(0,0),'NH4_tx_p5_MC':(0,0),'NH4_tx_p6_MC':(0,0)})
    m.SetConstraints({'unlProtHYPO_c_p1_MC':(0,0),'unlProtHYPO_c_p2_MC':(0,0),'unlProtHYPO_c_p3_MC':(0,0),'unlProtHYPO_c_p4_MC':(0,0),'unlProtHYPO_c_p5_MC':(0,0),'unlProtHYPO_c_p6_MC':(0,0)})

    m.SetReacsFixedRatio({'Nitrate_tx_p1_MC':1*p1_span, 'Nitrate_tx_p2_MC':1*p2_span, 'Nitrate_tx_p3_MC':1*p3_span, 'Nitrate_tx_p4_MC':(2.0/3)*p4_span, 'Nitrate_tx_p5_MC':(2.0/3)*p5_span, 'Nitrate_tx_p6_MC':(2.0/3)*p6_span})
    m.SetSumReacsConstraint({'Phloem_output_tx_p1_MC':1, "Phloem_output_tx_p2_MC":1, "Phloem_output_tx_p3_MC":1}, 0.777)
    m.SetSumReacsConstraint({'Phloem_output_tx_p4_MC':1, "Phloem_output_tx_p5_MC":1, "Phloem_output_tx_p6_MC":1}, 0.259)

    # Guard cell constraints
    for phase in phases:
        for i in m.Reactions("_biomass"+phase+"_GC"):
            m.SetConstraint(i, 0, 0)
    
    constraints = {
                    'NADPH_Dehydrogenase_p_p1_GC':(0,0),
                    'NADPH_Dehydrogenase_p_p2_GC':(0,0),
                    'NADPH_Dehydrogenase_p_p3_GC':(0,0),
                    'NADPH_Dehydrogenase_p_p4_GC':(0,0),
                    'NADPH_Dehydrogenase_p_p5_GC':(0,0),
                    'NADPH_Dehydrogenase_p_p6_GC':(0,0),
                    'Plastoquinol_Oxidase_p_p1_GC':(0,0),
                    'Plastoquinol_Oxidase_p_p2_GC':(0,0),
                    'Plastoquinol_Oxidase_p_p3_GC':(0,0),
                    'Plastoquinol_Oxidase_p_p4_GC':(0,0),
                    'Plastoquinol_Oxidase_p_p5_GC':(0,0),
                    'Plastoquinol_Oxidase_p_p6_GC':(0,0),
                    'FRUCTAN_p1p2_storage_GC':(0,0),
                    'FRUCTAN_p2p3_storage_GC':(0,0),
                    'FRUCTAN_day_night_storage_GC':(0,0),
                    'FRUCTAN_p4p5_storage_GC':(0,0),
                    'FRUCTAN_p5p6_storage_GC':(0,0),
                    'FRUCTAN_night_day_storage_GC':(0,0),
                    }
    m.SetConstraints(constraints)
    
    m.SetConstraints({'Photon_tx_p1_GC':(None,None)})
    m.SetConstraints({'Photon_tx_p2_GC':(None,None)})
    m.SetConstraints({'Photon_tx_p3_GC':(None,None)})
    m.SetConstraints({'Photon_tx_p4_GC':(0,0)})
    m.SetConstraints({'Photon_tx_p5_GC':(0,0)})
    m.SetConstraints({'Photon_tx_p6_GC':(0,0)})
    m.SetReacsFixedRatio({"Photon_tx_p1_GC":5, "Photon_tx_p2_GC":148, "Photon_tx_p3_GC":3})


    m.SetConstraints({'ATPase_tx_p1_GC':(atp_GC*p1_span,atp_GC*p1_span)})
    m.SetConstraints({'ATPase_tx_p2_GC':(atp_GC*p2_span,atp_GC*p2_span)})
    m.SetConstraints({'ATPase_tx_p3_GC':(atp_GC*p3_span,atp_GC*p3_span)})
    m.SetConstraints({'ATPase_tx_p4_GC':(atp_GC*p4_span,atp_GC*p4_span)})
    m.SetConstraints({'ATPase_tx_p5_GC':(atp_GC*p5_span,atp_GC*p5_span)})
    m.SetConstraints({'ATPase_tx_p6_GC':(atp_GC*p6_span,atp_GC*p6_span)})
    m.SetConstraints({'NADPHoxc_tx_p1_GC':(atp_GC*p1_span/9,atp_GC*p1_span/9)})
    m.SetConstraints({'NADPHoxc_tx_p2_GC':(atp_GC*p2_span/9,atp_GC*p2_span/9)})
    m.SetConstraints({'NADPHoxc_tx_p3_GC':(atp_GC*p3_span/9,atp_GC*p3_span/9)})
    m.SetConstraints({'NADPHoxc_tx_p4_GC':(atp_GC*p4_span/9,atp_GC*p4_span/9)})
    m.SetConstraints({'NADPHoxc_tx_p5_GC':(atp_GC*p5_span/9,atp_GC*p5_span/9)})
    m.SetConstraints({'NADPHoxc_tx_p6_GC':(atp_GC*p6_span/9,atp_GC*p6_span/9)})
    m.SetConstraints({'NADPHoxm_tx_p1_GC':(atp_GC*p1_span/9,atp_GC*p1_span/9)})
    m.SetConstraints({'NADPHoxm_tx_p2_GC':(atp_GC*p2_span/9,atp_GC*p2_span/9)})
    m.SetConstraints({'NADPHoxm_tx_p3_GC':(atp_GC*p3_span/9,atp_GC*p3_span/9)})
    m.SetConstraints({'NADPHoxm_tx_p4_GC':(atp_GC*p4_span/9,atp_GC*p4_span/9)})
    m.SetConstraints({'NADPHoxm_tx_p5_GC':(atp_GC*p5_span/9,atp_GC*p5_span/9)})
    m.SetConstraints({'NADPHoxm_tx_p6_GC':(atp_GC*p6_span/9,atp_GC*p6_span/9)})
    m.SetConstraints({'NADPHoxp_tx_p1_GC':(atp_GC*p1_span/9,atp_GC*p1_span/9)})
    m.SetConstraints({'NADPHoxp_tx_p2_GC':(atp_GC*p2_span/9,atp_GC*p2_span/9)})
    m.SetConstraints({'NADPHoxp_tx_p3_GC':(atp_GC*p3_span/9,atp_GC*p3_span/9)})
    m.SetConstraints({'NADPHoxp_tx_p4_GC':(atp_GC*p4_span/9,atp_GC*p4_span/9)})
    m.SetConstraints({'NADPHoxp_tx_p5_GC':(atp_GC*p5_span/9,atp_GC*p5_span/9)})
    m.SetConstraints({'NADPHoxp_tx_p6_GC':(atp_GC*p6_span/9,atp_GC*p6_span/9)})

    m.SetConstraints({'GLC_tx_p1_GC':(0,0),'GLC_tx_p2_GC':(0,0),'GLC_tx_p3_GC':(0,0),'GLC_tx_p4_GC':(0,0),'GLC_tx_p5_GC':(0,0),'GLC_tx_p6_GC':(0,0)})
    m.SetConstraints({'H_tx_p1_GC':(0,0),'H_tx_p2_GC':(0,0),'H_tx_p3_GC':(0,0),'H_tx_p4_GC':(0,0),'H_tx_p5_GC':(0,0),'H_tx_p6_GC':(0,0)})
    m.SetConstraints({'SO4_tx_p1_GC':(0,0),'SO4_tx_p2_GC':(0,0),'SO4_tx_p3_GC':(0,0),'SO4_tx_p4_GC':(0,0),'SO4_tx_p5_GC':(0,0),'SO4_tx_p6_GC':(0,0)})
    m.SetConstraints({'Pi_tx_p1_GC':(0,0),'Pi_tx_p2_GC':(0,0),'Pi_tx_p3_GC':(0,0),'Pi_tx_p4_GC':(0,0),'Pi_tx_p5_GC':(0,0),'Pi_tx_p6_GC':(0,0)})
    m.SetConstraints({'Nitrate_tx_p1_GC':(0,0),'Nitrate_tx_p2_GC':(0,0),'Nitrate_tx_p3_GC':(0,0),'Nitrate_tx_p4_GC':(0,0),'Nitrate_tx_p5_GC':(0,0),'Nitrate_tx_p6_GC':(0,0)})
    m.SetConstraints({'Sucrose_tx_p1_GC':(0,0),'Sucrose_tx_p2_GC':(0,0),'Sucrose_tx_p3_GC':(0,0),'Sucrose_tx_p4_GC':(0,0),'Sucrose_tx_p5_GC':(0,0),'Sucrose_tx_p6_GC':(0,0)})
    m.SetConstraints({'unlProtHYPO_c_p1_GC':(0,0),'unlProtHYPO_c_p2_GC':(0,0),'unlProtHYPO_c_p3_GC':(0,0),'unlProtHYPO_c_p4_GC':(0,0),'unlProtHYPO_c_p5_GC':(0,0),'unlProtHYPO_c_p6_GC':(0,0)})
    m.SetConstraints({'NH4_tx_p1_GC':(0,0),'NH4_tx_p2_GC':(0,0),'NH4_tx_p3_GC':(0,0),'NH4_tx_p4_GC':(0,0),'NH4_tx_p5_GC':(0,0),'NH4_tx_p6_GC':(0,0)})

    kcl = 0.9
    k2malate = 0.8
    sucrose = 1


    for t in phase_transfer:
        m.SetSumReacsConstraint({"Cl"+t+"_storage_GC":-1, "MAL"+t+"_storage_GC":-2, "K"+t+"_storage_GC":1}, 0)


    # Mal and Cl- ratio

    m.SetReacsFixedRatio({"Cl_p1p2_storage_GC":10-percentage, "MAL_p1p2_storage_GC":percentage})
    m.SetReacsFixedRatio({"Cl_p2p3_storage_GC":10-percentage, "MAL_p2p3_storage_GC":percentage})
    m.SetReacsFixedRatio({"Cl_day_night_storage_GC":10-percentage, "MAL_day_night_storage_GC":percentage})
    m.SetReacsFixedRatio({"Cl_p4p5_storage_GC":10-percentage, "MAL_p4p5_storage_GC":percentage})
    m.SetReacsFixedRatio({"Cl_p5p6_storage_GC":10-percentage, "MAL_p5p6_storage_GC":percentage})
    m.SetReacsFixedRatio({"Cl_night_day_storage_GC":10-percentage, "MAL_night_day_storage_GC":percentage})


    # Cl
    # m.SetConstraint('Cl_p1p2_storage_GC', 0, 0)
    # m.SetConstraint('Cl_p2p3_storage_GC', 0, 0)
    # m.SetConstraint('Cl_day_night_storage_GC', 0, 0)
    # m.SetConstraint('Cl_p4p5_storage_GC', 0, 0)
    # m.SetConstraint('Cl_p5p6_storage_GC', 0, 0)
    # m.SetConstraint('Cl_night_day_storage_GC', 0, 0)

    # # Malate
    # m.SetConstraint('MAL_p1p2_storage_GC', 0, 0)
    # m.SetConstraint('MAL_p2p3_storage_GC', 0, 0)
    # m.SetConstraint('MAL_day_night_storage_GC', 0, 0)
    # m.SetConstraint('MAL_p4p5_storage_GC', 0, 0)
    # m.SetConstraint('MAL_p5p6_storage_GC', 0, 0)
    # m.SetConstraint('MAL_night_day_storage_GC', 0, 0)

    with open('C_dict.pkl', 'rb') as infile:
        c_dict = pickle.load(infile)
    
    ratio = [291.1825 * (float(c_dict[str(temp[i]+2)]) - float(c_dict[str(temp[i])]) * RH[i]) for i in range(6)]

    m.SetReacsFixedRatio({"CO2_tx_p1":1, "H2O_tx_rev_p1_transpiration":ratio[0]/100})
    m.SetReacsFixedRatio({"CO2_tx_p2":1, "H2O_tx_rev_p2_transpiration":ratio[1]/100})
    m.SetReacsFixedRatio({"CO2_tx_p3":1, "H2O_tx_rev_p3_transpiration":ratio[2]/100})
    
    m.SetReacsFixedRatio({"CO2_tx_p4":1, "H2O_tx_rev_p4_transpiration":ratio[3]/100})
    m.SetReacsFixedRatio({"CO2_tx_p5":1, "H2O_tx_rev_p5_transpiration":ratio[4]/100})
    m.SetReacsFixedRatio({"CO2_tx_p6":1, "H2O_tx_rev_p6_transpiration":ratio[5]/100})

#     m.SetReacsFixedRatio({"CO2_tx_p1":CO2_O2_rat, "O2_tx_rev_p1":1})
#     m.SetReacsFixedRatio({"CO2_tx_p2":CO2_O2_rat, "O2_tx_rev_p2":1})
#     m.SetReacsFixedRatio({"CO2_tx_p3":CO2_O2_rat, "O2_tx_rev_p3":1})

    # Reaclculating aperture

    # aperture_day = 7
    # aperture_night = 0.6
    mean_aperture_day = sum(apertures_day_new)/3
    mean_aperture_night = sum(apertures_night_new)/3
    
    print(apertures_day_new, apertures_night_new)
    
    coeff_day = [(700e6 * np.pi * np.square(apertures_day_new[i]) * 1e-12 * 0.0055)/((apertures_day_new[i] * 2 + mean_aperture_day) * 1e-6) for i in range(3)]
    coeff_night = [(700e6 * np.pi * np.square(apertures_night_new[i]) * 1e-12 * 0.0055)/((apertures_night_new[i] * 2 + mean_aperture_night) * 1e-6) for i in range(3)]
    
    CO2_limit_day = [D_CO2[i] * coeff_day[i] * 1e6 * span[i] for i in range(3)]
    CO2_limit_night = [D_CO2[i] * coeff_night[i] * 1e6 * span[i+3] for i in range(3)]
    print(CO2_limit_day, CO2_limit_night)
    
    m.SetConstraints({'CO2_tx_p1':(0, CO2_limit_day[0]/300)})
    m.SetConstraints({'CO2_tx_p2':(0, CO2_limit_day[1]/300)})
    m.SetConstraints({'CO2_tx_p3':(0, CO2_limit_day[2]/300)})
    m.SetConstraints({'CO2_tx_p4':(0, CO2_limit_night[0]/300)})
    m.SetConstraints({'CO2_tx_p5':(0, CO2_limit_night[1]/300)})
    m.SetConstraints({'CO2_tx_p6':(0, CO2_limit_night[2]/300)})
    # m.SetConstraints({'CO2_tx_rev_p1':(0, CO2_limit_day[0])})
    # m.SetConstraints({'CO2_tx_rev_p2':(0, CO2_limit_day[1])})
    # m.SetConstraints({'CO2_tx_rev_p3':(0, CO2_limit_day[2])})
    # m.SetConstraints({'CO2_tx_rev_p4':(0, CO2_limit_night[0])})
    # m.SetConstraints({'CO2_tx_rev_p5':(0, CO2_limit_night[1])})
    # m.SetConstraints({'CO2_tx_rev_p6':(0, CO2_limit_night[2])})
    
    # Reaclculating OP
    
    # OP_1 = 1.928
    # OP_2 = 1.928
    # OP_3 = 1.928
    # OP_4 = 0.165
    # OP_5 = 0.165
    # OP_6 = 0.165
    co = 3
    m.SetConstraint('K_p2p3_storage_GC', 0, 0)

    print(OP_day_new, OP_night_new, co)

    m.SetSumReacsConstraint({"Cl_night_day_storage_GC":2*kcl, "MAL_night_day_storage_GC":3*k2malate, "SUCROSE_night_day_storage_GC":1*sucrose}, OP_night_new[2])
    m.SetSumReacsConstraint({"Cl_p1p2_storage_GC":2*kcl, "MAL_p1p2_storage_GC":3*k2malate, "SUCROSE_p1p2_storage_GC":1*sucrose}, OP_day_new[0])
    m.SetSumReacsConstraint({"Cl_p2p3_storage_GC":2*kcl, "MAL_p2p3_storage_GC":3*k2malate, "SUCROSE_p2p3_storage_GC":1*sucrose}, OP_day_new[1])
    m.SetSumReacsConstraint({"Cl_day_night_storage_GC":2*kcl, "MAL_day_night_storage_GC":3*k2malate, "SUCROSE_day_night_storage_GC":1*sucrose}, OP_day_new[2])
    m.SetSumReacsConstraint({"Cl_p4p5_storage_GC":2*kcl, "MAL_p4p5_storage_GC":3*k2malate, "SUCROSE_p4p5_storage_GC":1*sucrose}, OP_night_new[0])
    m.SetSumReacsConstraint({"Cl_p5p6_storage_GC":2*kcl, "MAL_p5p6_storage_GC":3*k2malate, "SUCROSE_p5p6_storage_GC":1*sucrose}, OP_night_new[1])

    m.SetReacsFixedRatio({"RXN_961_p_p1_GC":1, "RIBULOSE_BISPHOSPHATE_CARBOXYLASE_RXN_p_p1_GC":co})
    m.SetReacsFixedRatio({"RXN_961_p_p2_GC":1, "RIBULOSE_BISPHOSPHATE_CARBOXYLASE_RXN_p_p2_GC":co})
    m.SetReacsFixedRatio({"RXN_961_p_p3_GC":1, "RIBULOSE_BISPHOSPHATE_CARBOXYLASE_RXN_p_p3_GC":co})

    m.SetReacsFixedRatio({"RXN_961_p_p1_MC":1, "RIBULOSE_BISPHOSPHATE_CARBOXYLASE_RXN_p_p1_MC":co})
    m.SetReacsFixedRatio({"RXN_961_p_p2_MC":1, "RIBULOSE_BISPHOSPHATE_CARBOXYLASE_RXN_p_p2_MC":co})
    m.SetReacsFixedRatio({"RXN_961_p_p3_MC":1, "RIBULOSE_BISPHOSPHATE_CARBOXYLASE_RXN_p_p3_MC":co})

    m.SetConstraint("RIBULOSE_BISPHOSPHATE_CARBOXYLASE_RXN_p_p4_GC", 0, 0)
    m.SetConstraint("RIBULOSE_BISPHOSPHATE_CARBOXYLASE_RXN_p_p5_GC", 0, 0)
    m.SetConstraint("RIBULOSE_BISPHOSPHATE_CARBOXYLASE_RXN_p_p6_GC", 0, 0)

    m.SetConstraint("RIBULOSE_BISPHOSPHATE_CARBOXYLASE_RXN_p_p4_MC", 0, 0)
    m.SetConstraint("RIBULOSE_BISPHOSPHATE_CARBOXYLASE_RXN_p_p5_MC", 0, 0)
    m.SetConstraint("RIBULOSE_BISPHOSPHATE_CARBOXYLASE_RXN_p_p6_MC", 0, 0)
    
    m.SetConstraint('Sucrose_tx_p2_MC', (-OP_day_new[1]*0.8)/300.0, (-OP_day_new[1]*0.8)/300.0)
    m.SetConstraint('Sucrose_tx_p5_MC', (-OP_night_new[1]*0.8)/300.0, (-OP_night_new[1]*0.8)/300.0)
    m.SetConstraint('Sucrose_tx_p2_GC', OP_day_new[1]*0.8, OP_day_new[1]*0.8)
    m.SetConstraint('Sucrose_tx_p5_GC', OP_night_new[1]*0.8, OP_night_new[1]*0.8)

    m.MinFluxSolve()
    sol_C3=m.GetSol(IncZeroes=True)

    water_loss_1GC_1MC_C3 = (sol_C3["H2O_tx_rev_p1_transpiration"]+sol_C3["H2O_tx_rev_p2_transpiration"]+sol_C3["H2O_tx_rev_p3_transpiration"])*100
    print(water_loss_1GC_1MC_C3)

    co2_rev = [ sol_C3["CO2_e_rev"+phases[i]+"_GC"] + 300 * sol_C3["CO2_e_rev"+phases[i]+"_MC"] for i in range(len(phases))]
    co2 = [ sol_C3["CO2_e"+phases[i]+"_GC"] + 300 * sol_C3["CO2_e"+phases[i]+"_MC"] for i in range(len(phases))]

    total_water_loss_dict = {}
    water_loss_1GC_300MC_C3 = 0

    for i in range(len(phases)):
        if co2[i] > co2_rev[i]:
            H2O = ratio[i] * co2[i]
        else:
            H2O = ratio[i] * co2_rev[i]
        water_loss_1GC_300MC_C3 = water_loss_1GC_300MC_C3 + H2O
    
    total_water_loss_dict["Water_Loss_Corrected"] = water_loss_1GC_300MC_C3
    total_water_loss_dict["Water_Loss_Original"] = water_loss_1GC_1MC_C3
    
    CO2_O2_rat = (sol_C3["CO2_e_p1_MC"] + sol_C3["CO2_e_p2_MC"] + sol_C3["CO2_e_p3_MC"] + sol_C3["CO2_e_p1_GC"]/300 + sol_C3["CO2_e_p2_GC"]/300 + sol_C3["CO2_e_p3_GC"]/300 - sol_C3["CO2_e_rev_p1_GC"]/300 - sol_C3["CO2_e_rev_p3_GC"]/300)/(sol_C3["O2_e_rev_p1_MC"] + sol_C3["O2_e_rev_p2_MC"] + sol_C3["O2_e_rev_p3_MC"])
    
    return sol_C3, total_water_loss_dict, CO2_O2_rat

# Simulate next point of C3-to-CAM continum with calculated OP and aperture for previous point........................................................

def Solveintermediate(percentage = 9, water_loss = 0, water_loss_C3 = 0, water_loss_CAM = 0, CO2_O2_rat = 0, water_loss_1GC_1MC_C3 = 0, apertures_day_new = [], OP_day_new = [], apertures_night_new = [], OP_night_new = [], atp_GC = 5.97942352295, temp = [], RH = [], D_CO2 = []):
    
    m=scobra.Model("Model_GC_MC.xls")


    phases = ['_p1', '_p2', '_p3', '_p4', '_p5', '_p6']
    phase_transfer = ['_p1p2', '_p2p3', '_day_night', '_p4p5', '_p5p6', '_night_day']

    p1_span = 1
    p2_span = 10
    p3_span = 1
    p4_span = 1
    p5_span = 10
    p6_span = 1
    span = [1, 10, 1, 1, 10, 1]

    # Mesophyll cell constraints
    m.SetConstraints({'Photon_tx_p1_MC':(None,None)})
    m.SetConstraints({'Photon_tx_p2_MC':(None,None)})
    m.SetConstraints({'Photon_tx_p3_MC':(None,None)})
    m.SetConstraint("Photon_tx_p4_MC", 0, 0)
    m.SetConstraint("Photon_tx_p5_MC", 0, 0)
    m.SetConstraint("Photon_tx_p6_MC", 0, 0)
    m.SetReacsFixedRatio({"Photon_tx_p1_MC":5, "Photon_tx_p2_MC":148, "Photon_tx_p3_MC":3})

    constraints = {
                    'Starch_biomass_p1_MC':(0,0),
                    'Starch_biomass_p2_MC':(0,0),
                    'Starch_biomass_p3_MC':(0,0),
                    'Starch_biomass_p4_MC':(0,0),
                    'Starch_biomass_p5_MC':(0,0),
                    'Starch_biomass_p6_MC':(0,0),
                    'NADPH_Dehydrogenase_p_p1_MC':(0,0),
                    'NADPH_Dehydrogenase_p_p2_MC':(0,0),
                    'NADPH_Dehydrogenase_p_p3_MC':(0,0),
                    'NADPH_Dehydrogenase_p_p4_MC':(0,0),
                    'NADPH_Dehydrogenase_p_p5_MC':(0,0),
                    'NADPH_Dehydrogenase_p_p6_MC':(0,0),
                    'Plastoquinol_Oxidase_p_p1_MC':(0,0),
                    'Plastoquinol_Oxidase_p_p2_MC':(0,0),
                    'Plastoquinol_Oxidase_p_p3_MC':(0,0),
                    'Plastoquinol_Oxidase_p_p4_MC':(0,0),
                    'Plastoquinol_Oxidase_p_p5_MC':(0,0),
                    'Plastoquinol_Oxidase_p_p6_MC':(0,0),
                    'SUCROSE_p1p2_storage_MC':(0,0),
                    'SUCROSE_p2p3_storage_MC':(0,0),
                    'SUCROSE_day_night_storage_MC':(0,0),
                    'SUCROSE_p4p5_storage_MC':(0,0),
                    'SUCROSE_p5p6_storage_MC':(0,0),
                    'SUCROSE_night_day_storage_MC':(0,0),
                    'FRUCTAN_p1p2_storage_MC':(0,0),
                    'FRUCTAN_p2p3_storage_MC':(0,0),
                    'FRUCTAN_day_night_storage_MC':(0,0),
                    'FRUCTAN_p4p5_storage_MC':(0,0),
                    'FRUCTAN_p5p6_storage_MC':(0,0),
                    'FRUCTAN_night_day_storage_MC':(0,0),
                     }

    m.SetConstraints(constraints)

    atp_MC=(8.5/12)

    m.SetConstraints({'ATPase_tx_p1_MC':(atp_MC*p1_span,atp_MC*p1_span)})
    m.SetConstraints({'ATPase_tx_p2_MC':(atp_MC*p2_span,atp_MC*p2_span)})
    m.SetConstraints({'ATPase_tx_p3_MC':(atp_MC*p3_span,atp_MC*p3_span)})
    m.SetConstraints({'ATPase_tx_p4_MC':(atp_MC*p4_span,atp_MC*p4_span)})
    m.SetConstraints({'ATPase_tx_p5_MC':(atp_MC*p5_span,atp_MC*p5_span)})
    m.SetConstraints({'ATPase_tx_p6_MC':(atp_MC*p6_span,atp_MC*p6_span)})
    m.SetConstraints({'NADPHoxc_tx_p1_MC':(atp_MC*p1_span/9,atp_MC*p1_span/9)})
    m.SetConstraints({'NADPHoxc_tx_p2_MC':(atp_MC*p2_span/9,atp_MC*p2_span/9)})
    m.SetConstraints({'NADPHoxc_tx_p3_MC':(atp_MC*p3_span/9,atp_MC*p3_span/9)})
    m.SetConstraints({'NADPHoxc_tx_p4_MC':(atp_MC*p4_span/9,atp_MC*p4_span/9)})
    m.SetConstraints({'NADPHoxc_tx_p5_MC':(atp_MC*p5_span/9,atp_MC*p5_span/9)})
    m.SetConstraints({'NADPHoxc_tx_p6_MC':(atp_MC*p6_span/9,atp_MC*p6_span/9)})
    m.SetConstraints({'NADPHoxm_tx_p1_MC':(atp_MC*p1_span/9,atp_MC*p1_span/9)})
    m.SetConstraints({'NADPHoxm_tx_p2_MC':(atp_MC*p2_span/9,atp_MC*p2_span/9)})
    m.SetConstraints({'NADPHoxm_tx_p3_MC':(atp_MC*p3_span/9,atp_MC*p3_span/9)})
    m.SetConstraints({'NADPHoxm_tx_p4_MC':(atp_MC*p4_span/9,atp_MC*p4_span/9)})
    m.SetConstraints({'NADPHoxm_tx_p5_MC':(atp_MC*p5_span/9,atp_MC*p5_span/9)})
    m.SetConstraints({'NADPHoxm_tx_p6_MC':(atp_MC*p6_span/9,atp_MC*p6_span/9)})
    m.SetConstraints({'NADPHoxp_tx_p1_MC':(atp_MC*p1_span/9,atp_MC*p1_span/9)})
    m.SetConstraints({'NADPHoxp_tx_p2_MC':(atp_MC*p2_span/9,atp_MC*p2_span/9)})
    m.SetConstraints({'NADPHoxp_tx_p3_MC':(atp_MC*p3_span/9,atp_MC*p3_span/9)})
    m.SetConstraints({'NADPHoxp_tx_p4_MC':(atp_MC*p4_span/9,atp_MC*p4_span/9)})
    m.SetConstraints({'NADPHoxp_tx_p5_MC':(atp_MC*p5_span/9,atp_MC*p5_span/9)})
    m.SetConstraints({'NADPHoxp_tx_p6_MC':(atp_MC*p6_span/9,atp_MC*p6_span/9)})

    m.SetConstraints({'GLC_tx_p1_MC':(0,0),'GLC_tx_p2_MC':(0,0),'GLC_tx_p3_MC':(0,0),'GLC_tx_p4_MC':(0,0),'GLC_tx_p5_MC':(0,0),'GLC_tx_p6_MC':(0,0)})
    m.SetConstraints({'SO4_tx_p1_MC':(0,None),'SO4_tx_p2_MC':(0,None),'SO4_tx_p3_MC':(0,None),'SO4_tx_p4_MC':(0,None),'SO4_tx_p5_MC':(0,None),'SO4_tx_p6_MC':(0,None)})
    m.SetConstraints({'Pi_tx_p1_MC':(0,None),'Pi_tx_p2_MC':(0,None),'Pi_tx_p3_MC':(0,None),'Pi_tx_p4_MC':(0,None),'Pi_tx_p5_MC':(0,None),'Pi_tx_p6_MC':(0,None)})
    m.SetConstraints({'Biomass_tx_p1_MC':(0,0),'Biomass_tx_p2_MC':(0,0),'Biomass_tx_p3_MC':(0,0),'Biomass_tx_p4_MC':(0,0),'Biomass_tx_p5_MC':(0,0),'Biomass_tx_p6_MC':(0,0)})
    m.SetConstraints({'Sucrose_tx_p1_MC':(0,0),'Sucrose_tx_p2_MC':(0,0),'Sucrose_tx_p3_MC':(0,0),'Sucrose_tx_p4_MC':(0,0),'Sucrose_tx_p5_MC':(0,0),'Sucrose_tx_p6_MC':(0,0)})
    m.SetConstraints({'H_tx_p1_MC':(None,None),'H_tx_p2_MC':(None,None),'H_tx_p3_MC':(None,None),'H_tx_p4_MC':(None,None),'H_tx_p5_MC':(None,None),'H_tx_p6_MC':(None,None)})
    m.SetConstraints({'NH4_tx_p1_MC':(0,0),'NH4_tx_p2_MC':(0,0),'NH4_tx_p3_MC':(0,0),'NH4_tx_p4_MC':(0,0),'NH4_tx_p5_MC':(0,0),'NH4_tx_p6_MC':(0,0)})
    m.SetConstraints({'unlProtHYPO_c_p1_MC':(0,0),'unlProtHYPO_c_p2_MC':(0,0),'unlProtHYPO_c_p3_MC':(0,0),'unlProtHYPO_c_p4_MC':(0,0),'unlProtHYPO_c_p5_MC':(0,0),'unlProtHYPO_c_p6_MC':(0,0)})

    m.SetReacsFixedRatio({'Nitrate_tx_p1_MC':1*p1_span, 'Nitrate_tx_p2_MC':1*p2_span, 'Nitrate_tx_p3_MC':1*p3_span, 'Nitrate_tx_p4_MC':(2.0/3)*p4_span, 'Nitrate_tx_p5_MC':(2.0/3)*p5_span, 'Nitrate_tx_p6_MC':(2.0/3)*p6_span})
    m.SetSumReacsConstraint({'Phloem_output_tx_p1_MC':1, "Phloem_output_tx_p2_MC":1, "Phloem_output_tx_p3_MC":1}, 0.777)
    m.SetSumReacsConstraint({'Phloem_output_tx_p4_MC':1, "Phloem_output_tx_p5_MC":1, "Phloem_output_tx_p6_MC":1}, 0.259)

    # Guard cell constraints
    for phase in phases:
        for i in m.Reactions("_biomass"+phase+"_GC"):
            m.SetConstraint(i, 0, 0)
    
    constraints = {
                    'NADPH_Dehydrogenase_p_p1_GC':(0,0),
                    'NADPH_Dehydrogenase_p_p2_GC':(0,0),
                    'NADPH_Dehydrogenase_p_p3_GC':(0,0),
                    'NADPH_Dehydrogenase_p_p4_GC':(0,0),
                    'NADPH_Dehydrogenase_p_p5_GC':(0,0),
                    'NADPH_Dehydrogenase_p_p6_GC':(0,0),
                    'Plastoquinol_Oxidase_p_p1_GC':(0,0),
                    'Plastoquinol_Oxidase_p_p2_GC':(0,0),
                    'Plastoquinol_Oxidase_p_p3_GC':(0,0),
                    'Plastoquinol_Oxidase_p_p4_GC':(0,0),
                    'Plastoquinol_Oxidase_p_p5_GC':(0,0),
                    'Plastoquinol_Oxidase_p_p6_GC':(0,0),
                    'FRUCTAN_p1p2_storage_GC':(0,0),
                    'FRUCTAN_p2p3_storage_GC':(0,0),
                    'FRUCTAN_day_night_storage_GC':(0,0),
                    'FRUCTAN_p4p5_storage_GC':(0,0),
                    'FRUCTAN_p5p6_storage_GC':(0,0),
                    'FRUCTAN_night_day_storage_GC':(0,0),
                    }
    m.SetConstraints(constraints)

    m.SetConstraints({'Photon_tx_p1_GC':(None,None)})
    m.SetConstraints({'Photon_tx_p2_GC':(None,None)})
    m.SetConstraints({'Photon_tx_p3_GC':(None,None)})
    m.SetConstraints({'Photon_tx_p4_GC':(0,0)})
    m.SetConstraints({'Photon_tx_p5_GC':(0,0)})
    m.SetConstraints({'Photon_tx_p6_GC':(0,0)})
    m.SetReacsFixedRatio({"Photon_tx_p1_GC":5, "Photon_tx_p2_GC":148, "Photon_tx_p3_GC":3})


    m.SetConstraints({'ATPase_tx_p1_GC':(atp_GC*p1_span,atp_GC*p1_span)})
    m.SetConstraints({'ATPase_tx_p2_GC':(atp_GC*p2_span,atp_GC*p2_span)})
    m.SetConstraints({'ATPase_tx_p3_GC':(atp_GC*p3_span,atp_GC*p3_span)})
    m.SetConstraints({'ATPase_tx_p4_GC':(atp_GC*p4_span,atp_GC*p4_span)})
    m.SetConstraints({'ATPase_tx_p5_GC':(atp_GC*p5_span,atp_GC*p5_span)})
    m.SetConstraints({'ATPase_tx_p6_GC':(atp_GC*p6_span,atp_GC*p6_span)})
    m.SetConstraints({'NADPHoxc_tx_p1_GC':(atp_GC*p1_span/9,atp_GC*p1_span/9)})
    m.SetConstraints({'NADPHoxc_tx_p2_GC':(atp_GC*p2_span/9,atp_GC*p2_span/9)})
    m.SetConstraints({'NADPHoxc_tx_p3_GC':(atp_GC*p3_span/9,atp_GC*p3_span/9)})
    m.SetConstraints({'NADPHoxc_tx_p4_GC':(atp_GC*p4_span/9,atp_GC*p4_span/9)})
    m.SetConstraints({'NADPHoxc_tx_p5_GC':(atp_GC*p5_span/9,atp_GC*p5_span/9)})
    m.SetConstraints({'NADPHoxc_tx_p6_GC':(atp_GC*p6_span/9,atp_GC*p6_span/9)})
    m.SetConstraints({'NADPHoxm_tx_p1_GC':(atp_GC*p1_span/9,atp_GC*p1_span/9)})
    m.SetConstraints({'NADPHoxm_tx_p2_GC':(atp_GC*p2_span/9,atp_GC*p2_span/9)})
    m.SetConstraints({'NADPHoxm_tx_p3_GC':(atp_GC*p3_span/9,atp_GC*p3_span/9)})
    m.SetConstraints({'NADPHoxm_tx_p4_GC':(atp_GC*p4_span/9,atp_GC*p4_span/9)})
    m.SetConstraints({'NADPHoxm_tx_p5_GC':(atp_GC*p5_span/9,atp_GC*p5_span/9)})
    m.SetConstraints({'NADPHoxm_tx_p6_GC':(atp_GC*p6_span/9,atp_GC*p6_span/9)})
    m.SetConstraints({'NADPHoxp_tx_p1_GC':(atp_GC*p1_span/9,atp_GC*p1_span/9)})
    m.SetConstraints({'NADPHoxp_tx_p2_GC':(atp_GC*p2_span/9,atp_GC*p2_span/9)})
    m.SetConstraints({'NADPHoxp_tx_p3_GC':(atp_GC*p3_span/9,atp_GC*p3_span/9)})
    m.SetConstraints({'NADPHoxp_tx_p4_GC':(atp_GC*p4_span/9,atp_GC*p4_span/9)})
    m.SetConstraints({'NADPHoxp_tx_p5_GC':(atp_GC*p5_span/9,atp_GC*p5_span/9)})
    m.SetConstraints({'NADPHoxp_tx_p6_GC':(atp_GC*p6_span/9,atp_GC*p6_span/9)})

    m.SetConstraints({'GLC_tx_p1_GC':(0,0),'GLC_tx_p2_GC':(0,0),'GLC_tx_p3_GC':(0,0),'GLC_tx_p4_GC':(0,0),'GLC_tx_p5_GC':(0,0),'GLC_tx_p6_GC':(0,0)})
    m.SetConstraints({'H_tx_p1_GC':(0,0),'H_tx_p2_GC':(0,0),'H_tx_p3_GC':(0,0),'H_tx_p4_GC':(0,0),'H_tx_p5_GC':(0,0),'H_tx_p6_GC':(0,0)})
    m.SetConstraints({'SO4_tx_p1_GC':(0,0),'SO4_tx_p2_GC':(0,0),'SO4_tx_p3_GC':(0,0),'SO4_tx_p4_GC':(0,0),'SO4_tx_p5_GC':(0,0),'SO4_tx_p6_GC':(0,0)})
    m.SetConstraints({'Pi_tx_p1_GC':(0,0),'Pi_tx_p2_GC':(0,0),'Pi_tx_p3_GC':(0,0),'Pi_tx_p4_GC':(0,0),'Pi_tx_p5_GC':(0,0),'Pi_tx_p6_GC':(0,0)})
    m.SetConstraints({'Nitrate_tx_p1_GC':(0,0),'Nitrate_tx_p2_GC':(0,0),'Nitrate_tx_p3_GC':(0,0),'Nitrate_tx_p4_GC':(0,0),'Nitrate_tx_p5_GC':(0,0),'Nitrate_tx_p6_GC':(0,0)})
    m.SetConstraints({'Sucrose_tx_p1_GC':(0,0),'Sucrose_tx_p2_GC':(0,0),'Sucrose_tx_p3_GC':(0,0),'Sucrose_tx_p4_GC':(0,0),'Sucrose_tx_p5_GC':(0,0),'Sucrose_tx_p6_GC':(0,0)})
    m.SetConstraints({'unlProtHYPO_c_p1_GC':(0,0),'unlProtHYPO_c_p2_GC':(0,0),'unlProtHYPO_c_p3_GC':(0,0),'unlProtHYPO_c_p4_GC':(0,0),'unlProtHYPO_c_p5_GC':(0,0),'unlProtHYPO_c_p6_GC':(0,0)})
    m.SetConstraints({'NH4_tx_p1_GC':(0,0),'NH4_tx_p2_GC':(0,0),'NH4_tx_p3_GC':(0,0),'NH4_tx_p4_GC':(0,0),'NH4_tx_p5_GC':(0,0),'NH4_tx_p6_GC':(0,0)})

    kcl = 0.9
    k2malate = 0.8
    sucrose = 1


    for t in phase_transfer:
        m.SetSumReacsConstraint({"Cl"+t+"_storage_GC":-1, "MAL"+t+"_storage_GC":-2, "K"+t+"_storage_GC":1}, 0)


    # Mal and Cl- ratio

    m.SetReacsFixedRatio({"Cl_p1p2_storage_GC":10-percentage, "MAL_p1p2_storage_GC":percentage})
    m.SetReacsFixedRatio({"Cl_p2p3_storage_GC":10-percentage, "MAL_p2p3_storage_GC":percentage})
    m.SetReacsFixedRatio({"Cl_day_night_storage_GC":10-percentage, "MAL_day_night_storage_GC":percentage})
    m.SetReacsFixedRatio({"Cl_p4p5_storage_GC":10-percentage, "MAL_p4p5_storage_GC":percentage})
    m.SetReacsFixedRatio({"Cl_p5p6_storage_GC":10-percentage, "MAL_p5p6_storage_GC":percentage})
    m.SetReacsFixedRatio({"Cl_night_day_storage_GC":10-percentage, "MAL_night_day_storage_GC":percentage})


    # Cl
    # m.SetConstraint('Cl_p1p2_storage_GC', 0, 0)
    # m.SetConstraint('Cl_p2p3_storage_GC', 0, 0)
    # m.SetConstraint('Cl_day_night_storage_GC', 0, 0)
    # m.SetConstraint('Cl_p4p5_storage_GC', 0, 0)
    # m.SetConstraint('Cl_p5p6_storage_GC', 0, 0)
    # m.SetConstraint('Cl_night_day_storage_GC', 0, 0)

    # # Malate
    # m.SetConstraint('MAL_p1p2_storage_GC', 0, 0)
    # m.SetConstraint('MAL_p2p3_storage_GC', 0, 0)
    # m.SetConstraint('MAL_day_night_storage_GC', 0, 0)
    # m.SetConstraint('MAL_p4p5_storage_GC', 0, 0)
    # m.SetConstraint('MAL_p5p6_storage_GC', 0, 0)
    # m.SetConstraint('MAL_night_day_storage_GC', 0, 0)

    with open('C_dict.pkl', 'rb') as infile:
        c_dict = pickle.load(infile)
    
    ratio = [291.1825 * (float(c_dict[str(temp[i]+2)]) - float(c_dict[str(temp[i])]) * RH[i]) for i in range(6)]

    m.SetReacsFixedRatio({"CO2_tx_p1":1, "H2O_tx_rev_p1_transpiration":ratio[0]/100})
    m.SetReacsFixedRatio({"CO2_tx_p2":1, "H2O_tx_rev_p2_transpiration":ratio[1]/100})
    m.SetReacsFixedRatio({"CO2_tx_p3":1, "H2O_tx_rev_p3_transpiration":ratio[2]/100})

    m.SetReacsFixedRatio({"CO2_tx_p4":1, "H2O_tx_rev_p4_transpiration":ratio[3]/100})
    m.SetReacsFixedRatio({"CO2_tx_p5":1, "H2O_tx_rev_p5_transpiration":ratio[4]/100})
    m.SetReacsFixedRatio({"CO2_tx_p6":1, "H2O_tx_rev_p6_transpiration":ratio[5]/100})

    m.SetReacsFixedRatio({"CO2_tx_p1":CO2_O2_rat, "O2_tx_rev_p1":1})
    m.SetReacsFixedRatio({"CO2_tx_p2":CO2_O2_rat, "O2_tx_rev_p2":1})
    m.SetReacsFixedRatio({"CO2_tx_p3":CO2_O2_rat, "O2_tx_rev_p3":1})

    apertures_day = apertures_day_new
    apertures_night = apertures_night_new
    mean_aperture_day = sum(apertures_day)/3
    mean_aperture_night = sum(apertures_night)/3     
    
    print(apertures_day, apertures_night)
    
    coeff_day = [(700e6 * np.pi * np.square(apertures_day[i]) * 1e-12 * 0.0055)/((apertures_day[i] * 2 + mean_aperture_day) * 1e-6) for i in range(3)]
    coeff_night = [(700e6 * np.pi * np.square(apertures_night[i]) * 1e-12 * 0.0055)/((apertures_night[i] * 2 + mean_aperture_night) * 1e-6) for i in range(3)]
    
    CO2_limit_day = [D_CO2[i] * coeff_day[i] * 1e6 * span[i] for i in range(3)]
    CO2_limit_night = [D_CO2[i] * coeff_night[i] * 1e6 * span[i+3] for i in range(3)]
    print(CO2_limit_day, CO2_limit_night)
    
    m.SetConstraints({'CO2_tx_p1':(0, CO2_limit_day[0]/300)})
    m.SetConstraints({'CO2_tx_p2':(0, CO2_limit_day[1]/300)})
    m.SetConstraints({'CO2_tx_p3':(0, CO2_limit_day[2]/300)})
    m.SetConstraints({'CO2_tx_p4':(0, CO2_limit_night[0]/300)})
    m.SetConstraints({'CO2_tx_p5':(0, CO2_limit_night[1]/300)})
    m.SetConstraints({'CO2_tx_p6':(0, CO2_limit_night[2]/300)})
    # m.SetConstraints({'CO2_tx_rev_p1':(0, CO2_limit_day[0])})
    # m.SetConstraints({'CO2_tx_rev_p2':(0, CO2_limit_day[1])})
    # m.SetConstraints({'CO2_tx_rev_p3':(0, CO2_limit_day[2])})
    # m.SetConstraints({'CO2_tx_rev_p4':(0, CO2_limit_night[0])})
    # m.SetConstraints({'CO2_tx_rev_p5':(0, CO2_limit_night[1])})
    # m.SetConstraints({'CO2_tx_rev_p6':(0, CO2_limit_night[2])})
        
    OP_day = OP_day_new
    OP_night = OP_night_new
    m.SetConstraint('K_p2p3_storage_GC', 0, 0)


    m.SetSumReacsConstraint({"Cl_night_day_storage_GC":2*kcl, "MAL_night_day_storage_GC":3*k2malate, "SUCROSE_night_day_storage_GC":1*sucrose}, OP_night[2])
    m.SetSumReacsConstraint({"Cl_p1p2_storage_GC":2*kcl, "MAL_p1p2_storage_GC":3*k2malate, "SUCROSE_p1p2_storage_GC":1*sucrose}, OP_day[0])
    m.SetSumReacsConstraint({"Cl_p2p3_storage_GC":2*kcl, "MAL_p2p3_storage_GC":3*k2malate, "SUCROSE_p2p3_storage_GC":1*sucrose}, OP_day[1])
    m.SetSumReacsConstraint({"Cl_day_night_storage_GC":2*kcl, "MAL_day_night_storage_GC":3*k2malate, "SUCROSE_day_night_storage_GC":1*sucrose}, OP_day[2])
    m.SetSumReacsConstraint({"Cl_p4p5_storage_GC":2*kcl, "MAL_p4p5_storage_GC":3*k2malate, "SUCROSE_p4p5_storage_GC":1*sucrose}, OP_night[0])
    m.SetSumReacsConstraint({"Cl_p5p6_storage_GC":2*kcl, "MAL_p5p6_storage_GC":3*k2malate, "SUCROSE_p5p6_storage_GC":1*sucrose}, OP_night[1])

    m.SetSumReacsConstraint({"H2O_tx_rev_p1_transpiration":1, "H2O_tx_rev_p2_transpiration":1, "H2O_tx_rev_p3_transpiration":1, "H2O_tx_rev_p4_transpiration":1, "H2O_tx_rev_p5_transpiration":1, "H2O_tx_rev_p6_transpiration":1}, water_loss/100.0)

    diff = (5.15 - 3) / (water_loss_1GC_1MC_C3 - water_loss_CAM)
    co = 3 + (water_loss_1GC_1MC_C3 - water_loss) * diff

    print(OP_day, OP_night, co)

    m.SetReacsFixedRatio({"RXN_961_p_p1_GC":1, "RIBULOSE_BISPHOSPHATE_CARBOXYLASE_RXN_p_p1_GC":co})
    m.SetReacsFixedRatio({"RXN_961_p_p2_GC":1, "RIBULOSE_BISPHOSPHATE_CARBOXYLASE_RXN_p_p2_GC":co})
    m.SetReacsFixedRatio({"RXN_961_p_p3_GC":1, "RIBULOSE_BISPHOSPHATE_CARBOXYLASE_RXN_p_p3_GC":co})

    m.SetReacsFixedRatio({"RXN_961_p_p1_MC":1, "RIBULOSE_BISPHOSPHATE_CARBOXYLASE_RXN_p_p1_MC":co})
    m.SetReacsFixedRatio({"RXN_961_p_p2_MC":1, "RIBULOSE_BISPHOSPHATE_CARBOXYLASE_RXN_p_p2_MC":co})
    m.SetReacsFixedRatio({"RXN_961_p_p3_MC":1, "RIBULOSE_BISPHOSPHATE_CARBOXYLASE_RXN_p_p3_MC":co})

    m.SetConstraint("RIBULOSE_BISPHOSPHATE_CARBOXYLASE_RXN_p_p4_GC", 0, 0)
    m.SetConstraint("RIBULOSE_BISPHOSPHATE_CARBOXYLASE_RXN_p_p5_GC", 0, 0)
    m.SetConstraint("RIBULOSE_BISPHOSPHATE_CARBOXYLASE_RXN_p_p6_GC", 0, 0)

    m.SetConstraint("RIBULOSE_BISPHOSPHATE_CARBOXYLASE_RXN_p_p4_MC", 0, 0)
    m.SetConstraint("RIBULOSE_BISPHOSPHATE_CARBOXYLASE_RXN_p_p5_MC", 0, 0)
    m.SetConstraint("RIBULOSE_BISPHOSPHATE_CARBOXYLASE_RXN_p_p6_MC", 0, 0)

    m.SetConstraint('Sucrose_tx_p2_MC', (-OP_day[1]*0.8)/300.0, (-OP_day[1]*0.8)/300.0)
    m.SetConstraint('Sucrose_tx_p5_MC', (-OP_night[1]*0.8)/300.0, (-OP_night[1]*0.8)/300.0)
    m.SetConstraint('Sucrose_tx_p2_GC', OP_day[1]*0.8, OP_day[1]*0.8)
    m.SetConstraint('Sucrose_tx_p5_GC', OP_night[1]*0.8, OP_night[1]*0.8)

    m.MinFluxSolve()
    sol_C3=m.GetSol(IncZeroes=True)

    return sol_C3, apertures_day, apertures_night, OP_day, OP_night, CO2_limit_day, CO2_limit_night

# Simulate the point of C3-to-CAM continum with corrected OP and aperture............................................................................

def Solve_intermediate_Corrected_aperture_OP(percentage = 9, water_loss = 0, water_loss_C3 = 0, water_loss_CAM = 0, CO2_O2_rat = 0, water_loss_1GC_1MC_C3 = 0, apertures_day_new = [], OP_day_new = [], apertures_night_new = [], OP_night_new = [], atp_GC = 5.97942352295, temp = [], RH = [], D_CO2 = []):

    m=scobra.Model("Model_GC_MC.xls")


    phases = ['_p1', '_p2', '_p3', '_p4', '_p5', '_p6']
    phase_transfer = ['_p1p2', '_p2p3', '_day_night', '_p4p5', '_p5p6', '_night_day']

    p1_span = 1
    p2_span = 10
    p3_span = 1
    p4_span = 1
    p5_span = 10
    p6_span = 1
    span = [1, 10, 1, 1, 10, 1]

    # Mesophyll cell constraints
    m.SetConstraints({'Photon_tx_p1_MC':(None,None)})
    m.SetConstraints({'Photon_tx_p2_MC':(None,None)})
    m.SetConstraints({'Photon_tx_p3_MC':(None,None)})
    m.SetConstraint("Photon_tx_p4_MC", 0, 0)
    m.SetConstraint("Photon_tx_p5_MC", 0, 0)
    m.SetConstraint("Photon_tx_p6_MC", 0, 0)
    m.SetReacsFixedRatio({"Photon_tx_p1_MC":5, "Photon_tx_p2_MC":148, "Photon_tx_p3_MC":3})

    constraints = {
                    'Starch_biomass_p1_MC':(0,0),
                    'Starch_biomass_p2_MC':(0,0),
                    'Starch_biomass_p3_MC':(0,0),
                    'Starch_biomass_p4_MC':(0,0),
                    'Starch_biomass_p5_MC':(0,0),
                    'Starch_biomass_p6_MC':(0,0),
                    'NADPH_Dehydrogenase_p_p1_MC':(0,0),
                    'NADPH_Dehydrogenase_p_p2_MC':(0,0),
                    'NADPH_Dehydrogenase_p_p3_MC':(0,0),
                    'NADPH_Dehydrogenase_p_p4_MC':(0,0),
                    'NADPH_Dehydrogenase_p_p5_MC':(0,0),
                    'NADPH_Dehydrogenase_p_p6_MC':(0,0),
                    'Plastoquinol_Oxidase_p_p1_MC':(0,0),
                    'Plastoquinol_Oxidase_p_p2_MC':(0,0),
                    'Plastoquinol_Oxidase_p_p3_MC':(0,0),
                    'Plastoquinol_Oxidase_p_p4_MC':(0,0),
                    'Plastoquinol_Oxidase_p_p5_MC':(0,0),
                    'Plastoquinol_Oxidase_p_p6_MC':(0,0),
                    'SUCROSE_p1p2_storage_MC':(0,0),
                    'SUCROSE_p2p3_storage_MC':(0,0),
                    'SUCROSE_day_night_storage_MC':(0,0),
                    'SUCROSE_p4p5_storage_MC':(0,0),
                    'SUCROSE_p5p6_storage_MC':(0,0),
                    'SUCROSE_night_day_storage_MC':(0,0),
                    'FRUCTAN_p1p2_storage_MC':(0,0),
                    'FRUCTAN_p2p3_storage_MC':(0,0),
                    'FRUCTAN_day_night_storage_MC':(0,0),
                    'FRUCTAN_p4p5_storage_MC':(0,0),
                    'FRUCTAN_p5p6_storage_MC':(0,0),
                    'FRUCTAN_night_day_storage_MC':(0,0),
                     }

    m.SetConstraints(constraints)

    atp_MC=(8.5/12)

    m.SetConstraints({'ATPase_tx_p1_MC':(atp_MC*p1_span,atp_MC*p1_span)})
    m.SetConstraints({'ATPase_tx_p2_MC':(atp_MC*p2_span,atp_MC*p2_span)})
    m.SetConstraints({'ATPase_tx_p3_MC':(atp_MC*p3_span,atp_MC*p3_span)})
    m.SetConstraints({'ATPase_tx_p4_MC':(atp_MC*p4_span,atp_MC*p4_span)})
    m.SetConstraints({'ATPase_tx_p5_MC':(atp_MC*p5_span,atp_MC*p5_span)})
    m.SetConstraints({'ATPase_tx_p6_MC':(atp_MC*p6_span,atp_MC*p6_span)})
    m.SetConstraints({'NADPHoxc_tx_p1_MC':(atp_MC*p1_span/9,atp_MC*p1_span/9)})
    m.SetConstraints({'NADPHoxc_tx_p2_MC':(atp_MC*p2_span/9,atp_MC*p2_span/9)})
    m.SetConstraints({'NADPHoxc_tx_p3_MC':(atp_MC*p3_span/9,atp_MC*p3_span/9)})
    m.SetConstraints({'NADPHoxc_tx_p4_MC':(atp_MC*p4_span/9,atp_MC*p4_span/9)})
    m.SetConstraints({'NADPHoxc_tx_p5_MC':(atp_MC*p5_span/9,atp_MC*p5_span/9)})
    m.SetConstraints({'NADPHoxc_tx_p6_MC':(atp_MC*p6_span/9,atp_MC*p6_span/9)})
    m.SetConstraints({'NADPHoxm_tx_p1_MC':(atp_MC*p1_span/9,atp_MC*p1_span/9)})
    m.SetConstraints({'NADPHoxm_tx_p2_MC':(atp_MC*p2_span/9,atp_MC*p2_span/9)})
    m.SetConstraints({'NADPHoxm_tx_p3_MC':(atp_MC*p3_span/9,atp_MC*p3_span/9)})
    m.SetConstraints({'NADPHoxm_tx_p4_MC':(atp_MC*p4_span/9,atp_MC*p4_span/9)})
    m.SetConstraints({'NADPHoxm_tx_p5_MC':(atp_MC*p5_span/9,atp_MC*p5_span/9)})
    m.SetConstraints({'NADPHoxm_tx_p6_MC':(atp_MC*p6_span/9,atp_MC*p6_span/9)})
    m.SetConstraints({'NADPHoxp_tx_p1_MC':(atp_MC*p1_span/9,atp_MC*p1_span/9)})
    m.SetConstraints({'NADPHoxp_tx_p2_MC':(atp_MC*p2_span/9,atp_MC*p2_span/9)})
    m.SetConstraints({'NADPHoxp_tx_p3_MC':(atp_MC*p3_span/9,atp_MC*p3_span/9)})
    m.SetConstraints({'NADPHoxp_tx_p4_MC':(atp_MC*p4_span/9,atp_MC*p4_span/9)})
    m.SetConstraints({'NADPHoxp_tx_p5_MC':(atp_MC*p5_span/9,atp_MC*p5_span/9)})
    m.SetConstraints({'NADPHoxp_tx_p6_MC':(atp_MC*p6_span/9,atp_MC*p6_span/9)})

    m.SetConstraints({'GLC_tx_p1_MC':(0,0),'GLC_tx_p2_MC':(0,0),'GLC_tx_p3_MC':(0,0),'GLC_tx_p4_MC':(0,0),'GLC_tx_p5_MC':(0,0),'GLC_tx_p6_MC':(0,0)})
    m.SetConstraints({'SO4_tx_p1_MC':(0,None),'SO4_tx_p2_MC':(0,None),'SO4_tx_p3_MC':(0,None),'SO4_tx_p4_MC':(0,None),'SO4_tx_p5_MC':(0,None),'SO4_tx_p6_MC':(0,None)})
    m.SetConstraints({'Pi_tx_p1_MC':(0,None),'Pi_tx_p2_MC':(0,None),'Pi_tx_p3_MC':(0,None),'Pi_tx_p4_MC':(0,None),'Pi_tx_p5_MC':(0,None),'Pi_tx_p6_MC':(0,None)})
    m.SetConstraints({'Biomass_tx_p1_MC':(0,0),'Biomass_tx_p2_MC':(0,0),'Biomass_tx_p3_MC':(0,0),'Biomass_tx_p4_MC':(0,0),'Biomass_tx_p5_MC':(0,0),'Biomass_tx_p6_MC':(0,0)})
    m.SetConstraints({'Sucrose_tx_p1_MC':(0,0),'Sucrose_tx_p2_MC':(0,0),'Sucrose_tx_p3_MC':(0,0),'Sucrose_tx_p4_MC':(0,0),'Sucrose_tx_p5_MC':(0,0),'Sucrose_tx_p6_MC':(0,0)})
    m.SetConstraints({'H_tx_p1_MC':(None,None),'H_tx_p2_MC':(None,None),'H_tx_p3_MC':(None,None),'H_tx_p4_MC':(None,None),'H_tx_p5_MC':(None,None),'H_tx_p6_MC':(None,None)})
    m.SetConstraints({'NH4_tx_p1_MC':(0,0),'NH4_tx_p2_MC':(0,0),'NH4_tx_p3_MC':(0,0),'NH4_tx_p4_MC':(0,0),'NH4_tx_p5_MC':(0,0),'NH4_tx_p6_MC':(0,0)})
    m.SetConstraints({'unlProtHYPO_c_p1_MC':(0,0),'unlProtHYPO_c_p2_MC':(0,0),'unlProtHYPO_c_p3_MC':(0,0),'unlProtHYPO_c_p4_MC':(0,0),'unlProtHYPO_c_p5_MC':(0,0),'unlProtHYPO_c_p6_MC':(0,0)})

    m.SetReacsFixedRatio({'Nitrate_tx_p1_MC':1*p1_span, 'Nitrate_tx_p2_MC':1*p2_span, 'Nitrate_tx_p3_MC':1*p3_span, 'Nitrate_tx_p4_MC':(2.0/3)*p4_span, 'Nitrate_tx_p5_MC':(2.0/3)*p5_span, 'Nitrate_tx_p6_MC':(2.0/3)*p6_span})
    m.SetSumReacsConstraint({'Phloem_output_tx_p1_MC':1, "Phloem_output_tx_p2_MC":1, "Phloem_output_tx_p3_MC":1}, 0.777)
    m.SetSumReacsConstraint({'Phloem_output_tx_p4_MC':1, "Phloem_output_tx_p5_MC":1, "Phloem_output_tx_p6_MC":1}, 0.259)

    # Guard cell constraints
    for phase in phases:
        for i in m.Reactions("_biomass"+phase+"_GC"):
            m.SetConstraint(i, 0, 0)
        
    constraints = {
                    'NADPH_Dehydrogenase_p_p1_GC':(0,0),
                    'NADPH_Dehydrogenase_p_p2_GC':(0,0),
                    'NADPH_Dehydrogenase_p_p3_GC':(0,0),
                    'NADPH_Dehydrogenase_p_p4_GC':(0,0),
                    'NADPH_Dehydrogenase_p_p5_GC':(0,0),
                    'NADPH_Dehydrogenase_p_p6_GC':(0,0),
                    'Plastoquinol_Oxidase_p_p1_GC':(0,0),
                    'Plastoquinol_Oxidase_p_p2_GC':(0,0),
                    'Plastoquinol_Oxidase_p_p3_GC':(0,0),
                    'Plastoquinol_Oxidase_p_p4_GC':(0,0),
                    'Plastoquinol_Oxidase_p_p5_GC':(0,0),
                    'Plastoquinol_Oxidase_p_p6_GC':(0,0),
                    'FRUCTAN_p1p2_storage_GC':(0,0),
                    'FRUCTAN_p2p3_storage_GC':(0,0),
                    'FRUCTAN_day_night_storage_GC':(0,0),
                    'FRUCTAN_p4p5_storage_GC':(0,0),
                    'FRUCTAN_p5p6_storage_GC':(0,0),
                    'FRUCTAN_night_day_storage_GC':(0,0),
                    }
    m.SetConstraints(constraints)

    m.SetConstraints({'Photon_tx_p1_GC':(None,None)})
    m.SetConstraints({'Photon_tx_p2_GC':(None,None)})
    m.SetConstraints({'Photon_tx_p3_GC':(None,None)})
    m.SetConstraints({'Photon_tx_p4_GC':(0,0)})
    m.SetConstraints({'Photon_tx_p5_GC':(0,0)})
    m.SetConstraints({'Photon_tx_p6_GC':(0,0)})
    m.SetReacsFixedRatio({"Photon_tx_p1_GC":5, "Photon_tx_p2_GC":148, "Photon_tx_p3_GC":3})


    m.SetConstraints({'ATPase_tx_p1_GC':(atp_GC*p1_span,atp_GC*p1_span)})
    m.SetConstraints({'ATPase_tx_p2_GC':(atp_GC*p2_span,atp_GC*p2_span)})
    m.SetConstraints({'ATPase_tx_p3_GC':(atp_GC*p3_span,atp_GC*p3_span)})
    m.SetConstraints({'ATPase_tx_p4_GC':(atp_GC*p4_span,atp_GC*p4_span)})
    m.SetConstraints({'ATPase_tx_p5_GC':(atp_GC*p5_span,atp_GC*p5_span)})
    m.SetConstraints({'ATPase_tx_p6_GC':(atp_GC*p6_span,atp_GC*p6_span)})
    m.SetConstraints({'NADPHoxc_tx_p1_GC':(atp_GC*p1_span/9,atp_GC*p1_span/9)})
    m.SetConstraints({'NADPHoxc_tx_p2_GC':(atp_GC*p2_span/9,atp_GC*p2_span/9)})
    m.SetConstraints({'NADPHoxc_tx_p3_GC':(atp_GC*p3_span/9,atp_GC*p3_span/9)})
    m.SetConstraints({'NADPHoxc_tx_p4_GC':(atp_GC*p4_span/9,atp_GC*p4_span/9)})
    m.SetConstraints({'NADPHoxc_tx_p5_GC':(atp_GC*p5_span/9,atp_GC*p5_span/9)})
    m.SetConstraints({'NADPHoxc_tx_p6_GC':(atp_GC*p6_span/9,atp_GC*p6_span/9)})
    m.SetConstraints({'NADPHoxm_tx_p1_GC':(atp_GC*p1_span/9,atp_GC*p1_span/9)})
    m.SetConstraints({'NADPHoxm_tx_p2_GC':(atp_GC*p2_span/9,atp_GC*p2_span/9)})
    m.SetConstraints({'NADPHoxm_tx_p3_GC':(atp_GC*p3_span/9,atp_GC*p3_span/9)})
    m.SetConstraints({'NADPHoxm_tx_p4_GC':(atp_GC*p4_span/9,atp_GC*p4_span/9)})
    m.SetConstraints({'NADPHoxm_tx_p5_GC':(atp_GC*p5_span/9,atp_GC*p5_span/9)})
    m.SetConstraints({'NADPHoxm_tx_p6_GC':(atp_GC*p6_span/9,atp_GC*p6_span/9)})
    m.SetConstraints({'NADPHoxp_tx_p1_GC':(atp_GC*p1_span/9,atp_GC*p1_span/9)})
    m.SetConstraints({'NADPHoxp_tx_p2_GC':(atp_GC*p2_span/9,atp_GC*p2_span/9)})
    m.SetConstraints({'NADPHoxp_tx_p3_GC':(atp_GC*p3_span/9,atp_GC*p3_span/9)})
    m.SetConstraints({'NADPHoxp_tx_p4_GC':(atp_GC*p4_span/9,atp_GC*p4_span/9)})
    m.SetConstraints({'NADPHoxp_tx_p5_GC':(atp_GC*p5_span/9,atp_GC*p5_span/9)})
    m.SetConstraints({'NADPHoxp_tx_p6_GC':(atp_GC*p6_span/9,atp_GC*p6_span/9)})

    m.SetConstraints({'GLC_tx_p1_GC':(0,0),'GLC_tx_p2_GC':(0,0),'GLC_tx_p3_GC':(0,0),'GLC_tx_p4_GC':(0,0),'GLC_tx_p5_GC':(0,0),'GLC_tx_p6_GC':(0,0)})
    m.SetConstraints({'H_tx_p1_GC':(0,0),'H_tx_p2_GC':(0,0),'H_tx_p3_GC':(0,0),'H_tx_p4_GC':(0,0),'H_tx_p5_GC':(0,0),'H_tx_p6_GC':(0,0)})
    m.SetConstraints({'SO4_tx_p1_GC':(0,0),'SO4_tx_p2_GC':(0,0),'SO4_tx_p3_GC':(0,0),'SO4_tx_p4_GC':(0,0),'SO4_tx_p5_GC':(0,0),'SO4_tx_p6_GC':(0,0)})
    m.SetConstraints({'Pi_tx_p1_GC':(0,0),'Pi_tx_p2_GC':(0,0),'Pi_tx_p3_GC':(0,0),'Pi_tx_p4_GC':(0,0),'Pi_tx_p5_GC':(0,0),'Pi_tx_p6_GC':(0,0)})
    m.SetConstraints({'Nitrate_tx_p1_GC':(0,0),'Nitrate_tx_p2_GC':(0,0),'Nitrate_tx_p3_GC':(0,0),'Nitrate_tx_p4_GC':(0,0),'Nitrate_tx_p5_GC':(0,0),'Nitrate_tx_p6_GC':(0,0)})
    m.SetConstraints({'Sucrose_tx_p1_GC':(0,0),'Sucrose_tx_p2_GC':(0,0),'Sucrose_tx_p3_GC':(0,0),'Sucrose_tx_p4_GC':(0,0),'Sucrose_tx_p5_GC':(0,0),'Sucrose_tx_p6_GC':(0,0)})
    m.SetConstraints({'unlProtHYPO_c_p1_GC':(0,0),'unlProtHYPO_c_p2_GC':(0,0),'unlProtHYPO_c_p3_GC':(0,0),'unlProtHYPO_c_p4_GC':(0,0),'unlProtHYPO_c_p5_GC':(0,0),'unlProtHYPO_c_p6_GC':(0,0)})
    m.SetConstraints({'NH4_tx_p1_GC':(0,0),'NH4_tx_p2_GC':(0,0),'NH4_tx_p3_GC':(0,0),'NH4_tx_p4_GC':(0,0),'NH4_tx_p5_GC':(0,0),'NH4_tx_p6_GC':(0,0)})

    kcl = 0.9
    k2malate = 0.8
    sucrose = 1
    

    for t in phase_transfer:
        m.SetSumReacsConstraint({"Cl"+t+"_storage_GC":-1, "MAL"+t+"_storage_GC":-2, "K"+t+"_storage_GC":1}, 0)


    # Mal and Cl- ratio

    m.SetReacsFixedRatio({"Cl_p1p2_storage_GC":10-percentage, "MAL_p1p2_storage_GC":percentage})
    m.SetReacsFixedRatio({"Cl_p2p3_storage_GC":10-percentage, "MAL_p2p3_storage_GC":percentage})
    m.SetReacsFixedRatio({"Cl_day_night_storage_GC":10-percentage, "MAL_day_night_storage_GC":percentage})
    m.SetReacsFixedRatio({"Cl_p4p5_storage_GC":10-percentage, "MAL_p4p5_storage_GC":percentage})
    m.SetReacsFixedRatio({"Cl_p5p6_storage_GC":10-percentage, "MAL_p5p6_storage_GC":percentage})
    m.SetReacsFixedRatio({"Cl_night_day_storage_GC":10-percentage, "MAL_night_day_storage_GC":percentage})


    # Cl
    # m.SetConstraint('Cl_p1p2_storage_GC', 0, 0)
    # m.SetConstraint('Cl_p2p3_storage_GC', 0, 0)
    # m.SetConstraint('Cl_day_night_storage_GC', 0, 0)
    # m.SetConstraint('Cl_p4p5_storage_GC', 0, 0)
    # m.SetConstraint('Cl_p5p6_storage_GC', 0, 0)
    # m.SetConstraint('Cl_night_day_storage_GC', 0, 0)

    # # Malate
    # m.SetConstraint('MAL_p1p2_storage_GC', 0, 0)
    # m.SetConstraint('MAL_p2p3_storage_GC', 0, 0)
    # m.SetConstraint('MAL_day_night_storage_GC', 0, 0)
    # m.SetConstraint('MAL_p4p5_storage_GC', 0, 0)
    # m.SetConstraint('MAL_p5p6_storage_GC', 0, 0)
    # m.SetConstraint('MAL_night_day_storage_GC', 0, 0)

    with open('C_dict.pkl', 'rb') as infile:
        c_dict = pickle.load(infile)
    
    ratio = [291.1825 * (float(c_dict[str(temp[i]+2)]) - float(c_dict[str(temp[i])]) * RH[i]) for i in range(6)]

    m.SetReacsFixedRatio({"CO2_tx_p1":1, "H2O_tx_rev_p1_transpiration":ratio[0]/100})
    m.SetReacsFixedRatio({"CO2_tx_p2":1, "H2O_tx_rev_p2_transpiration":ratio[1]/100})
    m.SetReacsFixedRatio({"CO2_tx_p3":1, "H2O_tx_rev_p3_transpiration":ratio[2]/100})

    m.SetReacsFixedRatio({"CO2_tx_p4":1, "H2O_tx_rev_p4_transpiration":ratio[3]/100})
    m.SetReacsFixedRatio({"CO2_tx_p5":1, "H2O_tx_rev_p5_transpiration":ratio[4]/100})
    m.SetReacsFixedRatio({"CO2_tx_p6":1, "H2O_tx_rev_p6_transpiration":ratio[5]/100})

    m.SetReacsFixedRatio({"CO2_tx_p1":CO2_O2_rat, "O2_tx_rev_p1":1})
    m.SetReacsFixedRatio({"CO2_tx_p2":CO2_O2_rat, "O2_tx_rev_p2":1})
    m.SetReacsFixedRatio({"CO2_tx_p3":CO2_O2_rat, "O2_tx_rev_p3":1})

    # Reaclculating aperture

    # aperture_day = 7
    # aperture_night = 0.6
    mean_aperture_day = sum(apertures_day_new)/3
    mean_aperture_night = sum(apertures_night_new)/3
    
    print(apertures_day_new, apertures_night_new)
    
    coeff_day = [(700e6 * np.pi * np.square(apertures_day_new[i]) * 1e-12 * 0.0055)/((apertures_day_new[i] * 2 + mean_aperture_day) * 1e-6) for i in range(3)]
    coeff_night = [(700e6 * np.pi * np.square(apertures_night_new[i]) * 1e-12 * 0.0055)/((apertures_night_new[i] * 2 + mean_aperture_night) * 1e-6) for i in range(3)]
    
    CO2_limit_day = [D_CO2[i] * coeff_day[i] * 1e6 * span[i] for i in range(3)]
    CO2_limit_night = [D_CO2[i] * coeff_night[i] * 1e6 * span[i+3] for i in range(3)]
    print(CO2_limit_day, CO2_limit_night)
    
    m.SetConstraints({'CO2_tx_p1':(0, CO2_limit_day[0]/300)})
    m.SetConstraints({'CO2_tx_p2':(0, CO2_limit_day[1]/300)})
    m.SetConstraints({'CO2_tx_p3':(0, CO2_limit_day[2]/300)})
    m.SetConstraints({'CO2_tx_p4':(0, CO2_limit_night[0]/300)})
    m.SetConstraints({'CO2_tx_p5':(0, CO2_limit_night[1]/300)})
    m.SetConstraints({'CO2_tx_p6':(0, CO2_limit_night[2]/300)})
    # m.SetConstraints({'CO2_tx_rev_p1':(0, CO2_limit_day[0])})
    # m.SetConstraints({'CO2_tx_rev_p2':(0, CO2_limit_day[1])})
    # m.SetConstraints({'CO2_tx_rev_p3':(0, CO2_limit_day[2])})
    # m.SetConstraints({'CO2_tx_rev_p4':(0, CO2_limit_night[0])})
    # m.SetConstraints({'CO2_tx_rev_p5':(0, CO2_limit_night[1])})
    # m.SetConstraints({'CO2_tx_rev_p6':(0, CO2_limit_night[2])})
    
    # Reaclculating OP
    
    # OP_1 = 1.928
    # OP_2 = 1.928
    # OP_3 = 1.928
    # OP_4 = 0.165
    # OP_5 = 0.165
    # OP_6 = 0.165
    m.SetConstraint('K_p2p3_storage_GC', 0, 0)


    m.SetSumReacsConstraint({"Cl_night_day_storage_GC":2*kcl, "MAL_night_day_storage_GC":3*k2malate, "SUCROSE_night_day_storage_GC":1*sucrose}, OP_night_new[2])
    m.SetSumReacsConstraint({"Cl_p1p2_storage_GC":2*kcl, "MAL_p1p2_storage_GC":3*k2malate, "SUCROSE_p1p2_storage_GC":1*sucrose}, OP_day_new[0])
    m.SetSumReacsConstraint({"Cl_p2p3_storage_GC":2*kcl, "MAL_p2p3_storage_GC":3*k2malate, "SUCROSE_p2p3_storage_GC":1*sucrose}, OP_day_new[1])
    m.SetSumReacsConstraint({"Cl_day_night_storage_GC":2*kcl, "MAL_day_night_storage_GC":3*k2malate, "SUCROSE_day_night_storage_GC":1*sucrose}, OP_day_new[2])
    m.SetSumReacsConstraint({"Cl_p4p5_storage_GC":2*kcl, "MAL_p4p5_storage_GC":3*k2malate, "SUCROSE_p4p5_storage_GC":1*sucrose}, OP_night_new[0])
    m.SetSumReacsConstraint({"Cl_p5p6_storage_GC":2*kcl, "MAL_p5p6_storage_GC":3*k2malate, "SUCROSE_p5p6_storage_GC":1*sucrose}, OP_night_new[1])

    m.SetSumReacsConstraint({"H2O_tx_rev_p1_transpiration":1, "H2O_tx_rev_p2_transpiration":1, "H2O_tx_rev_p3_transpiration":1, "H2O_tx_rev_p4_transpiration":1, "H2O_tx_rev_p5_transpiration":1, "H2O_tx_rev_p6_transpiration":1}, water_loss/100.0)

    diff = (5.15 - 3) / (water_loss_1GC_1MC_C3 - water_loss_CAM)
    co = 3 + (water_loss_1GC_1MC_C3 - water_loss) * diff

    print(OP_day_new, OP_night_new, co)

    m.SetReacsFixedRatio({"RXN_961_p_p1_GC":1, "RIBULOSE_BISPHOSPHATE_CARBOXYLASE_RXN_p_p1_GC":co})
    m.SetReacsFixedRatio({"RXN_961_p_p2_GC":1, "RIBULOSE_BISPHOSPHATE_CARBOXYLASE_RXN_p_p2_GC":co})
    m.SetReacsFixedRatio({"RXN_961_p_p3_GC":1, "RIBULOSE_BISPHOSPHATE_CARBOXYLASE_RXN_p_p3_GC":co})
    
    m.SetReacsFixedRatio({"RXN_961_p_p1_MC":1, "RIBULOSE_BISPHOSPHATE_CARBOXYLASE_RXN_p_p1_MC":co})
    m.SetReacsFixedRatio({"RXN_961_p_p2_MC":1, "RIBULOSE_BISPHOSPHATE_CARBOXYLASE_RXN_p_p2_MC":co})
    m.SetReacsFixedRatio({"RXN_961_p_p3_MC":1, "RIBULOSE_BISPHOSPHATE_CARBOXYLASE_RXN_p_p3_MC":co})
	
    m.SetConstraint("RIBULOSE_BISPHOSPHATE_CARBOXYLASE_RXN_p_p4_GC", 0, 0)
    m.SetConstraint("RIBULOSE_BISPHOSPHATE_CARBOXYLASE_RXN_p_p5_GC", 0, 0)
    m.SetConstraint("RIBULOSE_BISPHOSPHATE_CARBOXYLASE_RXN_p_p6_GC", 0, 0)

    m.SetConstraint("RIBULOSE_BISPHOSPHATE_CARBOXYLASE_RXN_p_p4_MC", 0, 0)
    m.SetConstraint("RIBULOSE_BISPHOSPHATE_CARBOXYLASE_RXN_p_p5_MC", 0, 0)
    m.SetConstraint("RIBULOSE_BISPHOSPHATE_CARBOXYLASE_RXN_p_p6_MC", 0, 0)
    
    m.SetConstraint('Sucrose_tx_p2_MC', (-OP_day_new[1]*0.8)/300.0, (-OP_day_new[1]*0.8)/300.0)
    m.SetConstraint('Sucrose_tx_p5_MC', (-OP_night_new[1]*0.8)/300.0, (-OP_night_new[1]*0.8)/300.0)
    m.SetConstraint('Sucrose_tx_p2_GC', OP_day_new[1]*0.8, OP_day_new[1]*0.8)
    m.SetConstraint('Sucrose_tx_p5_GC', OP_night_new[1]*0.8, OP_night_new[1]*0.8)
    
    m.MinFluxSolve()
    sol_C3=m.GetSol(IncZeroes=True)
    
    water_loss_1GC_1MC = (sol_C3["H2O_tx_rev_p1_transpiration"]+sol_C3["H2O_tx_rev_p2_transpiration"]+sol_C3["H2O_tx_rev_p3_transpiration"] + sol_C3["H2O_tx_rev_p4_transpiration"]+sol_C3["H2O_tx_rev_p5_transpiration"]+sol_C3["H2O_tx_rev_p6_transpiration"])*100
    print(water_loss_1GC_1MC)

    co2_rev = [ sol_C3["CO2_e_rev"+phases[i]+"_GC"] + 300 * sol_C3["CO2_e_rev"+phases[i]+"_MC"] for i in range(len(phases))]
    co2 = [ sol_C3["CO2_e"+phases[i]+"_GC"] + 300 * sol_C3["CO2_e"+phases[i]+"_MC"] for i in range(len(phases))]

    total_water_loss_dict = {}
    water_loss_1GC_300MC_C3 = 0

    for i in range(len(phases)):
        if co2[i] > co2_rev[i]:
            H2O = ratio[i] * co2[i]
        else:
            H2O = ratio[i] * co2_rev[i]
        water_loss_1GC_300MC_C3 = water_loss_1GC_300MC_C3 + H2O
    
    total_water_loss_dict["Water_Loss_Corrected"] = water_loss_1GC_300MC_C3
    total_water_loss_dict["Water_Loss_Original"] = water_loss_1GC_1MC
    
    CO2_O2_rat = (sol_C3["CO2_e_p1_MC"] + sol_C3["CO2_e_p2_MC"] + sol_C3["CO2_e_p3_MC"] + sol_C3["CO2_e_p1_GC"]/300 + sol_C3["CO2_e_p2_GC"]/300 + sol_C3["CO2_e_p3_GC"]/300 - sol_C3["CO2_e_rev_p1_GC"]/300 - sol_C3["CO2_e_rev_p3_GC"]/300)/(sol_C3["O2_e_rev_p1_MC"] + sol_C3["O2_e_rev_p2_MC"] + sol_C3["O2_e_rev_p3_MC"])

    return sol_C3, total_water_loss_dict

#....................................................................................................................................................
#....................................................................................................................................................

# Codes for simulating the C3-to-CAM continuum using previous functions..............................................................................

# Generating Temp and Humidity from max and min values
th = TempAndHumGenerator(Tmax = 30 ,Tmin = 15 ,RHmax = 1.0 ,RHmin = 0.4 )
temp = th[0]
RH = th[1]

# GC maintenance Calculation
percentage = 9
atp_GC = GC_maintenance(mal_percentage = percentage)

# Calculating D_CO2
# From avaiable 6 points linear regression is done and D_CO2 is calculated for above temperatures
D_CO2 = [(round((0.0095*x + 1.3235714285714286),2)*.00001) for x in temp]
print(D_CO2)

# Open output file
writer = pd.ExcelWriter('Solution_Water_Scan.xlsx')

# Simulating C3
output = SolveC3(percentage = percentage, apertures_day = [7, 7, 7], apertures_night = [0.6, 0.6, 0.6], OP_day = [1.928, 1.928, 1.928], OP_night = [0.165, 0.165, 0.165], atp_GC = atp_GC, temp = temp, RH = RH, D_CO2 = D_CO2)

# Correction of aperture and OP
aperture_OP = Corrected_aperture_OP(sol_C3 = output[0], apertures_day = output[1], apertures_night = output[2], OP_day = output[3], OP_night = output[4], CO2_limit_day = output[5], CO2_limit_night = output[6])
print(aperture_OP[0], aperture_OP[1], aperture_OP[2], aperture_OP[3])

# Simulation of C3 using corrected aperture and OP
Output_C3_corrected = SolveC3_Corrected_aperture_OP(percentage = percentage, apertures_day_new = aperture_OP[0], OP_day_new = aperture_OP[1], apertures_night_new = aperture_OP[2], OP_night_new = aperture_OP[3], atp_GC = atp_GC, temp = temp, RH = RH, D_CO2 = D_CO2)

# Save the results
sol_C3 = Output_C3_corrected[0]
water_loss_C3 = (sol_C3["H2O_tx_rev_p1_transpiration"] + sol_C3["H2O_tx_rev_p2_transpiration"] + sol_C3["H2O_tx_rev_p3_transpiration"] + sol_C3["H2O_tx_rev_p4_transpiration"] + sol_C3["H2O_tx_rev_p5_transpiration"] + sol_C3["H2O_tx_rev_p6_transpiration"])*100

sol_C3.update(Output_C3_corrected[1])
df=pd.DataFrame(sol_C3, index=[0])
df1=df.T.reset_index()
df1.columns=["Reactions", "Values"]
df1.to_excel(writer, sheet_name = str(water_loss_C3), index=False)

# Simulating intermediate points reducing water loss by 500
CO2_O2_rat = Output_C3_corrected[2]
water_loss = 5000
water_loss_CAM = 600
while water_loss > 3499:
    output_intermediate = Solveintermediate(percentage = percentage, water_loss = water_loss, water_loss_C3 = water_loss_C3, water_loss_CAM = water_loss_CAM, CO2_O2_rat = CO2_O2_rat, water_loss_1GC_1MC_C3 = water_loss_1GC_1MC_C3, apertures_day_new = aperture_OP[0], OP_day_new = aperture_OP[1], apertures_night_new = aperture_OP[2], OP_night_new = aperture_OP[3], atp_GC = atp_GC, temp = temp, RH = RH, D_CO2 = D_CO2)
    aperture_OP = Corrected_aperture_OP(sol_C3 = output_intermediate[0], apertures_day = output_intermediate[1], apertures_night = output_intermediate[2], OP_day = output_intermediate[3], OP_night = output_intermediate[4], CO2_limit_day = output_intermediate[5], CO2_limit_night = output_intermediate[6])
    output_intermediate_corrected = Solve_intermediate_Corrected_aperture_OP(percentage = percentage, water_loss = water_loss, water_loss_C3 = water_loss_C3, water_loss_CAM = water_loss_CAM, CO2_O2_rat = CO2_O2_rat, water_loss_1GC_1MC_C3 = water_loss_1GC_1MC_C3, apertures_day_new = aperture_OP[0], OP_day_new = aperture_OP[1], apertures_night_new = aperture_OP[2], OP_night_new = aperture_OP[3], atp_GC = atp_GC, temp = temp, RH = RH, D_CO2 = D_CO2)

    sol_C3 = output_intermediate_corrected[0]
    sol_C3.update(output_intermediate_corrected[1])
    df=pd.DataFrame(sol_C3, index=[0])
    df1=df.T.reset_index()
    df1.columns=["Reactions", "Values"]
    df1.to_excel(writer, sheet_name = str(water_loss), index=False)
    
    water_loss = water_loss - 500


# Simulating intermediate points reducing water loss by 300
water_loss = 3200
while water_loss > 1099:
    output_intermediate = Solveintermediate(percentage = percentage, water_loss = water_loss, water_loss_C3 = water_loss_C3, water_loss_CAM = water_loss_CAM, CO2_O2_rat = CO2_O2_rat, water_loss_1GC_1MC_C3 = water_loss_1GC_1MC_C3, apertures_day_new = aperture_OP[0], OP_day_new = aperture_OP[1], apertures_night_new = aperture_OP[2], OP_night_new = aperture_OP[3], atp_GC = atp_GC, temp = temp, RH = RH, D_CO2 = D_CO2)
    aperture_OP = Corrected_aperture_OP(sol_C3 = output_intermediate[0], apertures_day = output_intermediate[1], apertures_night = output_intermediate[2], OP_day = output_intermediate[3], OP_night = output_intermediate[4], CO2_limit_day = output_intermediate[5], CO2_limit_night = output_intermediate[6])
    output_intermediate_corrected = Solve_intermediate_Corrected_aperture_OP(percentage = percentage, water_loss = water_loss, water_loss_C3 = water_loss_C3, water_loss_CAM = water_loss_CAM, CO2_O2_rat = CO2_O2_rat, water_loss_1GC_1MC_C3 = water_loss_1GC_1MC_C3, apertures_day_new = aperture_OP[0], OP_day_new = aperture_OP[1], apertures_night_new = aperture_OP[2], OP_night_new = aperture_OP[3], atp_GC = atp_GC, temp = temp, RH = RH, D_CO2 = D_CO2)

    sol_C3 = output_intermediate_corrected[0]
    sol_C3.update(output_intermediate_corrected[1])
    df=pd.DataFrame(sol_C3, index=[0])
    df1=df.T.reset_index()
    df1.columns=["Reactions", "Values"]
    df1.to_excel(writer, sheet_name = str(water_loss), index=False)
    
    water_loss = water_loss - 300

# Simulating intermediate points reducing water loss by 50
water_loss = 900
while water_loss >= 750:
    output_intermediate = Solveintermediate(percentage = percentage, water_loss = water_loss, water_loss_C3 = water_loss_C3, water_loss_CAM = water_loss_CAM, CO2_O2_rat = CO2_O2_rat, water_loss_1GC_1MC_C3 = water_loss_1GC_1MC_C3, apertures_day_new = aperture_OP[0], OP_day_new = aperture_OP[1], apertures_night_new = aperture_OP[2], OP_night_new = aperture_OP[3], atp_GC = atp_GC, temp = temp, RH = RH, D_CO2 = D_CO2)
    aperture_OP = Corrected_aperture_OP(sol_C3 = output_intermediate[0], apertures_day = output_intermediate[1], apertures_night = output_intermediate[2], OP_day = output_intermediate[3], OP_night = output_intermediate[4], CO2_limit_day = output_intermediate[5], CO2_limit_night = output_intermediate[6])
    output_intermediate_corrected = Solve_intermediate_Corrected_aperture_OP(percentage = percentage, water_loss = water_loss, water_loss_C3 = water_loss_C3, water_loss_CAM = water_loss_CAM, CO2_O2_rat = CO2_O2_rat, water_loss_1GC_1MC_C3 = water_loss_1GC_1MC_C3, apertures_day_new = aperture_OP[0], OP_day_new = aperture_OP[1], apertures_night_new = aperture_OP[2], OP_night_new = aperture_OP[3], atp_GC = atp_GC, temp = temp, RH = RH, D_CO2 = D_CO2)

    sol_C3 = output_intermediate_corrected[0]
    sol_C3.update(output_intermediate_corrected[1])
    df=pd.DataFrame(sol_C3, index=[0])
    df1=df.T.reset_index()
    df1.columns=["Reactions", "Values"]
    df1.to_excel(writer, sheet_name = str(water_loss), index=False)
    
    water_loss = water_loss - 50


# Simulating intermediate points reducing water loss by 300
water_loss = 740
while water_loss >= 600:
    output_intermediate = Solveintermediate(percentage = percentage, water_loss = water_loss, water_loss_C3 = water_loss_C3, water_loss_CAM = water_loss_CAM, CO2_O2_rat = CO2_O2_rat, water_loss_1GC_1MC_C3 = water_loss_1GC_1MC_C3, apertures_day_new = aperture_OP[0], OP_day_new = aperture_OP[1], apertures_night_new = aperture_OP[2], OP_night_new = aperture_OP[3], atp_GC = atp_GC, temp = temp, RH = RH, D_CO2 = D_CO2)
    aperture_OP = Corrected_aperture_OP(sol_C3 = output_intermediate[0], apertures_day = output_intermediate[1], apertures_night = output_intermediate[2], OP_day = output_intermediate[3], OP_night = output_intermediate[4], CO2_limit_day = output_intermediate[5], CO2_limit_night = output_intermediate[6])
    output_intermediate_corrected = Solve_intermediate_Corrected_aperture_OP(percentage = percentage, water_loss = water_loss, water_loss_C3 = water_loss_C3, water_loss_CAM = water_loss_CAM, CO2_O2_rat = CO2_O2_rat, water_loss_1GC_1MC_C3 = water_loss_1GC_1MC_C3, apertures_day_new = aperture_OP[0], OP_day_new = aperture_OP[1], apertures_night_new = aperture_OP[2], OP_night_new = aperture_OP[3], atp_GC = atp_GC, temp = temp, RH = RH, D_CO2 = D_CO2)

    sol_C3 = output_intermediate_corrected[0]
    sol_C3.update(output_intermediate_corrected[1])
    df=pd.DataFrame(sol_C3, index=[0])
    df1=df.T.reset_index()
    df1.columns=["Reactions", "Values"]
    df1.to_excel(writer, sheet_name = str(water_loss), index=False)
    
    water_loss = water_loss - 10

writer.save()

# Combine the solution files within one sheet
xls = pd.ExcelFile("Solution_Water_Scan.xlsx")
sheets = xls.sheet_names
data = ["df"+str(i) for i in range(len(sheets))]
for i in range(len(sheets)):
    globals()[data[i]] = pd.read_excel(xls, sheet_name=str(sheets[i]))
x = df0
for i in range(len(sheets)):
    x = x.merge(globals()[data[i]], on='Reactions')
length = len(x.columns)
x.columns=[i for i in range(length)]
x = x.drop(x.columns[[1]], axis=1)
temp=np.arange(0, length-2, 1)
OP=[round(i, 4) for i in temp]
name=["Reactions"]
cols = name+list(OP)
x.columns=cols
writer = pd.ExcelWriter('Water_Scan_Combined.xlsx')
x.to_excel(writer, sheet_name='Sheet', index=False)
writer.close()

# preparing files for calculating correlation
xls = pd.ExcelFile("Solution_Water_Scan.xlsx")
sheets = xls.sheet_names
data = ["df"+str(i) for i in range(len(sheets))]
for i in range(len(sheets)):
    globals()[data[i]] = pd.read_excel(xls, sheet_name=str(sheets[i]))

x = df0
for i in range(len(sheets)):
    x = x.merge(globals()[data[i]], on='Reactions')
length = len(x.columns)
x.columns=list(range(length))
t=x.drop(x.columns[[1]], axis=1)
y=t.T
y.columns=list(x[0])
z=y.drop(index=0)
a=z.reset_index(drop=True)
writer = pd.ExcelWriter('Data_Correlation.xlsx')
a.to_excel(writer, sheet_name='Sheet', index=False)
writer.close()

# Correlation code

df=pd.read_excel("Data_Correlation.xlsx")
data = list(df.columns)
m=scobra.Model("Model_GC_MC.xls")
#infile = open("Correlation_Output_GT_0.8.txt", "w")
#infile1 = open("Correlation_Output.txt", "w")
#infile.write("Reactions having absolute correlation values greater than 0.8: \n")
print("Reactions having absolute correlation values greater than 0.7: \n")
d={}
d1={}
c = 0
for i in data:
    if "Water_Loss" not in i and "_ec_" not in i and "_storage_" not in i and "_xc_" not in i and "_vc_" not in i and "_x_" not in i and "_e_" not in i and "H2O_" not in i and "O2_" not in i:
        r, p = spearmanr(df['Water_Loss_Corrected'],df[i])
        if round(abs(r), 2) >= 0.7:
            #infile.write(str(i)+":\t"+str(r)+"\n")
            print(str(i)+":\t"+str(round((r), 2)))
            m.PrintReaction(i)
            print("\n")
            c+=1
            d.update({i:r})
        #infile1.write(str(i)+":\t"+str(r)+"\n")
        d1.update({i:r})
#infile.close()
#infile1.close()
print("Total numbers of reactions: "+str(c))
