# Supplementary material for: Water-saving guard cell-mesophyll cell model captures temporally differential enzymatic and transporter activities during C3–crassulacean acid metabolism transition
Source: Plant Physiol. 2025 Feb 21;197(3):kiaf048. doi: 10.1093/plphys/kiaf048 (PMC11906968; doi:10.1093/plphys/kiaf048)
Supplement: kiaf048_Supplementary_Data [file kiaf048_supplementary_data.zip › PP2024-LTR-02447R1_Supplementary_Data_Set_S3.xlsx]

## Sheet: README
Flux solutions for each point of the C3 to CAM Contiuum
Sheets named "C3_to_CAM" contains the Flux solutions for each point of C3 to CAM continuum.
The first column of each sheet contains the names of the reactions.
Other columns contain the flux values of corresponding reactions in first column.
Unit of flux is µmol m-2 s-1.

## Sheet: C3_to_CAM
Reactions	0	1	2	3	4	5	6	7	8	9	10	11	12	15	31
10_FORMYL_THF_pc_p1_GC	0	0	0	0	0	0	0	0	0	0	0	0	0	0	0
10_FORMYL_THF_pc_p1_MC	0	0	0	0	0	0	0	0	0	0	0	0	0	0	0
10_FORMYL_THF_pc_p2_GC	0	0	0	0	0	0	0	0	0	0	0	0	0	0	0
10_FORMYL_THF_pc_p2_MC	-0.000325307	-0.000325307	-0.000325307	-0.000325307	-0.000325307	-0.000325307	-0.000325307	-0.000325307	-0.000325307	-0.000325307	-0.000325307	-0.000325307	-0.000325307	-0.000325307	-0.000325307
10_FORMYL_THF_pc_p3_GC	0	0	0	0	0	0	0	0	0	0	0	0	0	0	0
10_FORMYL_THF_pc_p3_MC	0	0	0	0	0	0	0	0	0	0	0	0	0	0	0
10_FORMYL_THF_pc_p4_GC	0	0	0	0	0	0	0	0	0	0	0	0	0	0	0
10_FORMYL_THF_pc_p4_MC	-5.41891e-05	-0.000108436	-9.11749e-05	-0.000123051	-0.000123051	-0.000123051	-8.24743e-05	-8.24841e-05	-8.24841e-05	-0.000175142	-0.000175142	-0.000175142	-0.000175142	-0.000175142	-0.000175142
10_FORMYL_THF_pc_p5_GC	0	0	0	0	0	0	0	0	0	0	0	0	0	0	0
10_FORMYL_THF_pc_p5_MC	-4.92876e-05	-7.6198e-05	-8.50126e-05	-6.15823e-05	-6.15823e-05	-6.15823e-05	-0.000102159	-0.00010215	-0.00010215	-9.49117e-06	-9.49117e-06	-9.49117e-06	-9.49117e-06	-9.49117e-06	-9.49117e-06
10_FORMYL_THF_pc_p6_GC	0	0	0	0	0	0	0	0	0	0	0	0	0	0	0
10_FORMYL_THF_pc_p6_MC	-8.44358e-06	0	-8.44623e-06	0	0	0	0	0	0	0	0	0	0	0	0
1TRANSKETO_RXN_p_p1_GC	-0.18455	-0.219365	-0.2164	-0.194468	-0.177558	-0.168429	-0.169672	-0.172567	-0.17144	-0.170574	-0.16762	-0.162782	-0.154737	-0.119321	0
1TRANSKETO_RXN_p_p1_MC	0.197424	0.1903	0.18388	0.172658	0.176555	0.173352	0.172013	0.168874	0.167055	0.165554	0.164081	0.162539	0.160857	0.139104	0.247638
1TRANSKETO_RXN_p_p2_GC	2.0476	3.0525	3.38816	3.84507	4.27934	4.50922	4.47222	4.39968	4.41046	4.41628	4.46509	4.55249	4.71108	5.23016	5.03096
1TRANSKETO_RXN_p_p2_MC	6.76659	6.57007	6.39515	6.30187	6.32688	6.3471	6.38411	6.4301	6.47382	6.50795	6.55049	6.59458	6.63972	6.67239	6.83149
1TRANSKETO_RXN_p_p3_GC	-0.143806	-0.219365	-0.219365	-0.219365	-0.219365	-0.219365	-0.219365	-0.219365	-0.219365	-0.219365	-0.219365	-0.198559	-0.21908	-0.219365	-0.219365
1TRANSKETO_RXN_p_p3_MC	0.0955502	0.0915842	0.0879357	0.0871528	0.0909512	0.0930925	0.0952779	0.0984282	0.102157	0.106108	0.110117	0.114157	0.118476	0.122168	0.101649
1TRANSKETO_RXN_p_p4_GC	-0.269351	-0.326753	-0.313586	-0.317416	-0.322768	-0.32674	-0.329047	-0.329047	-0.329047	-0.329047	-0.329047	-0.329047	-0.329047	-0.329047	-0.329047
1TRANSKETO_RXN_p_p4_MC	-0.0318751	-0.0332303	-0.0330232	-0.0312154	-0.0312154	-0.0312154	-0.0262047	-0.0262047	-0.0262047	-0.0261711	-0.0261711	-0.0261711	-0.0261711	-0.0261711	-0.0261711
1TRANSKETO_RXN_p_p5_GC	-2.69595	-2.76235	-2.95664	-3.09977	-3.17762	-3.21654	-3.21637	-3.21138	-3.22046	-3.22833	-3.2422	-3.28279	-3.29047	-3.17214	-3.04374
1TRANSKETO_RXN_p_p5_MC	-0.319864	-0.320171	-0.320205	-0.318219	-0.294198	-0.280595	-0.27094	-0.257097	-0.247661	-0.262381	-0.262342	-0.262342	-0.262342	-0.262342	-0.262342
1TRANSKETO_RXN_p_p6_GC	-0.269866	-0.329047	-0.329047	-0.329047	-0.329047	-0.329047	-0.329047	-0.329047	-0.329047	-0.329047	-0.329047	-0.329047	-0.329047	-0.128209	-0.306173
1TRANSKETO_RXN_p_p6_MC	-0.0319831	-0.0320158	-0.0320156	-0.0282351	-0.0282351	-0.0282351	-0.0272991	-0.0262346	-0.0262346	-0.0262346	-0.0262346	-0.0262346	-0.0262346	-0.0262346	-0.0262346
1_ACYLGLYCEROL_3_P_ACYLTRANSFER_RXN_p_p1_GC	0	0	0	0	0	0	0	0	0	0	0	0	0	0	0
1_ACYLGLYCEROL_3_P_ACYLTRANSFER_RXN_p_p1_MC	0	0	0	0	0	0	0	0	0	0	0	0	0	0	0
1_ACYLGLYCEROL_3_P_ACYLTRANSFER_RXN_p_p2_GC	0	0	0	0	0	0	0	0	0	0	0	0	0	0	0
1_ACYLGLYCEROL_3_P_ACYLTRANSFER_RXN_p_p2_MC	0	0	0	0	0	0	0	0	0	0	0	0	0	0	0
1_ACYLGLYCEROL_3_P_ACYLTRANSFER_RXN_p_p3_GC	0	0	0	0	0	0	0	0	0	0	0	0	0	0	0
1_ACYLGLYCEROL_3_P_ACYLTRANSFER_RXN_p_p3_MC	0	0	0	0	0	0	0	0	0	0	0	0	0	0	0
1_ACYLGLYCEROL_3_P_ACYLTRANSFER_RXN_p_p4_GC	0	0	0	0	0	0	0	0	0	0	0	0	0	0	0
1_ACYLGLYCEROL_3_P_ACYLTRANSFER_RXN_p_p4_MC	0	0	0	0	0	0	0	0	0	0	0	0	0	0	0
1_ACYLGLYCEROL_3_P_ACYLTRANSFER_RXN_p_p5_GC	0	0	0	0	0	0	0	0	0	0	0	0	0	0	0
1_ACYLGLYCEROL_3_P_ACYLTRANSFER_RXN_p_p5_MC	0	0	0	0	0	0	0	0	0	0	0	0	0	0	0
1_ACYLGLYCEROL_3_P_ACYLTRANSFER_RXN_p_p6_GC	0	0	0	0	0	0	0	0	0	0	0	0	0	0	0
1_ACYLGLYCEROL_3_P_ACYLTRANSFER_RXN_p_p6_MC	0	0	0	0	0	0	0	0	0	0	0	0	0	0	0
1_PERIOD_10_PERIOD_2_PERIOD_2_RXN_mc_p1_GC	0	0	0	0	0	0	0	0	0	0	0	0	0	0	0
1_PERIOD_10_PERIOD_2_PERIOD_2_RXN_mc_p1_MC	0	0	0	0	0	0	0	0	0	0	0	0	0	0	0
1_PERIOD_10_PERIOD_2_PERIOD_2_RXN_mc_p2_GC	0	0	0	0	0	0	0	0	0	0	0	0	0	0	0
1_PERIOD_10_PERIOD_2_PERIOD_2_RXN_mc_p2_MC	0	0	0	0	0	0	0	0	0	0	0	0	0	0	0
1_PERIOD_10_PERIOD_2_PERIOD_2_RXN_mc_p3_GC	0	0	0	0	0	0	0	0	0	0	0	0	0	0	0
1_PERIOD_10_PERIOD_2_PERIOD_2_RXN_mc_p3_MC	0	0	0	0	0	0	0	0	0	0	0	0	0	0	0
1_PERIOD_10_PERIOD_2_PERIOD_2_RXN_mc_p4_GC	0	0	0	0	0	0	0	0	0	0	0	0	0	0	0
1_PERIOD_10_PERIOD_2_PERIOD_2_RXN_mc_p4_MC	0.00148145	0.00166539	0.0015113	0.00137728	0.00137728	0.00137728	0.000923113	0.000885254	0.000885254	0.0018797	0.0018797	0.0018797	0.0018797	0.0018797	0.0018797
1_PERIOD_10_PERIOD_2_PERIOD_2_RXN_mc_p5_GC	0	0	0	0	0	0	0	0	0	0	0	0	0	0	0
1_PERIOD_10_PERIOD_2_PERIOD_2_RXN_mc_p5_MC	0.00052028	0.000363496	0.000518796	0.000689275	0.000689275	0.000689275	0.00114344	0.00114333	0.00109631	0.000101863	0.000101863	0.000101863	0.000101863	0.000101863	0.000101863
1_PERIOD_10_PERIOD_2_PERIOD_2_RXN_mc_p6_GC	0	0	0	0	0	0	0	0	0	0	0	0	0	0	0
1_PERIOD_10_PERIOD_2_PERIOD_2_RXN_mc_p6_MC	5.23464e-05	3.76689e-05	3.64662e-05	0	0	0	0	0	0	0	0	0	0	0	0
1_PERIOD_10_PERIOD_2_PERIOD_2_RXN_mi_p1_GC	1.46237	1.28839	1.27655	1.29753	1.31993	1.33102	1.33141	1.33227	1.332	1.33179	1.331	1.32967	1.32743	1.33937	1.79214
1_PERIOD_10_PERIOD_2_PERIOD_2_RXN_mi_p1_MC	0.224718	0.224433	0.223378	0.28201	0.299228	0.34133	0.380743	0.433532	0.484653	0.536273	0.58834	0.641152	0.695046	0.865362	0.271077
1_PERIOD_10_PERIOD_2_PERIOD_2_RXN_mi_p2_GC	12.3935	15.6715	17.7202	19.4948	20.5554	21.1257	21.1387	21.0854	21.2127	21.3256	21.5338	21.8293	22.2403	23.4324	23.1113
1_PERIOD_10_PERIOD_2_PERIOD_2_RXN_mi_p2_MC	3.66212	3.54885	3.49754	3.90261	5.02652	5.88832	7.04416	8.21391	9.26693	10.3234	11.3478	12.3727	13.3984	14.3803	15.1186
1_PERIOD_10_PERIOD_2_PERIOD_2_RXN_mi_p3_GC	2.81347	2.12515	2.05043	1.91529	1.79021	1.72012	1.53993	1.4837	1.37282	1.27534	1.3109	1.36245	1.28765	1.30907	1.2158
1_PERIOD_10_PERIOD_2_PERIOD_2_RXN_mi_p3_MC	0.177813	0.175789	0.173935	0.173414	0.174985	0.175866	0.18158	0.183053	0.184805	0.186664	0.188548	0.190447	0.190812	0.192541	0.341658
1_PERIOD_10_PERIOD_2_PERIOD_2_RXN_mi_p4_GC	1.91124	1.67461	1.70828	1.69848	1.6848	1.67464	1.76171	1.74769	1.77191	1.78445	1.69311	1.67473	1.6753	1.65913	1.57052
1_PERIOD_10_PERIOD_2_PERIOD_2_RXN_mi_p4_MC	0.293061	0.298863	0.302347	0.366741	0.366741	0.366741	0.383942	0.383883	0.383883	0.436026	0.436026	0.436026	0.436026	0.436026	0.436026
1_PERIOD_10_PERIOD_2_PERIOD_2_RXN_mi_p5_GC	17.8357	17.6057	16.9328	16.437	16.1674	16.0326	16.0501	16.0839	16.0685	16.0573	16.0252	15.9005	15.8928	15.9837	16.1178
1_PERIOD_10_PERIOD_2_PERIOD_2_RXN_mi_p5_MC	2.19332	2.19217	2.19388	2.24088	2.96151	3.36958	3.64731	4.06257	4.46886	4.77411	5.15981	5.5443	5.92739	5.99812	6.01375
1_PERIOD_10_PERIOD_2_PERIOD_2_RXN_mi_p6_GC	1.77544	1.57045	1.57045	1.57045	1.57045	1.58624	1.59805	1.61041	1.62331	1.63619	1.64916	1.66218	1.67525	1.8997	2.3148
1_PERIOD_10_PERIOD_2_PERIOD_2_RXN_mi_p6_MC	0.219375	0.219256	0.219255	0.333501	0.333501	0.333501	0.506641	0.581151	0.653769	0.726419	0.799115	0.871837	0.94458	1.1773	2.4249
1_PERIOD_18_PERIOD_1_PERIOD_2_RXN_p_p1_GC	1.50074	1.81518	1.95243	2.105	2.22886	2.29473	2.28766	2.27116	2.27764	2.28264	2.29957	2.32726	2.3733	2.51879	2.46756
1_PERIOD_18_PERIOD_1_PERIOD_2_RXN_p_p1_MC	1.57134	1.53451	1.50049	1.49837	1.54029	1.56557	1.59868	1.6348	1.67669	1.72082	1.76549	1.81044	1.85561	1.90167	1.93262
1_PERIOD_18_PERIOD_1_PERIOD_2_RXN_p_p2_GC	43.6541	51.5139	54.7661	58.5764	61.8296	63.5705	63.4064	62.9986	63.1884	63.3391	63.8	64.5412	65.765	69.6228	68.0646
1_PERIOD_18_PERIOD_1_PERIOD_2_RXN_p_p2_MC	44.1795	43.0831	42.1582	42.1363	43.4947	44.5234	45.9396	47.4117	48.7267	49.8766	51.1101	52.3515	53.5988	54.7548	56.2614
1_PERIOD_18_PERIOD_1_PERIOD_2_RXN_p_p3_GC	0.900446	1.08911	1.17146	1.263	1.33732	1.37684	1.3726	1.36269	1.36659	1.36958	1.37974	1.39636	1.42398	1.51127	1.48054
1_PERIOD_18_PERIOD_1_PERIOD_2_RXN_p_p3_MC	0.951394	0.928758	0.907876	0.904325	0.928789	0.942617	0.961526	0.981703	1.00548	1.03065	1.0562	1.08196	1.10781	1.13143	1.12355
1_PERIOD_18_PERIOD_1_PERIOD_2_RXN_p_p4_GC	0	0	0	0	0	0	0	0	0	0	0	0	0	0	0
1_PERIOD_18_PERIOD_1_PERIOD_2_RXN_p_p4_MC	0	0	0	0	0	0	0	0	0	0	0	0	0	0	0
1_PERIOD_18_PERIOD_1_PERIOD_2_RXN_p_p5_GC	0	0	0	0	0	0	0	0	0	0	0	0	0	0	0
1_PERIOD_18_PERIOD_1_PERIOD_2_RXN_p_p5_MC	0	0	0	0	0	0	0	0	0	0	0	0	0	0	0
1_PERIOD_18_PERIOD_1_PERIOD_2_RXN_p_p6_GC	0	0	0	0	0	0	0	0	0	0	0	0	0	0	0
1_PERIOD_18_PERIOD_1_PERIOD_2_RXN_p_p6_MC	0	0	0	0	0	0	0	0	0	0	0	0	0	0	0
1_PERIOD_1_PERIOD_1_PERIOD_178_RXN_x_p1_GC	0	0	0	0	0	0	0	0	0	0	0	0	0	0	0
1_PERIOD_1_PERIOD_1_PERIOD_178_RXN_x_p1_MC	0	0	0	0	0	0	0	0	0	0	0	0	0	0	0
1_PERIOD_1_PERIOD_1_PERIOD_178_RXN_x_p2_GC	0	0	0	0	0	0	0	0	0	0	0	0	0	0	0
1_PERIOD_1_PERIOD_1_PERIOD_178_RXN_x_p2_MC	0	0	0	0	0	0	0	0	0	0	0	0	0	0	0
1_PERIOD_1_PERIOD_1_PERIOD_178_RXN_x_p3_GC	0	0	0	0	0	0	0	0	0	0	0	0	0	0	0
1_PERIOD_1_PERIOD_1_PERIOD_178_RXN_x_p3_MC	0	0	0	0	0	0	0	0	0	0	0	0	0	0	0
1_PERIOD_1_PERIOD_1_PERIOD_178_RXN_x_p4_GC	0	0	0	0	0	0	0	0	0	0	0	0	0	0	0
1_PERIOD_1_PERIOD_1_PERIOD_178_RXN_x_p4_MC	0	0	0	0	0	0	0	0	0	0	0	0	0	0	0
1_PERIOD_1_PERIOD_1_PERIOD_178_RXN_x_p5_GC	0	0	0	0	0	0	0	0	0	0	0	0	0	0	0
1_PERIOD_1_PERIOD_1_PERIOD_178_RXN_x_p5_MC	0	0	0	0	0	0	0	0	0	0	0	0	0	0	0
1_PERIOD_1_PERIOD_1_PERIOD_178_RXN_x_p6_GC	0	0	0	0	0	0	0	0	0	0	0	0	0	0	0
1_PERIOD_1_PERIOD_1_PERIOD_178_RXN_x_p6_MC	0	0	0	0	0	0	0	0	0	0	0	0	0	0	0
1_PERIOD_1_PERIOD_1_PERIOD_255_RXN_c_p1_GC	0	0	0	0	0	0	0	0	0	0	0	0	0	0	0
1_PERIOD_1_PERIOD_1_PERIOD_255_RXN_c_p1_MC	0	0	0	0	0	0	0	0	0	0	0	0	0	0	0
1_PERIOD_1_PERIOD_1_PERIOD_255_RXN_c_p2_GC	0	0	0	0	0	0	0	0	0	0	0	0	0	0	0
1_PERIOD_1_PERIOD_1_PERIOD_255_RXN_c_p2_MC	0	0	0	0	0	0	0	0	0	0	0	0	0	0	0
1_PERIOD_1_PERIOD_1_PERIOD_255_RXN_c_p3_GC	0	0	0	0	0	0	0	0	0	0	0	0	0	0	0
1_PERIOD_1_PERIOD_1_PERIOD_255_RXN_c_p3_MC	0	0	0	0	0	0	0	0	0	0	0	0	0	0	0
1_PERIOD_1_PERIOD_1_PERIOD_255_RXN_c_p4_GC	0	0	0	0	0	0	0	0	0	0	0	0	0	0	0
1_PERIOD_1_PERIOD_1_PERIOD_255_RXN_c_p4_MC	0	0	0	0	0	0	0	0	0	0	0	0	0	0	0
1_PERIOD_1_PERIOD_1_PERIOD_255_RXN_c_p5_GC	0	0	0	0	0	0	0	0	0	0	0	0	0	0	0
1_PERIOD_1_PERIOD_1_PERIOD_255_RXN_c_p5_MC	0	0	0	0	0	0	0	0	0	0	0	0	0	0	0
1_PERIOD_1_PERIOD_1_PERIOD_255_RXN_c_p6_GC	0	0	0	0	0	0	0	0	0	0	0	0	0	0	0
1_PERIOD_1_PERIOD_1_PERIOD_255_RXN_c_p6_MC	0	0	0	0	0	0	0	0	0	0	0	0	0	0	0
1_PERIOD_1_PERIOD_1_PERIOD_39_RXN_m_p1_GC	0	0	0	0	0	0	0	0	0	0	0	0	0	0	0
1_PERIOD_1_PERIOD_1_PERIOD_39_RXN_m_p1_MC	0	0	0	0	0	0	0	0	0	0	0	0	0	0	0
1_PERIOD_1_PERIOD_1_PERIOD_39_RXN_m_p2_GC	0	0	0	0	0	0	0	0	0	0	0	0	0	0	0
1_PERIOD_1_PERIOD_1_PERIOD_39_RXN_m_p2_MC	0	0	0	0	0	0	0	0	0	0	0	0	0	0	0
1_PERIOD_1_PERIOD_1_PERIOD_39_RXN_m_p3_GC	0	0	0	0	0	0	0	0	0	0	0	0	0	0	0
1_PERIOD_1_PERIOD_1_PERIOD_39_RXN_m_p3_MC	0	0	0	0	0	0	0	0	0	0	0	0	0	0	0
1_PERIOD_1_PERIOD_1_PERIOD_39_RXN_m_p4_GC	0	0	0	0	0	0	0	0	0	0	0	0	0	0	0
1_PERIOD_1_PERIOD_1_PERIOD_39_RXN_m_p4_MC	0	0	0	0	0	0	0	0	0	0	0	0	0	0	0
1_PERIOD_1_PERIOD_1_PERIOD_39_RXN_m_p5_GC	0	0	0	0	0	0	0	0	0	0	0	0	0	0	0
1_PERIOD_1_PERIOD_1_PERIOD_39_RXN_m_p5_MC	0	0	0	0	0	0	0	0	0	0	0	0	0	0	0
1_PERIOD_1_PERIOD_1_PERIOD_39_RXN_m_p6_GC	0	0	0	0	0	0	0	0	0	0	0	0	0	0	0
1_PERIOD_1_PERIOD_1_PERIOD_39_RXN_m_p6_MC	0	0	0	0	0	0	0	0	0	0	0	0	0	0	0
1_PERIOD_2_PERIOD_1_PERIOD_13_RXN_p_p1_GC	0	0	0	0	0	0	0	0	0	0	0	0	0	0.163366	0.883238
1_PERIOD_2_PERIOD_1_PERIOD_13_RXN_p_p1_MC	1.26792	1.15838	1.07681	0.70897	0.588848	0.412504	0.257517	0.0736867	0	0	0	0	0	0	1.28362
1_PERIOD_2_PERIOD_1_PERIOD_13_RXN_p_p2_GC	24.6797	32.9485	36.8081	41.6222	45.334	47.3279	41.6908	46.9017	41.404	47.4558	41.8548	48.5898	49.7612	46.8877	52.6257
1_PERIOD_2_PERIOD_1_PERIOD_13_RXN_p_p2_MC	39.5087	38.5983	37.7251	37.2959	38.8484	40.158	41.7564	43.4184	45.0571	46.6167	48.2342	49.8586	51.4872	53.0139	54.7329
1_PERIOD_2_PERIOD_1_PERIOD_13_RXN_p_p3_GC	0	0	0	0	0	0	0	0	0	0	0	0	0	0	0
1_PERIOD_2_PERIOD_1_PERIOD_13_RXN_p_p3_MC	0.694877	0.674265	0.655237	0.652206	0.675101	0.688048	0.633797	0.649548	0.668192	0.687948	0.707993	0.728192	0.749789	0.768246	0.809338
1_PERIOD_2_PERIOD_1_PERIOD_13_RXN_p_p4_GC	0	0	0	0	0	0	0	0	0	0	0	0	0	0	0
1_PERIOD_2_PERIOD_1_PERIOD_13_RXN_p_p4_MC	0	0	0	0	0	0	0	0	0	0	0	0	0	0	0
1_PERIOD_2_PERIOD_1_PERIOD_13_RXN_p_p5_GC	0	0	0	0	0	0	0	0	0	0	0	0	0	0	0
1_PERIOD_2_PERIOD_1_PERIOD_13_RXN_p_p5_MC	0	0	0	0	0	0	0	0	0	0	0	0	0	0	0
1_PERIOD_2_PERIOD_1_PERIOD_13_RXN_p_p6_GC	0	0	0	0	0	0	0	0	0	0	0	0	0	0	0
1_PERIOD_2_PERIOD_1_PERIOD_13_RXN_p_p6_MC	0	0	0	0	0	0	0	0	0	0	0	0	0	0	0
1_PERIOD_2_PERIOD_1_PERIOD_25_RXN_m_p1_GC	0	0	0	0	0	0	0	0	0	0	0	0	0	0	0
1_PERIOD_2_PERIOD_1_PERIOD_25_RXN_m_p1_MC	0	0	0	0	0	0	0	0	0	0	0	0	0	0	0
1_PERIOD_2_PERIOD_1_PERIOD_25_RXN_m_p2_GC	0	0	0	0	0	0	0	0	0	0	0	0	0	0	0
1_PERIOD_2_PERIOD_1_PERIOD_25_RXN_m_p2_MC	0	0	0	0	0	0	0	0	0	0	0	0	0	0	0
1_PERIOD_2_PERIOD_1_PERIOD_25_RXN_m_p3_GC	0	0	0	0	0	0	0	0	0	0	0	0	0	0	0
1_PERIOD_2_PERIOD_1_PERIOD_25_RXN_m_p3_MC	0	0	0	0	0	0	0	0	0	0	0	0	0	0	0
1_PERIOD_2_PERIOD_1_PERIOD_25_RXN_m_p4_GC	0	0	0	0	0	0	0	0	0	0	0	0	0	0	0
1_PERIOD_2_PERIOD_1_PERIOD_25_RXN_m_p4_MC	0	0	0	0	0	0	0	0	0	0	0	0	0	0	0
1_PERIOD_2_PERIOD_1_PERIOD_25_RXN_m_p5_GC	0	0	0	0	0	0	0	0	0	0	0	0	0	0	0
1_PERIOD_2_PERIOD_1_PERIOD_25_RXN_m_p5_MC	0	0	0	0	0	0	0	0	0	0	0	0	0	0	0
1_PERIOD_2_PERIOD_1_PERIOD_25_RXN_m_p6_GC	0	0	0	0	0	0	0	0	0	0	0	0	0	0	0
1_PERIOD_2_PERIOD_1_PERIOD_25_RXN_m_p6_MC	0	0	0	0	0	0	0	0	0	0	0	0	0	0	0
1_PERIOD_2_PERIOD_1_PERIOD_2_RXN_m_p1_GC	0	0	0	0	0	0	0	0	0	0	0	0	0	0	0
1_PERIOD_2_PERIOD_1_PERIOD_2_RXN_m_p1_MC	0	0	0	0	0	0	0	0	0	0	0	0	0	0	0
1_PERIOD_2_PERIOD_1_PERIOD_2_RXN_m_p2_GC	0	0	0	0	0	0	0	0	0	0	0	0	0	0	0
1_PERIOD_2_PERIOD_1_PERIOD_2_RXN_m_p2_MC	0	0	0	0	0	0	0	0	0	0	0	0	0	0	0
1_PERIOD_2_PERIOD_1_PERIOD_2_RXN_m_p3_GC	0	0	0	0	0	0	0	0	0	0	0	0	0	0	0
1_PERIOD_2_PERIOD_1_PERIOD_2_RXN_m_p3_MC	0	0	0	0	0	0	0	0	0	0	0	0	0	0	0
1_PERIOD_2_PERIOD_1_PERIOD_2_RXN_m_p4_GC	0	0	0	0	0	0	0	0	0	0	0	0	0	0	0
1_PERIOD_2_PERIOD_1_PERIOD_2_RXN_m_p4_MC	0	0	3.8152e-06	5.07831e-05	5.07831e-05	5.07831e-05	3.4037e-05	3.4041e-05	3.4041e-05	7.2281e-05	7.2281e-05	7.2281e-05	7.2281e-05	7.2281e-05	7.2281e-05
1_PERIOD_2_PERIOD_1_PERIOD_2_RXN_m_p5_GC	0	0	0	0	0	0	0	0	0	0	0	0	0	0	0
1_PERIOD_2_PERIOD_1_PERIOD_2_RXN_m_p5_MC	0	7.6198e-05	6.39366e-05	2.54149e-05	2.54149e-05	2.54149e-05	4.2161e-05	4.2157e-05	4.2157e-05	3.91699e-06	3.91699e-06	3.91699e-06	3.91699e-06	3.91699e-06	3.91699e-06
1_PERIOD_2_PERIOD_1_PERIOD_2_RXN_m_p6_GC	0	0	0	0	0	0	0	0	0	0	0	0	0	0	0
1_PERIOD_2_PERIOD_1_PERIOD_2_RXN_m_p6_MC	3.48465e-06	0	8.44623e-06	0	0	0	0	0	0	0	0	0	0	0	0
1_PERIOD_2_PERIOD_1_PERIOD_2_RXN_p_p1_GC	0	0	0	0	0	0	0	0	0	0	0	0	0	0	0
1_PERIOD_2_PERIOD_1_PERIOD_2_RXN_p_p1_MC	0	0	0	0	0	0	0	0	0	0	0	0	0	0	0
1_PERIOD_2_PERIOD_1_PERIOD_2_RXN_p_p2_GC	0	0	0	0	0	0	0	0	0	0	0	0	0	0	0
1_PERIOD_2_PERIOD_1_PERIOD_2_RXN_p_p2_MC	0	0	0	0	0	0	0	0	0	0	0	0	0	0	0
1_PERIOD_2_PERIOD_1_PERIOD_2_RXN_p_p3_GC	0	0	0	0	0	0	0	0	0	0	0	0	0	0	0
1_PERIOD_2_PERIOD_1_PERIOD_2_RXN_p_p3_MC	0	0	0	0	0	0	0	0	0	0	0	0	0	0	0
1_PERIOD_2_PERIOD_1_PERIOD_2_RXN_p_p4_GC	0	0	0	0	0	0	0	0	0	0	0	0	0	0	0
1_PERIOD_2_PERIOD_1_PERIOD_2_RXN_p_p4_MC	0	0	0	0	0	0	0	0	0	0	0	0	0	0	0
1_PERIOD_2_PERIOD_1_PERIOD_2_RXN_p_p5_GC	0	0	0	0	0	0	0	0	0	0	0	0	0	0	0
1_PERIOD_2_PERIOD_1_PERIOD_2_RXN_p_p5_MC	0	0	0	0	0	0	0	0	0	0	0	0	0	0	0
1_PERIOD_2_PERIOD_1_PERIOD_2_RXN_p_p6_GC	0	0	0	0	0	0	0	0	0	0	0	0	0	0	0
1_PERIOD_2_PERIOD_1_PERIOD_2_RXN_p_p6_MC	0	0	0	0	0	0	0	0	0	0	0	0	0	0	0
1_PERIOD_2_PERIOD_1_PERIOD_9_RXN_c_p1_GC	0	0	0.0177875	0.14938	0.250842	0.305612	0.298157	0.280787	0.287551	0.292748	0.310472	0.339498	0.387767	0.573952	0.566346
1_PERIOD_2_PERIOD_1_PERIOD_9_RXN_c_p1_MC	0.157407	0.157407	0.157407	0.157407	0.157407	0.157407	0.157407	0.157407	0.157407	0.157407	0.157407	0.157407	0.157407	0.157407	0.157407
1_PERIOD_2_PERIOD_1_PERIOD_9_RXN_c_p2_GC	12.9031	12.0815	11.7151	11.9787	12.0923	12.1535	6.6666	12.3164	6.61076	12.4991	6.39856	12.3294	12.1288	4.99319	12.2553
1_PERIOD_2_PERIOD_1_PERIOD_9_RXN_c_p2_MC	1.54318	1.51345	1.43992	0.558096	0	0	0	0	0	0	0	0	0	0	0
1_PERIOD_2_PERIOD_1_PERIOD_9_RXN_c_p3_GC	0	0	0	0	0	0	0	0	0	0	0	0	0	0	0
1_PERIOD_2_PERIOD_1_PERIOD_9_RXN_c_p3_MC	0.157407	0.157407	0.157407	0.157407	0.157407	0.157407	0.157407	0.157407	0.157407	0.157407	0.157407	0.157407	0.157407	0.157407	0
1_PERIOD_2_PERIOD_1_PERIOD_9_RXN_c_p4_GC	0	0	0	0	0	0	0	0	0	0	0	0	0	0	0
1_PERIOD_2_PERIOD_1_PERIOD_9_RXN_c_p4_MC	0	0	0	0	0	0	0	0	0	0	0	0	0	0	0
1_PERIOD_2_PERIOD_1_PERIOD_9_RXN_c_p5_GC	0	0	0	0	0	0	0	0	0	0	0	0	0	0.709989	1.48037
1_PERIOD_2_PERIOD_1_PERIOD_9_RXN_c_p5_MC	0	0	0	0	0	0	0	0	0	0	0	0	0	0	0
1_PERIOD_2_PERIOD_1_PERIOD_9_RXN_c_p6_GC	0	0	0	0	0	0	0	0	0	0	0	0	0	1.20503	0
1_PERIOD_2_PERIOD_1_PERIOD_9_RXN_c_p6_MC	0	0	0	0	0	0	0	0	0	0	0	0	0	0	0
1_PERIOD_5_PERIOD_1_PERIOD_20_RXN_c_p1_GC	0	0	0	0	0	0	0	0	0	0	0	0	0	0	0
1_PERIOD_5_PERIOD_1_PERIOD_20_RXN_c_p1_MC	0	0	0	0	0	0	0	0	0	0	0	0	0	0	0
1_PERIOD_5_PERIOD_1_PERIOD_20_RXN_c_p2_GC	0	0	0	0	0	0	0	0	0	0	0	0	0	0	0
1_PERIOD_5_PERIOD_1_PERIOD_20_RXN_c_p2_MC	0.000433743	0.000433743	0.000433743	0.000433743	0.000433743	0.000433743	0.000433743	0.000433743	0.000433743	0.000433743	0.000433743	0.000433743	0.000433743	0.000433743	0.000433743
1_PERIOD_5_PERIOD_1_PERIOD_20_RXN_c_p3_GC	0	0	0	0	0	0	0	0	0	0	0	0	0	0	0
1_PERIOD_5_PERIOD_1_PERIOD_20_RXN_c_p3_MC	0	0	0	0	0	0	0	0	0	0	0	0	0	0	0
1_PERIOD_5_PERIOD_1_PERIOD_20_RXN_c_p4_GC	0	0	0	0	0	0	0	0	0	0	0	0	0	0	0
1_PERIOD_5_PERIOD_1_PERIOD_20_RXN_c_p4_MC	0	0	0	0	0	0	0	0	0	0	0	0	0	0	0
1_PERIOD_5_PERIOD_1_PERIOD_20_RXN_c_p5_GC	0	0	0	0	0	0	0	0	0	0	0	0	0	0	0
1_PERIOD_5_PERIOD_1_PERIOD_20_RXN_c_p5_MC	0	0	0	0	0	0	0	0	0	0	0	0	0	0	0
1_PERIOD_5_PERIOD_1_PERIOD_20_RXN_c_p6_GC	0	0	0	0	0	0	0	0	0	0	0	0	0	0	0
1_PERIOD_5_PERIOD_1_PERIOD_20_RXN_c_p6_MC	0	0	0	0	0	0	0	0	0	0	0	0	0	0	0
1_PERIOD_5_PERIOD_1_PERIOD_8_RXN_c_p1_GC	0	0	0	0	0	0	0	0	0	0	0	0	0	0	0
1_PERIOD_5_PERIOD_1_PERIOD_8_RXN_c_p1_MC	0	0	0	0	0	0	0	0	0	0	0	0	0	0	0
1_PERIOD_5_PERIOD_1_PERIOD_8_RXN_c_p2_GC	0	0	0	0	0	0	0	0	0	0	0	0	0	0	0
1_PERIOD_5_PERIOD_1_PERIOD_8_RXN_c_p2_MC	0	0	0	0	0	0	0	0	0	0	0	0	0	0	0
1_PERIOD_5_PERIOD_1_PERIOD_8_RXN_c_p3_GC	0	0	0	0	0	0	0	0	0	0	0	0	0	0	0
1_PERIOD_5_PERIOD_1_PERIOD_8_RXN_c_p3_MC	0	0	0	0	0	0	0	0	0	0	0	0	0	0	0
1_PERIOD_5_PERIOD_1_PERIOD_8_RXN_c_p4_GC	0	0	0	0	0	0	0	0	0	0	0	0	0	0	0
1_PERIOD_5_PERIOD_1_PERIOD_8_RXN_c_p4_MC	0	0	0	0	0	0	0	0	0	0	0	0	0	0	0
1_PERIOD_5_PERIOD_1_PERIOD_8_RXN_c_p5_GC	0	0	0	0	0	0	0	0	0	0	0	0	0	0	0
1_PERIOD_5_PERIOD_1_PERIOD_8_RXN_c_p5_MC	0	0	0	0	0	0	0	0	0	0	0	0	0	0	0
1_PERIOD_5_PERIOD_1_PERIOD_8_RXN_c_p6_GC	0	0	0	0	0	0	0	0	0	0	0	0	0	0	0
1_PERIOD_5_PERIOD_1_PERIOD_8_RXN_c_p6_MC	0	0	0	0	0	0	0	0	0	0	0	0	0	0	0
1_PERIOD_5_PERIOD_1_PERIOD_9_RXN_c_p1_GC	0	0	0	0	0	0	0	0	0	0	0	0	0	0	0
1_PERIOD_5_PERIOD_1_PERIOD_9_RXN_c_p1_MC	0	0	0	0	0	0	0	0	0	0	0	0	0	0	0
1_PERIOD_5_PERIOD_1_PERIOD_9_RXN_c_p2_GC	0	0	0	0	0	0	0	0	0	0	0	0	0	0	0
1_PERIOD_5_PERIOD_1_PERIOD_9_RXN_c_p2_MC	0	0	0	0	0	0	0	0	0	0	0	0	0	0	0
1_PERIOD_5_PERIOD_1_PERIOD_9_RXN_c_p3_GC	0	0	0	0	0	0	0	0	0	0	0	0	0	0	0
1_PERIOD_5_PERIOD_1_PERIOD_9_RXN_c_p3_MC	0	0	0	0	0	0	0	0	0	0	0	0	0	0	0
1_PERIOD_5_PERIOD_1_PERIOD_9_RXN_c_p4_GC	0	0	0	0	0	0	0	0	0	0	0	0	0	0	0
1_PERIOD_5_PERIOD_1_PERIOD_9_RXN_c_p4_MC	0	0	0	0	0	0	0	0	0	0	0	0	0	0	0
1_PERIOD_5_PERIOD_1_PERIOD_9_RXN_c_p5_GC	0	0	0	0	0	0	0	0	0	0	0	0	0	0	0
1_PERIOD_5_PERIOD_1_PERIOD_9_RXN_c_p5_MC	0	0	0	0	0	0	0	0	0	0	0	0	0	0	0
1_PERIOD_5_PERIOD_1_PERIOD_9_RXN_c_p6_GC	0	0	0	0	0	0	0	0	0	0	0	0	0	0	0
1_PERIOD_5_PERIOD_1_PERIOD_9_RXN_c_p6_MC	0	0	0	0	0	0	0	0	0	0	0	0	0	0	0
1_PERIOD_8_PERIOD_4_PERIOD_9_RXN_p_p1_GC	0	0	0	0	0	0	0	0	0	0	0	0	0	0	0
1_PERIOD_8_PERIOD_4_PERIOD_9_RXN_p_p1_MC	0	0	0	0	0	0	0	0	0	0	0	0	0	0	0
1_PERIOD_8_PERIOD_4_PERIOD_9_RXN_p_p2_GC	0	0	0	0	0	0	0	0	0	0	0	0	0	0	0
1_PERIOD_8_PERIOD_4_PERIOD_9_RXN_p_p2_MC	0.000867485	0.000867485	0.000867485	0.000867485	0.000867485	0.000867485	0.000867485	0.000867485	0.000867485	0.000867485	0.000867485	0.000867485	0.000867485	0.000867485	0.000867485
1_PERIOD_8_PERIOD_4_PERIOD_9_RXN_p_p3_GC	0	0	0	0	0	0	0	0	0	0	0	0	0	0	0
1_PERIOD_8_PERIOD_4_PERIOD_9_RXN_p_p3_MC	0	0	0	0	0	0	0	0	0	0	0	0	0	0	0
1_PERIOD_8_PERIOD_4_PERIOD_9_RXN_p_p4_GC	0	0	0	0	0	0	0	0	0	0	0	0	0	0	0
1_PERIOD_8_PERIOD_4_PERIOD_9_RXN_p_p4_MC	0	0	0	0	0	0	0	0	0	0	0	0	0	0	0
1_PERIOD_8_PERIOD_4_PERIOD_9_RXN_p_p5_GC	0	0	0	0	0	0	0	0	0	0	0	0	0	0	0
1_PERIOD_8_PERIOD_4_PERIOD_9_RXN_p_p5_MC	0	0	0	0	0	0	0	0	0	0	0	0	0	0	0
1_PERIOD_8_PERIOD_4_PERIOD_9_RXN_p_p6_GC	0	0	0	0	0	0	0	0	0	0	0	0	0	0	0
1_PERIOD_8_PERIOD_4_PERIOD_9_RXN_p_p6_MC	0	0	0	0	0	0	0	0	0	0	0	0	0	0	0
1_PERIOD_8_PERIOD_5_PERIOD_1_RXN_m_p1_GC	0	0	0	0	0	0	0	0	0	0	0	0	0	0	0
1_PERIOD_8_PERIOD_5_PERIOD_1_RXN_m_p1_MC	0	0	0	0	0	0	0	0	0	0	0	0	0	0	0
1_PERIOD_8_PERIOD_5_PERIOD_1_RXN_m_p2_GC	0	0	0	0	0	0	0	0	0	0	0	0	0	0	0
1_PERIOD_8_PERIOD_5_PERIOD_1_RXN_m_p2_MC	0	0	0	0	0	0	0	0	0	0	0	0	0	0	0
1_PERIOD_8_PERIOD_5_PERIOD_1_RXN_m_p3_GC	0	0	0	0	0	0	0	0	0	0	0	0	0	0	0
1_PERIOD_8_PERIOD_5_PERIOD_1_RXN_m_p3_MC	0	0	0	0	0	0	0	0	0	0	0	0	0	0	0
1_PERIOD_8_PERIOD_5_PERIOD_1_RXN_m_p4_GC	0	0	0	0	0	0	0	0	0	0	0	0	0	0	0
1_PERIOD_8_PERIOD_5_PERIOD_1_RXN_m_p4_MC	0	0	0	0	0	0	0	0	0	0	0	0	0	0	0
1_PERIOD_8_PERIOD_5_PERIOD_1_RXN_m_p5_GC	0	0	0	0	0	0	0	0	0	0	0	0	0	0	0
1_PERIOD_8_PERIOD_5_PERIOD_1_RXN_m_p5_MC	0	0	0	0	0	0	0	0	0	0	0	0	0	0	0
1_PERIOD_8_PERIOD_5_PERIOD_1_RXN_m_p6_GC	0	0	0	0	0	0	0	0	0	0	0	0	0	0	0
1_PERIOD_8_PERIOD_5_PERIOD_1_RXN_m_p6_MC	0	0	0	0	0	0	0	0	0	0	0	0	0	0	0
1_PERIOD_8_PERIOD_5_PERIOD_1_RXN_p_p1_GC	0	0	0	0	0	0	0	0	0	0	0	0	0	0	0
1_PERIOD_8_PERIOD_5_PERIOD_1_RXN_p_p1_MC	0	0	0	0	0	0	0	0	0	0	0	0	0	0	0
1_PERIOD_8_PERIOD_5_PERIOD_1_RXN_p_p2_GC	0	0	0	0	0	0	0	0	0	0	0	0	0	0	0
1_PERIOD_8_PERIOD_5_PERIOD_1_RXN_p_p2_MC	0	0	0	0	0	0	0	0	0	0	0	0	0	0	0
1_PERIOD_8_PERIOD_5_PERIOD_1_RXN_p_p3_GC	0	0	0	0	0	0	0	0	0	0	0	0	0	0	0
1_PERIOD_8_PERIOD_5_PERIOD_1_RXN_p_p3_MC	0	0	0	0	0	0	0	0	0	0	0	0	0	0	0
1_PERIOD_8_PERIOD_5_PERIOD_1_RXN_p_p4_GC	0	0	0	0	0	0	0	0	0	0	0	0	0	0	0
1_PERIOD_8_PERIOD_5_PERIOD_1_RXN_p_p4_MC	0	0	0	0	0	0	0	0	0	0	0	0	0	0	0
1_PERIOD_8_PERIOD_5_PERIOD_1_RXN_p_p5_GC	0	0	0	0	0	0	0	0	0	0	0	0	0	0	0
1_PERIOD_8_PERIOD_5_PERIOD_1_RXN_p_p5_MC	0	0	0	0	0	0	0	0	0	0	0	0	0	0	0
1_PERIOD_8_PERIOD_5_PERIOD_1_RXN_p_p6_GC	0	0	0	0	0	0	0	0	0	0	0	0	0	0	0
1_PERIOD_8_PERIOD_5_PERIOD_1_RXN_p_p6_MC	0	0	0	0	0	0	0	0	0	0	0	0	0	0	0
2KETO_3METHYLVALERATE_RXN_m_p1_GC	0	0	0	0	0	0	0	0	0	0	0	0	0	0	0
2KETO_3METHYLVALERATE_RXN_m_p1_MC	0	0	0	0	0	0	0	0	0	0	0	0	0	0	0
2KETO_3METHYLVALERATE_RXN_m_p2_GC	0	0	0	0	0	0	0	0	0	0	0	0	0	0	0
2KETO_3METHYLVALERATE_RXN_m_p2_MC	0	0	0	0	0	0	0	0	0	0	0	0	0	0	0
2KETO_3METHYLVALERATE_RXN_m_p3_GC	0	0	0	0	0	0	0	0	0	0	0	0	0	0	0
2KETO_3METHYLVALERATE_RXN_m_p3_MC	0	0	0	0	0	0	0	0	0	0	0	0	0	0	0
2KETO_3METHYLVALERATE_RXN_m_p4_GC	0	0	0	0	0	0	0	0	0	0	0	0	0	0	0
2KETO_3METHYLVALERATE_RXN_m_p4_MC	0	0	0	0	0	0	0	0	0	0	0	0	0	0	0
2KETO_3METHYLVALERATE_RXN_m_p5_GC	0	0	0	0	0	0	0	0	0	0	0	0	0	0	0
2KETO_3METHYLVALERATE_RXN_m_p5_MC	0	0	0	0	0	0	0	0	0	0	0	0	0	0	0
2KETO_3METHYLVALERATE_RXN_m_p6_GC	0	0	0	0	0	0	0	0	0	0	0	0	0	0	0
2KETO_3METHYLVALERATE_RXN_m_p6_MC	0	0	0	0	0	0	0	0	0	0	0	0	0	0	0
2KETO_4METHYL_PENTANOATE_DEHYDROG_RXN_m_p1_GC	0	0	0	0	0	0	0	0	0	0	0	0	0	0	0
2KETO_4METHYL_PENTANOATE_DEHYDROG_RXN_m_p1_MC	0	0	0	0	0	0	0	0	0	0	0	0	0	0	0
2KETO_4METHYL_PENTANOATE_DEHYDROG_RXN_m_p2_GC	0	0	0	0	0	0	0	0	0	0	0	0	0	0	0
2KETO_4METHYL_PENTANOATE_DEHYDROG_RXN_m_p2_MC	0	0	0	0	0	0	0	0	0	0	0	0	0	0	0
2KETO_4METHYL_PENTANOATE_DEHYDROG_RXN_m_p3_GC	0	0	0	0	0	0	0	0	0	0	0	0	0	0	0
2KETO_4METHYL_PENTANOATE_DEHYDROG_RXN_m_p3_MC	0	0	0	0	0	0	0	0	0	0	0	0	0	0	0
2KETO_4METHYL_PENTANOATE_DEHYDROG_RXN_m_p4_GC	0	0	0	0	0	0	0	0	0	0	0	0	0	0	0
2KETO_4METHYL_PENTANOATE_DEHYDROG_RXN_m_p4_MC	0	0	0	0	0	0	0	0	0	0	0	0	0	0	0
2KETO_4METHYL_PENTANOATE_DEHYDROG_RXN_m_p5_GC	0	0	0	0	0	0	0	0	0	0	0	0	0	0	0
2KETO_4METHYL_PENTANOATE_DEHYDROG_RXN_m_p5_MC	0	0	0	0	0	0	0	0	0	0	0	0	0	0	0
2KETO_4METHYL_PENTANOATE_DEHYDROG_RXN_m_p6_GC	0	0	0	0	0	0	0	0	0	0	0	0	0	0	0
2KETO_4METHYL_PENTANOATE_DEHYDROG_RXN_m_p6_MC	0	0	0	0	0	0	0	0	0	0	0	0	0	0	0
2KG_ACONITATE_mc_p1_GC	0	0	0	0	0	0	0	0	0	0	0	0	0	0	0
2KG_ACONITATE_mc_p1_MC	0	0	0	0	0	0	0	0	0	0	0	0	0	0	0
2KG_ACONITATE_mc_p2_GC	0	2.25459	0	4.98215	1.4767	1.23525	1.18212	5.94946	1.0448	0	0	6.33567	0	0	0
2KG_ACONITATE_mc_p2_MC	0	0	0	0.052518	0	0.052518	0	0	0.132925	0	0.575546	0	0	0	0.787037
2KG_ACONITATE_mc_p3_GC	0	0	0	0	0	0	0	0	0	0	0	0	0	0	0
2KG_ACONITATE_mc_p3_MC	0	0	0	0	0	0	0	0	0	0	0	0	0	0	0.0787037
2KG_ACONITATE_mc_p4_GC	0	0	0	0	0	0.0138428	0	0	0	0	0	0	0	0	0
2KG_ACONITATE_mc_p4_MC	0	0	0	0	0	0	0	0	0	0	0	0	0	0	0
2KG_ACONITATE_mc_p5_GC	3.0138	0	0	0	0.677108	0.443614	0	0	0	0	0	0	0	0	0
2KG_ACONITATE_mc_p5_MC	0.344547	0	0	0	0	0	0	0	0	0	0	0	0	0	0
2KG_ACONITATE_mc_p6_GC	0	0	0	0	0	0	0	0	0	0	0	0	0	0	0
2KG_ACONITATE_mc_p6_MC	0.0344335	0.0345984	0	0	0	0	0	0	0	0	0	0	0	0	0
2KG_CIT_mc_p1_GC	0	0	0	0	0	0	0	0	0	0	0	0	0	0	0
2KG_CIT_mc_p1_MC	0	0	0	0	0	0	0	0	0	0	0	0	0	0	0
2KG_CIT_mc_p2_GC	0	0	0	0	0	0	0	0	0	0	0	0	0	0	0
2KG_CIT_mc_p2_MC	0	0	0	0	0	0	0	0	0	0	0	0	0	0	0
2KG_CIT_mc_p3_GC	0	0	0	0	0	0	0	0	0	0	0	0	0	0	0
2KG_CIT_mc_p3_MC	0	0	0	0	0	0	0	0	0	0	0	0	0	0	0
2KG_CIT_mc_p4_GC	0	0	0	0	0	0	0	0	0	0	0	0	0	0	0
2KG_CIT_mc_p4_MC	0	0	0	0	0	0	-0.00200556	0	-0.0020058	0	-0.00425902	0	0	-0.00220457	0
2KG_CIT_mc_p5_GC	0	0	0	0	0	0	0	0	0	0	0	0	0	0	0
2KG_CIT_mc_p5_MC	0	0	0	0	0	0	0	-0.0325531	-0.00128579	0	0	-0.000230801	0	-0.000230801	-0.000230801
2KG_CIT_mc_p6_GC	0	0	0	0	0	0	0	0	0	0	0	0	0	0	0
2KG_CIT_mc_p6_MC	0	0	0	0	0	0	0	0	0	0	0	0	0	0	0
2KG_ISOCITRATE_mc_p1_GC	0.449208	0.658095	0	0.658095	0	0	0	0.658095	0.658095	0	0.658095	0	0.658095	0.631783	0
2KG_ISOCITRATE_mc_p1_MC	0	0.0787037	0	0.0787037	0	0.0787037	0.0787037	0	0	0	0.0787037	0	0.0787037	0.0787037	0
2KG_ISOCITRATE_mc_p2_GC	6.58095	4.32635	2.82438	0	0	0.578412	0.576852	0.63149	0.571727	0.521827	0	0.245278	0	0	0
2KG_ISOCITRATE_mc_p2_MC	0.734854	0	0.734519	0.733868	0	0.734519	0	0.718929	0	0	0.211491	0	0	0	0
2KG_ISOCITRATE_mc_p3_GC	0	0.658095	0	0	0.658095	0.3243	0.658095	0	0	0.470146	0.658095	0	0.485312	0	0.526978
2KG_ISOCITRATE_mc_p3_MC	0	0	0	0	0.0787037	0	0	0.0769189	0.0751341	0	0.0769189	0.0751341	0.0787037	0	0
2KG_ISOCITRATE_mc_p4_GC	0	0	0.150513	0.588305	0	0.0952671	0.658095	0	0.658095	0.658095	0	0	0	0.658095	0
2KG_ISOCITRATE_mc_p4_MC	0.0396136	0.0387848	0.0385569	0.0270156	0.0271602	0.0271602	0	0	0	0	0	0	0	0	0
2KG_ISOCITRATE_mc_p5_GC	0	0	0	5.43675	0.966108	1.08887	6.13634	6.1064	1.50483	0	6.29131	0	0	6.58095	2.19526
2KG_ISOCITRATE_mc_p5_MC	0	0.34614	0.345323	0	0.189748	0	0.049301	0	-0.0878853	0	0	0	0	0	0
2KG_ISOCITRATE_mc_p6_GC	0	0.13461	0	0.658095	0.13461	0	0.658095	0.658095	0	0	0.658095	0.658095	0.658095	0	0
2KG_ISOCITRATE_mc_p6_MC	0	0	0	0	0	0.0120035	0	0	0	0	0	0	0	0	0
2KG_MAL_mc_p1_GC	0	0	0.658095	0	0.658095	0.658095	0.658095	0	0	0.658095	0	0.658095	0	0	0.658095
2KG_MAL_mc_p1_MC	0.0787037	0	0.0787037	0	0.0787037	0	0	0.0787037	0.0787037	0.0787037	0	0.0787037	0	0	0.0787037
2KG_MAL_mc_p2_GC	0	0	0	0	5.10425	4.76728	4.82198	0	4.96441	0	0.411431	0	0	0	0
2KG_MAL_mc_p2_MC	0.0521831	0.787037	0.052518	0	0.787037	0	0.787037	0.0543028	0.654112	0.787037	0	0.787037	0	0	0
2KG_MAL_mc_p3_GC	0.204744	0	0.658095	0.658095	0	0.333795	0	0.658095	0.658095	0.187949	0	0.533258	0.171071	0.658095	0.131117
2KG_MAL_mc_p3_MC	0.0787037	0.0787037	0.0787037	0.0787037	0	0.0787037	0.0769189	0	0.00178479	0.0769189	0	0.00178479	0	0.0787037	0
2KG_MAL_mc_p4_GC	0.299915	0.644326	0.414815	0	0.620417	0.535142	0	0.658095	0	0	0.658095	0.658095	0.658095	0	0.658095
2KG_MAL_mc_p4_MC	0	0	0	0	0	0	0	0	0	0	0	0	0	0	0
2KG_MAL_mc_p5_GC	0	3.41222	4.57793	0	4.26062	4.60485	0	0	4.65604	6.20806	0	6.53486	6.58095	0	4.38569
2KG_MAL_mc_p5_MC	0	0	0	0.333874	0	0.108061	0	0	0	0	0	0	0	0	0
2KG_MAL_mc_p6_GC	0.303008	0.523484	0.658095	0	0.523484	0.658095	0	0	0.658095	0.658095	0	0	0	0.487976	0.520852
2KG_MAL_mc_p6_MC	0	0	0.0346054	0.0120035	0.0120035	0	0.00638741	0	0	0	0	0	0	0	0
2KG_MAL_pc_p1_GC	0	0	0	0	0	0	0	0	0	0	0	0	0	0	0
2KG_MAL_pc_p1_MC	-0.0740342	-0.0678367	-0.0622816	-0.0557049	-0.0543808	-0.0519807	-0.050249	-0.0480921	-0.0464074	-0.0448893	-0.0434501	-0.0420586	-0.0406938	-0.0344219	-0.0603995
2KG_MAL_pc_p2_GC	-0.767852	-2.21543	-3.02588	-3.73161	-4.1447	-4.35338	-4.30849	-4.22767	-4.22982	-4.22702	-4.26715	-4.34583	-4.48457	-4.93331	-4.97531
2KG_MAL_pc_p2_MC	-2.61775	-2.42242	-2.24642	-2.11374	-2.02927	-1.98374	-1.94545	-1.91856	-1.91819	-2.02948	-2.07569	-2.12367	-2.17294	-2.1949	-2.38051
2KG_MAL_pc_p3_GC	0	0	0	0	0	0	0	0	0	0	0	0	0	0	0
2KG_MAL_pc_p3_MC	-0.0358313	-0.0326473	-0.0297846	-0.0281182	-0.0280138	-0.0279144	-0.0278329	-0.0280304	-0.0283788	-0.0287709	-0.02916	-0.0295392	-0.0299722	-0.0302309	-0.064817
2KG_MAL_pc_p4_GC	0	0	0	0	0	0	0	0	0	0	0	0	0	0	0
2KG_MAL_pc_p4_MC	0.000620977	0.00131881	0.000740431	0.000878938	0.000878938	0.000878938	0.000589102	0.000589172	0.000589172	0.00125102	0.00125102	0.00125102	0.00125102	0.00125102	0.00125102
2KG_MAL_pc_p5_GC	0	0	0	0	0	0	0	0	0	0	0	0	0	0	0
2KG_MAL_pc_p5_MC	0.00056481	0	0.000578381	0.000439874	0.000439874	0.000439874	0.00072971	0.00072964	0.00072964	6.77941e-05	6.77941e-05	6.77941e-05	6.77941e-05	6.77941e-05	6.77941e-05
2KG_MAL_pc_p6_GC	0	0	0	0	0	0	0	0	0	0	0	0	0	0	0
2KG_MAL_pc_p6_MC	6.03113e-05	0	0	0	0	0	0	0	0	0	0	0	0	0	0
2KG_OAA_mc_p1_GC	0	0	0	0	0	0	0	0	0	0	0	0	0	0	0
2KG_OAA_mc_p1_MC	0	0	0	0	0	0	0	0	0	0	0	0	0	0	0
2KG_OAA_mc_p2_GC	0	0	0	0	0	0	0	0	0	0	0	0	0	0	0
2KG_OAA_mc_p2_MC	0	0	0	0	0	0	0	0	0	0	0	0	0	0	0
2KG_OAA_mc_p3_GC	0	0	0	0	0	0	0	0	0	0	0	0	0	0	0
2KG_OAA_mc_p3_MC	0	0	0	0	0	0	0	0	0	0	0	0	0	0	0
2KG_OAA_mc_p4_GC	0	0	0	0	0	0	0	0	0	0	0	0	0	0	0
2KG_OAA_mc_p4_MC	0	0	0	0	0	0	0	-0.0020058	0	-0.00425902	0	-0.00425902	-0.00425902	0	-0.00425902
2KG_OAA_mc_p5_GC	0	0	0	0	0	0	0	0	0	0	0	0	0	0	0
2KG_OAA_mc_p5_MC	0	0	0	0	0	0	0	0	0	0	-0.000230801	0	-0.000230801	0	0
2KG_OAA_mc_p6_GC	0	0	0	0	0	0	0	0	0	0	0	0	0	0.170119	0
2KG_OAA_mc_p6_MC	0	0	0	0	0	0	0	0	0	0	0	0	0	0	0
2KG_SUC_mc_p1_GC	0	0	0	0	0	0	0	0	0	0	0	0	0	0	0
2KG_SUC_mc_p1_MC	0	0	0	0	0	0	0	0	0	0	0	0	0	0	0
2KG_SUC_mc_p2_GC	0	0	3.75656	1.5988	0	0	0	0	0	6.05912	6.16952	0	6.58095	6.58095	6.58095
2KG_SUC_mc_p2_MC	0	0	0	0.000650614	0	0	0	0.0138052	0	0	0	0	0.787037	0.787037	0
2KG_SUC_mc_p3_GC	0	0	0	0	0	0	0	0	0	0	0	0	0	0	0
2KG_SUC_mc_p3_MC	0	0	0	0	0	0	0	0	0	0	0	0	0	0	0
2KG_SUC_mc_p4_GC	0	0	0	0	0	0	0	0	0	0	0	0	0	0	0
2KG_SUC_mc_p4_MC	0	0	0	0.000144537	0	0	0	0	0	0	0	0	0	0	0
2KG_SUC_mc_p5_GC	0	0	0	0	0	0	0	0	0	0	0	0	0	0	0
2KG_SUC_mc_p5_MC	0	0	0	0	0	7.23348e-05	0	0	0	0	0	0	0	0	0
2KG_SUC_mc_p6_GC	0	0	0	0	0	0	0	0	0	0	0	0	0	0	0
2KG_SUC_mc_p6_MC	4.95893e-06	0	0	0	0	0	0	0	0	0	0	0	0	0	0
2K_ADIPATE_mc_p1_GC	0	0	0	0	0	0	0	0	0	0	0	0	0	0	0
2K_ADIPATE_mc_p1_MC	0	0	0	0	0	0	0	0	0	0	0	0	0	0	0
2K_ADIPATE_mc_p2_GC	0	0	0	0	0	0	0	0	0	0	0	0	0	0	0
2K_ADIPATE_mc_p2_MC	0	0	0	0	0	0	0	0	0	0	0	0	0	0	0
2K_ADIPATE_mc_p3_GC	0	0	0	0	0	0	0	0	0	0	0	0	0	0	0
2K_ADIPATE_mc_p3_MC	0	0	0	0	0	0	0	0	0	0	0	0	0	0	0
2K_ADIPATE_mc_p4_GC	0	0	0	0	0	0	0	0	0	0	0	0	0	0	0
2K_ADIPATE_mc_p4_MC	0	0	0	0	0	0	0	0	0	0	0	0	0	0	0
2K_ADIPATE_mc_p5_GC	0	0	0	0	0	0	0	0	0	0	0	0	0	0	0
2K_ADIPATE_mc_p5_MC	0	0	0	0	0	0	0	0	0	0	0	0	0	0	0
2K_ADIPATE_mc_p6_GC	0	0	0	0	0	0	0	0	0	0	0	0	0	0	0
2K_ADIPATE_mc_p6_MC	0	0	0	0	0	0	0	0	0	0	0	0	0	0	0
2OXOGLUTARATEDEH_RXN_m_p1_GC	0.208887	0	0	0	0	0	0	0	0	0	0	0	0	0.0263115	0
2OXOGLUTARATEDEH_RXN_m_p1_MC	0	0	0	0	0	0	0	0	0	0	0	0	0	0	0
2OXOGLUTARATEDEH_RXN_m_p2_GC	0	0	0	0	0	0	0	0	0	0	0	0	0	0	0
2OXOGLUTARATEDEH_RXN_m_p2_MC	0	0	0	0	0	0	0	0	0	0	0	0	0	0	0
2OXOGLUTARATEDEH_RXN_m_p3_GC	0.453351	0	0	0	0	0	0	0	0	0	0	0.124837	0.0017116	0	0
2OXOGLUTARATEDEH_RXN_m_p3_MC	0	0	0	0	0	0	0	0	0	0	0	0	0	0	0
2OXOGLUTARATEDEH_RXN_m_p4_GC	0.358179	0.0137688	0.0927661	0.0697891	0.0376773	0.0138428	0	0	0	0	0	0	0	0	0
2OXOGLUTARATEDEH_RXN_m_p4_MC	0.02872	0.0282612	0.0295639	0.0418518	0.0418518	0.0418518	0.0742134	0.0744787	0.0744787	0.0697325	0.0697325	0.0697325	0.0697325	0.0697325	0.0697325
2OXOGLUTARATEDEH_RXN_m_p5_GC	3.56715	3.16872	2.00302	1.1442	0.677108	0.443614	0.444609	0.47455	0.420076	0.372883	0.289635	0.0460842	0	0	0
2OXOGLUTARATEDEH_RXN_m_p5_MC	0.438848	0.438276	0.438019	0.448313	0.592439	0.674054	0.72969	0.812743	0.86969	0.78632	0.786551	0.786551	0.786551	0.786551	0.786551
2OXOGLUTARATEDEH_RXN_m_p6_GC	0.355087	0	0	0	0	0	0	0	0	0	0	0	0	0	0.137243
2OXOGLUTARATEDEH_RXN_m_p6_MC	0.0438953	0.0438416	0.0438346	0.0667002	0.0667002	0.0667002	0.0723163	0.0787037	0.0787037	0.0787037	0.0787037	0.0787037	0.0787037	0.0787037	0.0787037
2PGADEHYDRAT_RXN_c_p1_GC	0.18455	0.345724	0.276811	0.340371	0.403932	0.435909	0.436008	0.436106	0.436205	0.436304	0.436403	0.436502	0.436601	0.410586	-0.0628979
2PGADEHYDRAT_RXN_c_p1_MC	0	0	0.121598	0.260774	0.573511	0.733035	0.881718	1.04888	1.2114	1.37561	1.54118	1.70899	1.88009	2.40818	0.0648056
2PGADEHYDRAT_RXN_c_p2_GC	0	-1.43242	-3.89671	-5.32252	-6.05717	-6.47003	-0.038309	-6.46548	-0.753379	-6.62689	-0.34781	-6.95563	-7.26504	-1.12526	-7.66345
2PGADEHYDRAT_RXN_c_p2_MC	0.0708722	0	-0.073529	-0.955356	-2.83148	-3.97139	-5.31224	-6.65801	-7.96875	-9.14191	-10.3979	-11.6533	-12.909	-14.1599	-14.7681
2PGADEHYDRAT_RXN_c_p3_GC	0	0.693178	0.805342	0.873591	0.740661	0.667589	0.550281	0.519402	0.442884	0.376287	0.456817	0.208653	0.466495	0.500863	0.262234
2PGADEHYDRAT_RXN_c_p3_MC	0	0	0	0	0	0	0.067445	0	0.0737781	0	0	0.0846178	0	0.0919367	-0.185555
2PGADEHYDRAT_RXN_c_p4_GC	0.333584	1.08428	0.922396	0.969481	1.03528	1.08413	1.06601	1.07302	1.06091	1.05428	1.04166	1.03267	1.02508	0.972612	1.04702
2PGADEHYDRAT_RXN_c_p4_MC	0.0653045	0.0907439	0.116062	0.283867	0.283867	0.283867	0.370081	0.370103	0.370103	0.385778	0.385778	0.385778	0.385778	0.385778	0.385778
2PGADEHYDRAT_RXN_c_p5_GC	3.56715	4.34348	6.61484	8.28824	9.19835	9.65331	9.66268	9.61532	9.73215	9.8348	10.0076	10.4928	10.5977	11.1347	11.7516
2PGADEHYDRAT_RXN_c_p5_MC	0.436165	0.437466	0.437817	0.582742	2.45816	3.52016	4.18701	5.26794	6.3382	7.33358	8.37649	9.41623	10.4522	10.6435	10.6861
2PGADEHYDRAT_RXN_c_p6_GC	0.355087	1.04697	1.04697	1.04697	1.04697	1.08908	1.12056	1.15353	1.18791	1.22226	1.25686	1.29158	1.32642	2.45445	2.55322
2PGADEHYDRAT_RXN_c_p6_MC	0.043594	0.0437524	0.0437538	0.351506	0.351506	0.351506	0.816783	1.015	1.21134	1.40776	1.60431	1.80093	1.99761	2.62681	5.99996
2PGADEHYDRAT_RXN_p_p1_GC	0	0	0	0	0	0	0	0	0	0	0	0	0	0	-0.253993
2PGADEHYDRAT_RXN_p_p1_MC	0	0.0729937	0	0.16791	0	0	0	0	0	0	0	0	0	0	0.234412
2PGADEHYDRAT_RXN_p_p2_GC	-0.258804	-1.08037	-0.136667	0	0	0	-6.45699	0	-5.79775	0	-6.41553	0	0	-7.04344	0
2PGADEHYDRAT_RXN_p_p2_MC	0.0298139	0	0	0	0	0	0	0	0	0	0	0	0	0	0
2PGADEHYDRAT_RXN_p_p3_GC	0.656259	0.436247	0.219365	0	0	0	0	0	0	0	0	0	0	0	0
2PGADEHYDRAT_RXN_p_p3_MC	0	0	0	0	0	0	0	0.0703978	0	0.0773372	0.0809573	0	0.0885041	0	0
2PGADEHYDRAT_RXN_p_p4_GC	0.104827	0	0	0	0	0	0.108467	0.0921095	0.120366	0.134962	0.0230982	0	0	0	0
2PGADEHYDRAT_RXN_p_p4_MC	0.000269366	0	0.000292396	0	0	0	0	0	0	0	0	0	0	0	0
2PGADEHYDRAT_RXN_p_p5_GC	0	0	0	0	0	0	0	0	0	0	0	0	0	0	0
2PGADEHYDRAT_RXN_p_p5_MC	0	0	0	0	0	0	0	0	0	0	0	0	0	0	0
2PGADEHYDRAT_RXN_p_p6_GC	0	0	0	0	0	0	0	0	0	0	0	0	0	0	0
2PGADEHYDRAT_RXN_p_p6_MC	2.1578e-05	0	0	0	0	0	0	0	0	0	0	0	0	0	0
2TRANSKETO_RXN_p_p1_GC	0.18455	0.219365	0.2164	0.194468	0.177558	0.168429	0.169672	0.172567	0.17144	0.170574	0.16762	0.162782	0.154737	0.119321	0
2TRANSKETO_RXN_p_p1_MC	-0.197424	-0.1903	-0.18388	-0.172658	-0.176555	-0.173352	-0.172013	-0.168874	-0.167055	-0.165554	-0.164081	-0.162539	-0.160857	-0.139104	-0.247638
2TRANSKETO_RXN_p_p2_GC	-2.0476	-3.0525	-3.38816	-3.84507	-4.27934	-4.50922	-4.47222	-4.39968	-4.41046	-4.41628	-4.46509	-4.55249	-4.71108	-5.23016	-5.03096
2TRANSKETO_RXN_p_p2_MC	-6.77336	-6.57685	-6.40192	-6.30865	-6.33365	-6.35387	-6.39088	-6.43688	-6.48059	-6.51472	-6.55727	-6.60136	-6.6465	-6.67917	-6.83816
2TRANSKETO_RXN_p_p3_GC	0.143806	0.219365	0.219365	0.219365	0.219365	0.219365	0.219365	0.219365	0.219365	0.219365	0.219365	0.198559	0.21908	0.219365	0.219365
2TRANSKETO_RXN_p_p3_MC	-0.0955502	-0.0915842	-0.0879357	-0.0871528	-0.0909512	-0.0930925	-0.0952779	-0.0984282	-0.102157	-0.106108	-0.110117	-0.114157	-0.118476	-0.122168	-0.101758
2TRANSKETO_RXN_p_p4_GC	0.269351	0.326753	0.313586	0.317416	0.322768	0.32674	0.329047	0.329047	0.329047	0.329047	0.329047	0.329047	0.329047	0.329047	0.329047
2TRANSKETO_RXN_p_p4_MC	0.0318751	0.0332303	0.0330232	0.0312154	0.0312154	0.0312154	0.0262047	0.0262047	0.0262047	0.0261711	0.0261711	0.0261711	0.0261711	0.0261711	0.0261711
2TRANSKETO_RXN_p_p5_GC	2.69595	2.76235	2.95664	3.09977	3.17762	3.21654	3.21637	3.21138	3.22046	3.22833	3.2422	3.28279	3.29047	3.17214	3.04374
2TRANSKETO_RXN_p_p5_MC	0.319864	0.320171	0.320205	0.318219	0.294198	0.280595	0.27094	0.257097	0.247661	0.262381	0.262342	0.262342	0.262342	0.262342	0.262342
2TRANSKETO_RXN_p_p6_GC	0.269866	0.329047	0.329047	0.329047	0.329047	0.329047	0.329047	0.329047	0.329047	0.329047	0.329047	0.329047	0.329047	0.128209	0.306173
2TRANSKETO_RXN_p_p6_MC	0.0319831	0.0320158	0.0320156	0.0282351	0.0282351	0.0282351	0.0272991	0.0262346	0.0262346	0.0262346	0.0262346	0.0262346	0.0262346	0.0262346	0.0262346
2_AMINOADIPATE_AMINOTRANSFERASE_RXN_c_p1_GC	0	0	0	0	0	0	0	0	0	0	0	0	0	0	0
2_AMINOADIPATE_AMINOTRANSFERASE_RXN_c_p1_MC	0	0	0	0	0	0	0	0	0	0	0	0	0	0	0
2_AMINOADIPATE_AMINOTRANSFERASE_RXN_c_p2_GC	0	0	0	0	0	0	0	0	0	0	0	0	0	0	0
2_AMINOADIPATE_AMINOTRANSFERASE_RXN_c_p2_MC	0	0	0	0	0	0	0	0	0	0	0	0	0	0	0
2_AMINOADIPATE_AMINOTRANSFERASE_RXN_c_p3_GC	0	0	0	0	0	0	0	0	0	0	0	0	0	0	0
2_AMINOADIPATE_AMINOTRANSFERASE_RXN_c_p3_MC	0	0	0	0	0	0	0	0	0	0	0	0	0	0	0
2_AMINOADIPATE_AMINOTRANSFERASE_RXN_c_p4_GC	0	0	0	0	0	0	0	0	0	0	0	0	0	0	0
2_AMINOADIPATE_AMINOTRANSFERASE_RXN_c_p4_MC	0	0	0	0	0	0	0	0	0	0	0	0	0	0	0
2_AMINOADIPATE_AMINOTRANSFERASE_RXN_c_p5_GC	0	0	0	0	0	0	0	0	0	0	0	0	0	0	0
2_AMINOADIPATE_AMINOTRANSFERASE_RXN_c_p5_MC	0	0	0	0	0	0	0	0	0	0	0	0	0	0	0
2_AMINOADIPATE_AMINOTRANSFERASE_RXN_c_p6_GC	0	0	0	0	0	0	0	0	0	0	0	0	0	0	0
2_AMINOADIPATE_AMINOTRANSFERASE_RXN_c_p6_MC	0	0	0	0	0	0	0	0	0	0	0	0	0	0	0
2_ISOPROPYLMALATESYN_RXN_p_p1_GC	0	0	0	0	0	0	0	0	0	0	0	0	0	0	0
2_ISOPROPYLMALATESYN_RXN_p_p1_MC	0	0	0	0	0	0	0	0	0	0	0	0	0	0	0
2_ISOPROPYLMALATESYN_RXN_p_p2_GC	0	0	0	0	0	0	0	0	0	0	0	0	0	0	0
2_ISOPROPYLMALATESYN_RXN_p_p2_MC	0.00160016	0.00160016	0.00160016	0.00213354	0.00213354	0.00213354	0.00213354	0.00213354	0.00213354	0.00213354	0.00213354	0.00213354	0.00213354	0.00213354	0.00160016
2_ISOPROPYLMALATESYN_RXN_p_p3_GC	0	0	0	0	0	0	0	0	0	0	0	0	0	0	0
2_ISOPROPYLMALATESYN_RXN_p_p3_MC	0	0	0	0	0	0	0	0	0	0	0	0	0	0	0.000533386
2_ISOPROPYLMALATESYN_RXN_p_p4_GC	0	0	0	0	0	0	0	0	0	0	0	0	0	0	0
2_ISOPROPYLMALATESYN_RXN_p_p4_MC	0.000269366	0.000457188	0.000292396	0	0	0	0	0	0	0	0	0	0	0	0
2_ISOPROPYLMALATESYN_RXN_p_p5_GC	0	0	0	0	0	0	0	0	0	0	0	0	0	0	0
2_ISOPROPYLMALATESYN_RXN_p_p5_MC	0.000242442	7.6198e-05	0.000232544	0	0	0	0	0	0	0	0	0	0	0	0
2_ISOPROPYLMALATESYN_RXN_p_p6_GC	0	0	0	0	0	0	0	0	0	0	0	0	0	0	0
2_ISOPROPYLMALATESYN_RXN_p_p6_MC	2.1578e-05	0	8.44623e-06	0	0	0	0	0	0	0	0	0	0	0	0
2_KETOGLUTARATE_xc_p1_GC	0	0	0	0	0	0	0	0	0	0	0	0	0	0	0
2_KETOGLUTARATE_xc_p1_MC	0.0740342	0.0678367	0.0622816	0.0557049	0.0543808	0.0519807	0.050249	0.0480921	0.0464074	0.0448893	0.0434501	0.0420586	0.0406938	0.0344219	0.0603995
2_KETOGLUTARATE_xc_p2_GC	0.767852	2.21543	3.02588	3.73161	4.1447	4.35338	4.30849	4.22767	4.22982	4.22702	4.26715	4.34583	4.48457	4.93331	4.97531
2_KETOGLUTARATE_xc_p2_MC	2.54271	2.34722	2.17122	2.03801	1.95354	1.908	1.86972	1.84282	1.84246	1.95375	1.99996	2.04794	2.09721	2.11917	2.30591
2_KETOGLUTARATE_xc_p3_GC	0	0	0	0	0	0	0	0	0	0	0	0	0	0	0
2_KETOGLUTARATE_xc_p3_MC	0.0358313	0.0326473	0.0297846	0.0281182	0.0280138	0.0279144	0.0278329	0.0280304	0.0283788	0.0287709	0.02916	0.0295392	0.0299722	0.0302309	0.0636886
2_KETOGLUTARATE_xc_p4_GC	0	0	0	0	0	0	0	0	0	0	0	0	0	0	0
2_KETOGLUTARATE_xc_p4_MC	0	0	0	0	0	0	0	0	0	0	0	0	0	0	0
2_KETOGLUTARATE_xc_p5_GC	0	0	0	0	0	0	0	0	0	0	0	0	0	0	0
2_KETOGLUTARATE_xc_p5_MC	0	0	0	0	0	0	0	0	0	0	0	0	0	0	0
2_KETOGLUTARATE_xc_p6_GC	0	0	0	0	0	0	0	0	0	0	0	0	0	0	0
2_KETOGLUTARATE_xc_p6_MC	0	0	0	0	0	0	0	0	0	0	0	0	0	0	0
2_KETO_ADIPATE_DEHYDROG_RXN_m_p1_GC	0	0	0	0	0	0	0	0	0	0	0	0	0	0	0
2_KETO_ADIPATE_DEHYDROG_RXN_m_p1_MC	0	0	0	0	0	0	0	0	0	0	0	0	0	0	0
2_KETO_ADIPATE_DEHYDROG_RXN_m_p2_GC	0	0	0	0	0	0	0	0	0	0	0	0	0	0	0
2_KETO_ADIPATE_DEHYDROG_RXN_m_p2_MC	0	0	0	0	0	0	0	0	0	0	0	0	0	0	0
2_KETO_ADIPATE_DEHYDROG_RXN_m_p3_GC	0	0	0	0	0	0	0	0	0	0	0	0	0	0	0
2_KETO_ADIPATE_DEHYDROG_RXN_m_p3_MC	0	0	0	0	0	0	0	0	0	0	0	0	0	0	0
2_KETO_ADIPATE_DEHYDROG_RXN_m_p4_GC	0	0	0	0	0	0	0	0	0	0	0	0	0	0	0
2_KETO_ADIPATE_DEHYDROG_RXN_m_p4_MC	0	0	0	0	0	0	0	0	0	0	0	0	0	0	0
2_KETO_ADIPATE_DEHYDROG_RXN_m_p5_GC	0	0	0	0	0	0	0	0	0	0	0	0	0	0	0
2_KETO_ADIPATE_DEHYDROG_RXN_m_p5_MC	0	0	0	0	0	0	0	0	0	0	0	0	0	0	0
2_KETO_ADIPATE_DEHYDROG_RXN_m_p6_GC	0	0	0	0	0	0	0	0	0	0	0	0	0	0	0
2_KETO_ADIPATE_DEHYDROG_RXN_m_p6_MC	0	0	0	0	0	0	0	0	0	0	0	0	0	0	0
2_METHYLACYL_COA_DEHYDROGENASE_RXN_m_p1_GC	0	0	0	0	0	0	0	0	0	0	0	0	0	0	0
2_METHYLACYL_COA_DEHYDROGENASE_RXN_m_p1_MC	0	0	0	0	0	0	0	0	0	0	0	0	0	0	0
2_METHYLACYL_COA_DEHYDROGENASE_RXN_m_p2_GC	0	0	0	0	0	0	0	0	0	0	0	0	0	0	0
2_METHYLACYL_COA_DEHYDROGENASE_RXN_m_p2_MC	0	0	0	0	0	0	0	0	0	0	0	0	0	0	0
2_METHYLACYL_COA_DEHYDROGENASE_RXN_m_p3_GC	0	0	0	0	0	0	0	0	0	0	0	0	0	0	0
2_METHYLACYL_COA_DEHYDROGENASE_RXN_m_p3_MC	0	0	0	0	0	0	0	0	0	0	0	0	0	0	0
2_METHYLACYL_COA_DEHYDROGENASE_RXN_m_p4_GC	0	0	0	0	0	0	0	0	0	0	0	0	0	0	0
2_METHYLACYL_COA_DEHYDROGENASE_RXN_m_p4_MC	0	0	0	0	0	0	0	0	0	0	0	0	0	0	0
2_METHYLACYL_COA_DEHYDROGENASE_RXN_m_p5_GC	0	0	0	0	0	0	0	0	0	0	0	0	0	0	0
2_METHYLACYL_COA_DEHYDROGENASE_RXN_m_p5_MC	0	0	0	0	0	0	0	0	0	0	0	0	0	0	0
2_METHYLACYL_COA_DEHYDROGENASE_RXN_m_p6_GC	0	0	0	0	0	0	0	0	0	0	0	0	0	0	0
2_METHYLACYL_COA_DEHYDROGENASE_RXN_m_p6_MC	0	0	0	0	0	0	0	0	0	0	0	0	0	0	0
2_METHYL_3_HYDROXY_BUTYRYL_COA_mc_p1_GC	0	0	0	0	0	0	0	0	0	0	0	0	0	0	0
2_METHYL_3_HYDROXY_BUTYRYL_COA_mc_p1_MC	0	0	0	0	0	0	0	0	0	0	0	0	0	0	0
2_METHYL_3_HYDROXY_BUTYRYL_COA_mc_p2_GC	0	0	0	0	0	0	0	0	0	0	0	0	0	0	0
2_METHYL_3_HYDROXY_BUTYRYL_COA_mc_p2_MC	0	0	0	0	0	0	0	0	0	0	0	0	0	0	0
2_METHYL_3_HYDROXY_BUTYRYL_COA_mc_p3_GC	0	0	0	0	0	0	0	0	0	0	0	0	0	0	0
2_METHYL_3_HYDROXY_BUTYRYL_COA_mc_p3_MC	0	0	0	0	0	0	0	0	0	0	0	0	0	0	0
2_METHYL_3_HYDROXY_BUTYRYL_COA_mc_p4_GC	0	0	0	0	0	0	0	0	0	0	0	0	0	0	0
2_METHYL_3_HYDROXY_BUTYRYL_COA_mc_p4_MC	0	0	0	0	0	0	0	0	0	0	0	0	0	0	0
2_METHYL_3_HYDROXY_BUTYRYL_COA_mc_p5_GC	0	0	0	0	0	0	0	0	0	0	0	0	0	0	0
2_METHYL_3_HYDROXY_BUTYRYL_COA_mc_p5_MC	0	0	0	0	0	0	0	0	0	0	0	0	0	0	0
2_METHYL_3_HYDROXY_BUTYRYL_COA_mc_p6_GC	0	0	0	0	0	0	0	0	0	0	0	0	0	0	0
2_METHYL_3_HYDROXY_BUTYRYL_COA_mc_p6_MC	0	0	0	0	0	0	0	0	0	0	0	0	0	0	0
2_METHYL_3_HYDROXY_BUTYRYL_COA_xc_p1_GC	0	0	0	0	0	0	0	0	0	0	0	0	0	0	0
2_METHYL_3_HYDROXY_BUTYRYL_COA_xc_p1_MC	0	0	0	0	0	0	0	0	0	0	0	0	0	0	0
2_METHYL_3_HYDROXY_BUTYRYL_COA_xc_p2_GC	0	0	0	0	0	0	0	0	0	0	0	0	0	0	0
2_METHYL_3_HYDROXY_BUTYRYL_COA_xc_p2_MC	0	0	0	0	0	0	0	0	0	0	0	0	0	0	0
2_METHYL_3_HYDROXY_BUTYRYL_COA_xc_p3_GC	0	0	0	0	0	0	0	0	0	0	0	0	0	0	0
2_METHYL_3_HYDROXY_BUTYRYL_COA_xc_p3_MC	0	0	0	0	0	0	0	0	0	0	0	0	0	0	0
2_METHYL_3_HYDROXY_BUTYRYL_COA_xc_p4_GC	0	0	0	0	0	0	0	0	0	0	0	0	0	0	0
2_METHYL_3_HYDROXY_BUTYRYL_COA_xc_p4_MC	0	0	0	0	0	0	0	0	0	0	0	0	0	0	0
2_METHYL_3_HYDROXY_BUTYRYL_COA_xc_p5_GC	0	0	0	0	0	0	0	0	0	0	0	0	0	0	0
2_METHYL_3_HYDROXY_BUTYRYL_COA_xc_p5_MC	0	0	0	0	0	0	0	0	0	0	0	0	0	0	0
2_METHYL_3_HYDROXY_BUTYRYL_COA_xc_p6_GC	0	0	0	0	0	0	0	0	0	0	0	0	0	0	0
2_METHYL_3_HYDROXY_BUTYRYL_COA_xc_p6_MC	0	0	0	0	0	0	0	0	0	0	0	0	0	0	0
2_METHYL_ACETO_ACETYL_COA_mc_p1_GC	0	0	0	0	0	0	0	0	0	0	0	0	0	0	0
2_METHYL_ACETO_ACETYL_COA_mc_p1_MC	0	0	0	0	0	0	0	0	0	0	0	0	0	0	0
2_METHYL_ACETO_ACETYL_COA_mc_p2_GC	0	0	0	0	0	0	0	0	0	0	0	0	0	0	0
2_METHYL_ACETO_ACETYL_COA_mc_p2_MC	0	0	0	0	0	0	0	0	0	0	0	0	0	0	0
2_METHYL_ACETO_ACETYL_COA_mc_p3_GC	0	0	0	0	0	0	0	0	0	0	0	0	0	0	0
2_METHYL_ACETO_ACETYL_COA_mc_p3_MC	0	0	0	0	0	0	0	0	0	0	0	0	0	0	0
2_METHYL_ACETO_ACETYL_COA_mc_p4_GC	0	0	0	0	0	0	0	0	0	0	0	0	0	0	0
2_METHYL_ACETO_ACETYL_COA_mc_p4_MC	0	0	0	0	0	0	0	0	0	0	0	0	0	0	0
2_METHYL_ACETO_ACETYL_COA_mc_p5_GC	0	0	0	0	0	0	0	0	0	0	0	0	0	0	0
2_METHYL_ACETO_ACETYL_COA_mc_p5_MC	0	0	0	0	0	0	0	0	0	0	0	0	0	0	0
2_METHYL_ACETO_ACETYL_COA_mc_p6_GC	0	0	0	0	0	0	0	0	0	0	0	0	0	0	0
2_METHYL_ACETO_ACETYL_COA_mc_p6_MC	0	0	0	0	0	0	0	0	0	0	0	0	0	0	0
2_METHYL_ACETO_ACETYL_COA_xc_p1_GC	0	0	0	0	0	0	0	0	0	0	0	0	0	0	0
2_METHYL_ACETO_ACETYL_COA_xc_p1_MC	0	0	0	0	0	0	0	0	0	0	0	0	0	0	0
2_METHYL_ACETO_ACETYL_COA_xc_p2_GC	0	0	0	0	0	0	0	0	0	0	0	0	0	0	0
2_METHYL_ACETO_ACETYL_COA_xc_p2_MC	0	0	0	0	0	0	0	0	0	0	0	0	0	0	0
2_METHYL_ACETO_ACETYL_COA_xc_p3_GC	0	0	0	0	0	0	0	0	0	0	0	0	0	0	0
2_METHYL_ACETO_ACETYL_COA_xc_p3_MC	0	0	0	0	0	0	0	0	0	0	0	0	0	0	0
2_METHYL_ACETO_ACETYL_COA_xc_p4_GC	0	0	0	0	0	0	0	0	0	0	0	0	0	0	0
2_METHYL_ACETO_ACETYL_COA_xc_p4_MC	0	0	0	0	0	0	0	0	0	0	0	0	0	0	0
2_METHYL_ACETO_ACETYL_COA_xc_p5_GC	0	0	0	0	0	0	0	0	0	0	0	0	0	0	0
2_METHYL_ACETO_ACETYL_COA_xc_p5_MC	0	0	0	0	0	0	0	0	0	0	0	0	0	0	0
2_METHYL_ACETO_ACETYL_COA_xc_p6_GC	0	0	0	0	0	0	0	0	0	0	0	0	0	0	0
2_METHYL_ACETO_ACETYL_COA_xc_p6_MC	0	0	0	0	0	0	0	0	0	0	0	0	0	0	0
2_PERIOD_1_PERIOD_1_PERIOD_103_RXN_c_p1_GC	0	0	0	0	0	0	0	0	0	0	0	0	0	0	0
2_PERIOD_1_PERIOD_1_PERIOD_103_RXN_c_p1_MC	0	0	0	0	0	0	0	0	0	0	0	0	0	0	0
2_PERIOD_1_PERIOD_1_PERIOD_103_RXN_c_p2_GC	0	0	0	0	0	0	0	0	0	0	0	0	0	0	0
2_PERIOD_1_PERIOD_1_PERIOD_103_RXN_c_p2_MC	0	0	0	0	0	0	0	0	0	0	0	0	0	0	0
2_PERIOD_1_PERIOD_1_PERIOD_103_RXN_c_p3_GC	0	0	0	0	0	0	0	0	0	0	0	0	0	0	0
2_PERIOD_1_PERIOD_1_PERIOD_103_RXN_c_p3_MC	0	0	0	0	0	0	0	0	0	0	0	0	0	0	0
2_PERIOD_1_PERIOD_1_PERIOD_103_RXN_c_p4_GC	0	0	0	0	0	0	0	0	0	0	0	0	0	0	0
2_PERIOD_1_PERIOD_1_PERIOD_103_RXN_c_p4_MC	0	0	0	0	0	0	0	0	0	0	0	0	0	0	0
2_PERIOD_1_PERIOD_1_PERIOD_103_RXN_c_p5_GC	0	0	0	0	0	0	0	0	0	0	0	0	0	0	0
2_PERIOD_1_PERIOD_1_PERIOD_103_RXN_c_p5_MC	0	0	0	0	0	0	0	0	0	0	0	0	0	0	0
2_PERIOD_1_PERIOD_1_PERIOD_103_RXN_c_p6_GC	0	0	0	0	0	0	0	0	0	0	0	0	0	0	0
2_PERIOD_1_PERIOD_1_PERIOD_103_RXN_c_p6_MC	0	0	0	0	0	0	0	0	0	0	0	0	0	0	0
2_PERIOD_3_PERIOD_1_PERIOD_180_RXN_p_p1_GC	0	0	0	0	0	0	0	0	0	0	0	0	0	0	0
2_PERIOD_3_PERIOD_1_PERIOD_180_RXN_p_p1_MC	0	0	0	0	0	0	0	0	0	0	0	0	0	0	0
2_PERIOD_3_PERIOD_1_PERIOD_180_RXN_p_p2_GC	0	0	0	0	0	0	0	0	0	0	0	0	0	0	0
2_PERIOD_3_PERIOD_1_PERIOD_180_RXN_p_p2_MC	0	0	0	0	0	0	0	0	0	0	0	0	0	0	0
2_PERIOD_3_PERIOD_1_PERIOD_180_RXN_p_p3_GC	0	0	0	0	0	0	0	0	0	0	0	0	0	0	0
2_PERIOD_3_PERIOD_1_PERIOD_180_RXN_p_p3_MC	0	0	0	0	0	0	0	0	0	0	0	0	0	0	0
2_PERIOD_3_PERIOD_1_PERIOD_180_RXN_p_p4_GC	0	0	0	0	0	0	0	0	0	0	0	0	0	0	0
2_PERIOD_3_PERIOD_1_PERIOD_180_RXN_p_p4_MC	0	0	0	0	0	0	0	0	0	0	0	0	0	0	0
2_PERIOD_3_PERIOD_1_PERIOD_180_RXN_p_p5_GC	0	0	0	0	0	0	0	0	0	0	0	0	0	0	0
2_PERIOD_3_PERIOD_1_PERIOD_180_RXN_p_p5_MC	0	0	0	0	0	0	0	0	0	0	0	0	0	0	0
2_PERIOD_3_PERIOD_1_PERIOD_180_RXN_p_p6_GC	0	0	0	0	0	0	0	0	0	0	0	0	0	0	0
2_PERIOD_3_PERIOD_1_PERIOD_180_RXN_p_p6_MC	0	0	0	0	0	0	0	0	0	0	0	0	0	0	0
2_PERIOD_4_PERIOD_1_PERIOD_111_RXN_c_p1_GC	0	0	0	0	0	0	0	0	0	0	0	0	0	0	0
2_PERIOD_4_PERIOD_1_PERIOD_111_RXN_c_p1_MC	0	0	0	0	0	0	0	0	0	0	0	0	0	0	0
2_PERIOD_4_PERIOD_1_PERIOD_111_RXN_c_p2_GC	0	0	0	0	0	0	0	0	0	0	0	0	0	0	0
2_PERIOD_4_PERIOD_1_PERIOD_111_RXN_c_p2_MC	0	0	0	0	0	0	0	0	0	0	0	0	0	0	0
2_PERIOD_4_PERIOD_1_PERIOD_111_RXN_c_p3_GC	0	0	0	0	0	0	0	0	0	0	0	0	0	0	0
2_PERIOD_4_PERIOD_1_PERIOD_111_RXN_c_p3_MC	0	0	0	0	0	0	0	0	0	0	0	0	0	0	0
2_PERIOD_4_PERIOD_1_PERIOD_111_RXN_c_p4_GC	0	0	0	0	0	0	0	0	0	0	0	0	0	0	0
2_PERIOD_4_PERIOD_1_PERIOD_111_RXN_c_p4_MC	0	0	0	0	0	0	0	0	0	0	0	0	0	0	0
2_PERIOD_4_PERIOD_1_PERIOD_111_RXN_c_p5_GC	0	0	0	0	0	0	0	0	0	0	0	0	0	0	0
2_PERIOD_4_PERIOD_1_PERIOD_111_RXN_c_p5_MC	0	0	0	0	0	0	0	0	0	0	0	0	0	0	0
2_PERIOD_4_PERIOD_1_PERIOD_111_RXN_c_p6_GC	0	0	0	0	0	0	0	0	0	0	0	0	0	0	0
2_PERIOD_4_PERIOD_1_PERIOD_111_RXN_c_p6_MC	0	0	0	0	0	0	0	0	0	0	0	0	0	0	0
2_PERIOD_5_PERIOD_1_PERIOD_19_RXN_p_p1_GC	0	0	0	0	0	0	0	0	0	0	0	0	0	0	0
2_PERIOD_5_PERIOD_1_PERIOD_19_RXN_p_p1_MC	0	0	0	0	0	0	0	0	0	0	0	0	0	0	0
2_PERIOD_5_PERIOD_1_PERIOD_19_RXN_p_p2_GC	0	0	0	0	0	0	0	0	0	0	0	0	0	0	0
2_PERIOD_5_PERIOD_1_PERIOD_19_RXN_p_p2_MC	0.00677576	0.00677576	0.00677576	0.00677576	0.00677576	0.00677576	0.00677576	0.00677576	0.00677576	0.00677576	0.00677576	0.00677576	0.00677576	0.00677576	0.00666733
2_PERIOD_5_PERIOD_1_PERIOD_19_RXN_p_p3_GC	0	0	0	0	0	0	0	0	0	0	0	0	0	0	0
2_PERIOD_5_PERIOD_1_PERIOD_19_RXN_p_p3_MC	0	0	0	0	0	0	0	0	0	0	0	0	0	0	0.000108436
2_PERIOD_5_PERIOD_1_PERIOD_19_RXN_p_p4_GC	0	0	0	0	0	0	0	0	0	0	0	0	0	0	0
2_PERIOD_5_PERIOD_1_PERIOD_19_RXN_p_p4_MC	0	0	0	0	0	0	0	0	0	0	0	0	0	0	0
2_PERIOD_5_PERIOD_1_PERIOD_19_RXN_p_p5_GC	0	0	0	0	0	0	0	0	0	0	0	0	0	0	0
2_PERIOD_5_PERIOD_1_PERIOD_19_RXN_p_p5_MC	0	0	0	0	0	0	0	0	0	0	0	0	0	0	0
2_PERIOD_5_PERIOD_1_PERIOD_19_RXN_p_p6_GC	0	0	0	0	0	0	0	0	0	0	0	0	0	0	0
2_PERIOD_5_PERIOD_1_PERIOD_19_RXN_p_p6_MC	0	0	0	0	0	0	0	0	0	0	0	0	0	0	0
2_PERIOD_7_PERIOD_1_PERIOD_90_RXN_c_p1_GC	0	0	0	0	0	0	0	0	0	0	0	0	0	0	-0.158446
2_PERIOD_7_PERIOD_1_PERIOD_90_RXN_c_p1_MC	-0.00283662	-0.0247347	-0.0393161	-0.0167936	-0.122785	-0.0200664	0	0	0	0	0	0	0	0	-0.0926018
2_PERIOD_7_PERIOD_1_PERIOD_90_RXN_c_p2_GC	-0.253651	0	0	0	0	0	0	0	0	0	-0.173905	0	0	0	0
2_PERIOD_7_PERIOD_1_PERIOD_90_RXN_c_p2_MC	0	0	0	-0.269633	-2.87484	-4.20131	-4.90939	-5.62562	-6.33543	-7.02854	-7.73091	-8.43288	-9.13462	-9.816	-10.2779
2_PERIOD_7_PERIOD_1_PERIOD_90_RXN_c_p3_GC	0	0	0	0	0	0	0	0	0	0	0	0	0	0	0
2_PERIOD_7_PERIOD_1_PERIOD_90_RXN_c_p3_MC	-0.00283662	-0.00283662	-0.00283662	-0.00283662	-0.00283662	-0.00283662	-0.0269967	-0.0278825	-0.0288966	-0.0299643	-0.0310503	-0.0321485	-0.0293878	-0.0304176	-0.150704
2_PERIOD_7_PERIOD_1_PERIOD_90_RXN_c_p4_GC	0	0	0	0	0	0	0	0	0	0	0	0	0	0	-0.000257143
2_PERIOD_7_PERIOD_1_PERIOD_90_RXN_c_p4_MC	0.0171328	0.029362	0.0419923	0.126729	0.126729	0.126729	0.0849393	0.0849494	0.0849494	0.180377	0.180377	0.180377	0.180377	0.180377	0.180377
2_PERIOD_7_PERIOD_1_PERIOD_90_RXN_c_p5_GC	0	0	0	0	0	0	0	0	0	0	0	0	0	0	0
2_PERIOD_7_PERIOD_1_PERIOD_90_RXN_c_p5_MC	0.0584086	0.0586477	0.0590847	0.0638629	0.0638629	0.0638629	0.105929	0.106188	0.106449	0.0112823	0.0115424	0.0118019	0.0120607	0.0121671	0.0126508
2_PERIOD_7_PERIOD_1_PERIOD_90_RXN_c_p6_GC	0	0	0	0	0	0	0	0	0	0	0	0	0	0	0
2_PERIOD_7_PERIOD_1_PERIOD_90_RXN_c_p6_MC	0.00584391	0.00586831	0.00586913	0	0	0	0	0	0	0	0	0	0	0	0
2_PERIOD_7_PERIOD_7_PERIOD_13_RXN_c_p1_GC	0	0	0	0	0	0	0	0	0	0	0	0	0	0	0
2_PERIOD_7_PERIOD_7_PERIOD_13_RXN_c_p1_MC	0	0	0	0	0	0	0	0	0	0	0	0	0	0	0
2_PERIOD_7_PERIOD_7_PERIOD_13_RXN_c_p2_GC	0	0	0	0	0	0	0	0	0	0	0	0	0	0	0
2_PERIOD_7_PERIOD_7_PERIOD_13_RXN_c_p2_MC	0	0	0	0	0	0	0	0	0	0	0	0	0	0	0
2_PERIOD_7_PERIOD_7_PERIOD_13_RXN_c_p3_GC	0	0	0	0	0	0	0	0	0	0	0	0	0	0	0
2_PERIOD_7_PERIOD_7_PERIOD_13_RXN_c_p3_MC	0	0	0	0	0	0	0	0	0	0	0	0	0	0	0
2_PERIOD_7_PERIOD_7_PERIOD_13_RXN_c_p4_GC	0	0	0	0	0	0	0	0	0	0	0	0	0	0	0
2_PERIOD_7_PERIOD_7_PERIOD_13_RXN_c_p4_MC	0	0	0	0	0	0	0	0	0	0	0	0	0	0	0
2_PERIOD_7_PERIOD_7_PERIOD_13_RXN_c_p5_GC	0	0	0	0	0	0	0	0	0	0	0	0	0	0	0
2_PERIOD_7_PERIOD_7_PERIOD_13_RXN_c_p5_MC	0	0	0	0	0	0	0	0	0	0	0	0	0	0	0
2_PERIOD_7_PERIOD_7_PERIOD_13_RXN_c_p6_GC	0	0	0	0	0	0	0	0	0	0	0	0	0	0	0
2_PERIOD_7_PERIOD_7_PERIOD_13_RXN_c_p6_MC	0	0	0	0	0	0	0	0	0	0	0	0	0	0	0
2_PERIOD_7_PERIOD_7_PERIOD_14_RXN_m_p1_GC	0	0	0	0	0	0	0	0	0	0	0	0	0	0	0
2_PERIOD_7_PERIOD_7_PERIOD_14_RXN_m_p1_MC	0	0	0	0	0	0	0	0	0	0	0	0	0	0	0
2_PERIOD_7_PERIOD_7_PERIOD_14_RXN_m_p2_GC	0	0	0	0	0	0	0	0	0	0	0	0	0	0	0
2_PERIOD_7_PERIOD_7_PERIOD_14_RXN_m_p2_MC	0	0	0	0	0	0	0	0	0	0	0	0	0	0	0
2_PERIOD_7_PERIOD_7_PERIOD_14_RXN_m_p3_GC	0	0	0	0	0	0	0	0	0	0	0	0	0	0	0
2_PERIOD_7_PERIOD_7_PERIOD_14_RXN_m_p3_MC	0	0	0	0	0	0	0	0	0	0	0	0	0	0	0
2_PERIOD_7_PERIOD_7_PERIOD_14_RXN_m_p4_GC	0	0	0	0	0	0	0	0	0	0	0	0	0	0	0
2_PERIOD_7_PERIOD_7_PERIOD_14_RXN_m_p4_MC	0	0	0	0	0	0	0	0	0	0	0	0	0	0	0
2_PERIOD_7_PERIOD_7_PERIOD_14_RXN_m_p5_GC	0	0	0	0	0	0	0	0	0	0	0	0	0	0	0
2_PERIOD_7_PERIOD_7_PERIOD_14_RXN_m_p5_MC	0	0	0	0	0	0	0	0	0	0	0	0	0	0	0
2_PERIOD_7_PERIOD_7_PERIOD_14_RXN_m_p6_GC	0	0	0	0	0	0	0	0	0	0	0	0	0	0	0
2_PERIOD_7_PERIOD_7_PERIOD_14_RXN_m_p6_MC	0	0	0	0	0	0	0	0	0	0	0	0	0	0	0
2_PERIOD_7_PERIOD_7_PERIOD_15_RXN_m_p1_GC	0	0	0	0	0	0	0	0	0	0	0	0	0	0	0
2_PERIOD_7_PERIOD_7_PERIOD_15_RXN_m_p1_MC	0	0	0	0	0	0	0	0	0	0	0	0	0	0	0
2_PERIOD_7_PERIOD_7_PERIOD_15_RXN_m_p2_GC	0	0	0	0	0	0	0	0	0	0	0	0	0	0	0
2_PERIOD_7_PERIOD_7_PERIOD_15_RXN_m_p2_MC	0	0	0	0	0	0	0	0	0	0	0	0	0	0	0
2_PERIOD_7_PERIOD_7_PERIOD_15_RXN_m_p3_GC	0	0	0	0	0	0	0	0	0	0	0	0	0	0	0
2_PERIOD_7_PERIOD_7_PERIOD_15_RXN_m_p3_MC	0	0	0	0	0	0	0	0	0	0	0	0	0	0	0
2_PERIOD_7_PERIOD_7_PERIOD_15_RXN_m_p4_GC	0	0	0	0	0	0	0	0	0	0	0	0	0	0	0
2_PERIOD_7_PERIOD_7_PERIOD_15_RXN_m_p4_MC	0	0	0	0	0	0	0	0	0	0	0	0	0	0	0
2_PERIOD_7_PERIOD_7_PERIOD_15_RXN_m_p5_GC	0	0	0	0	0	0	0	0	0	0	0	0	0	0	0
2_PERIOD_7_PERIOD_7_PERIOD_15_RXN_m_p5_MC	0	0	0	0	0	0	0	0	0	0	0	0	0	0	0
2_PERIOD_7_PERIOD_7_PERIOD_15_RXN_m_p6_GC	0	0	0	0	0	0	0	0	0	0	0	0	0	0	0
2_PERIOD_7_PERIOD_7_PERIOD_15_RXN_m_p6_MC	0	0	0	0	0	0	0	0	0	0	0	0	0	0	0
2_PERIOD_7_PERIOD_7_PERIOD_34_RXN_c_p1_GC	0	0	0	0	0	0	0	0	0	0	0	0	0	0	0
2_PERIOD_7_PERIOD_7_PERIOD_34_RXN_c_p1_MC	0	0	0	0	0	0	0	0	0	0	0	0	0	0	0
2_PERIOD_7_PERIOD_7_PERIOD_34_RXN_c_p2_GC	0	0	0	0	0	0	0	0	0	0	0	0	0	0	0
2_PERIOD_7_PERIOD_7_PERIOD_34_RXN_c_p2_MC	0	0	0	0	0	0	0	0	0	0	0	0	0	0	0
2_PERIOD_7_PERIOD_7_PERIOD_34_RXN_c_p3_GC	0	0	0	0	0	0	0	0	0	0	0	0	0	0	0
2_PERIOD_7_PERIOD_7_PERIOD_34_RXN_c_p3_MC	0	0	0	0	0	0	0	0	0	0	0	0	0	0	0
2_PERIOD_7_PERIOD_7_PERIOD_34_RXN_c_p4_GC	0	0	0	0	0	0	0	0	0	0	0	0	0	0	0
2_PERIOD_7_PERIOD_7_PERIOD_34_RXN_c_p4_MC	0	0	0	0	0	0	0	0	0	0	0	0	0	0	0
2_PERIOD_7_PERIOD_7_PERIOD_34_RXN_c_p5_GC	0	0	0	0	0	0	0	0	0	0	0	0	0	0	0
2_PERIOD_7_PERIOD_7_PERIOD_34_RXN_c_p5_MC	0	0	0	0	0	0	0	0	0	0	0	0	0	0	0
2_PERIOD_7_PERIOD_7_PERIOD_34_RXN_c_p6_GC	0	0	0	0	0	0	0	0	0	0	0	0	0	0	0
2_PERIOD_7_PERIOD_7_PERIOD_34_RXN_c_p6_MC	0	0	0	0	0	0	0	0	0	0	0	0	0	0	0
2_PERIOD_7_PERIOD_7_PERIOD_44_RXN_c_p1_GC	0	0	0	0	0	0	0	0	0	0	0	0	0	0	0
2_PERIOD_7_PERIOD_7_PERIOD_44_RXN_c_p1_MC	0	0	0	0	0	0	0	0	0	0	0	0	0	0	0
2_PERIOD_7_PERIOD_7_PERIOD_44_RXN_c_p2_GC	0	0	0	0	0	0	0	0	0	0	0	0	0	0	0
2_PERIOD_7_PERIOD_7_PERIOD_44_RXN_c_p2_MC	0	0	0	0	0	0	0	0	0	0	0	0	0	0	0
2_PERIOD_7_PERIOD_7_PERIOD_44_RXN_c_p3_GC	0	0	0	0	0	0	0	0	0	0	0	0	0	0	0
2_PERIOD_7_PERIOD_7_PERIOD_44_RXN_c_p3_MC	0	0	0	0	0	0	0	0	0	0	0	0	0	0	0
2_PERIOD_7_PERIOD_7_PERIOD_44_RXN_c_p4_GC	0	0	0	0	0	0	0	0	0	0	0	0	0	0	0
2_PERIOD_7_PERIOD_7_PERIOD_44_RXN_c_p4_MC	0	0	0	0	0	0	0	0	0	0	0	0	0	0	0
2_PERIOD_7_PERIOD_7_PERIOD_44_RXN_c_p5_GC	0	0	0	0	0	0	0	0	0	0	0	0	0	0	0
2_PERIOD_7_PERIOD_7_PERIOD_44_RXN_c_p5_MC	0	0	0	0	0	0	0	0	0	0	0	0	0	0	0
2_PERIOD_7_PERIOD_7_PERIOD_44_RXN_c_p6_GC	0	0	0	0	0	0	0	0	0	0	0	0	0	0	0
2_PERIOD_7_PERIOD_7_PERIOD_44_RXN_c_p6_MC	0	0	0	0	0	0	0	0	0	0	0	0	0	0	0
3PGAREARR_RXN_c_p1_GC	0.18455	0.345724	0.276811	0.340371	0.403932	0.435909	0.436008	0.436106	0.436205	0.436304	0.436403	0.436502	0.436601	0.410586	-0.0628979
3PGAREARR_RXN_c_p1_MC	0	0	0.121598	0.260774	0.573511	0.733035	0.881718	1.04888	1.2114	1.37561	1.54118	1.70899	1.88009	2.40818	0.0648056
3PGAREARR_RXN_c_p2_GC	0	-1.43242	-3.89671	-5.32252	-6.05717	-6.47003	-0.038309	-6.46548	-0.753379	-6.62689	-0.34781	-6.95563	-7.26504	-1.12526	-7.66345
3PGAREARR_RXN_c_p2_MC	0.0708722	0	-0.073529	-0.955356	-2.83148	-3.97139	-5.31224	-6.65801	-7.96875	-9.14191	-10.3979	-11.6533	-12.909	-14.1599	-14.7681
3PGAREARR_RXN_c_p3_GC	0	0.693178	0.805342	0.873591	0.740661	0.667589	0.550281	0.519402	0.442884	0.376287	0.456817	0.208653	0.466495	0.500863	0.262234
3PGAREARR_RXN_c_p3_MC	0	0	0	0	0	0	0.067445	0	0.0737781	0	0	0.0846178	0	0.0919367	-0.185555
3PGAREARR_RXN_c_p4_GC	0.333584	1.08428	0.922396	0.969481	1.03528	1.08413	1.06601	1.07302	1.06091	1.05428	1.04166	1.03267	1.02508	0.972612	1.04702
3PGAREARR_RXN_c_p4_MC	0.0653045	0.0907439	0.116062	0.283867	0.283867	0.283867	0.370081	0.370103	0.370103	0.385778	0.385778	0.385778	0.385778	0.385778	0.385778
3PGAREARR_RXN_c_p5_GC	3.56715	4.34348	6.61484	8.28824	9.19835	9.65331	9.66268	9.61532	9.73215	9.8348	10.0076	10.4928	10.5977	11.1347	11.7516
3PGAREARR_RXN_c_p5_MC	0.436165	0.437466	0.437817	0.582742	2.45816	3.52016	4.18701	5.26794	6.3382	7.33358	8.37649	9.41623	10.4522	10.6435	10.6861
3PGAREARR_RXN_c_p6_GC	0.355087	1.04697	1.04697	1.04697	1.04697	1.08908	1.12056	1.15353	1.18791	1.22226	1.25686	1.29158	1.32642	2.45445	2.55322
3PGAREARR_RXN_c_p6_MC	0.043594	0.0437524	0.0437538	0.351506	0.351506	0.351506	0.816783	1.015	1.21134	1.40776	1.60431	1.80093	1.99761	2.62681	5.99996
3PGAREARR_RXN_p_p1_GC	0	0	0	0	0	0	0	0	0	0	0	0	0	0	-0.253993
3PGAREARR_RXN_p_p1_MC	0	0.0729937	0	0.16791	0	0	0	0	0	0	0	0	0	0	0.234412
3PGAREARR_RXN_p_p2_GC	-0.258804	-1.08037	-0.136667	0	0	0	-6.45699	0	-5.79775	0	-6.41553	0	0	-7.04344	0
3PGAREARR_RXN_p_p2_MC	0.0298139	0	0	0	0	0	0	0	0	0	0	0	0	0	0
3PGAREARR_RXN_p_p3_GC	0.656259	0.436247	0.219365	0	0	0	0	0	0	0	0	0	0	0	0
3PGAREARR_RXN_p_p3_MC	0	0	0	0	0	0	0	0.0703978	0	0.0773372	0.0809573	0	0.0885041	0	0
3PGAREARR_RXN_p_p4_GC	0.104827	0	0	0	0	0	0.108467	0.0921095	0.120366	0.134962	0.0230982	0	0	0	0
3PGAREARR_RXN_p_p4_MC	0.000269366	0	0.000292396	0	0	0	0	0	0	0	0	0	0	0	0
3PGAREARR_RXN_p_p5_GC	0	0	0	0	0	0	0	0	0	0	0	0	0	0	0
3PGAREARR_RXN_p_p5_MC	0	0	0	0	0	0	0	0	0	0	0	0	0	0	0
3PGAREARR_RXN_p_p6_GC	0	0	0	0	0	0	0	0	0	0	0	0	0	0	0
3PGAREARR_RXN_p_p6_MC	2.1578e-05	0	0	0	0	0	0	0	0	0	0	0	0	0	0
3PGA_Pi_pc_p1_GC	0	0	0	0	0	0	0	0	0	0	0	0	0	0	0
3PGA_Pi_pc_p1_MC	0	0	0	0.103366	0.416103	0.575627	0.724311	0.891468	0.955925	0.948432	0.941037	0.933178	0.924451	0.800202	0
3PGA_Pi_pc_p2_GC	0	0	0	0	0	0	-0.038309	0	-0.753379	0	0	0	0	0	0
3PGA_Pi_pc_p2_MC	0	0	0	0	0	0	0	0	0	0	0	0	0	0	0
3PGA_Pi_pc_p3_GC	0	-0.216882	0	0	0	0	0	0	0	0	0	0	0	0	0
3PGA_Pi_pc_p3_MC	0	0	0	0	0	0	0	0	0	0	0	0	0	0	0
3PGA_Pi_pc_p4_GC	0	0	0	0	0	0	0	0	0	0	0	0	0	0	0
3PGA_Pi_pc_p4_MC	0	0	0	0	0	0	0	0	0	0	0	0	0	0	0
3PGA_Pi_pc_p5_GC	0	0	0	0	0	0	0	0	0	0	0	0	0	0	0
3PGA_Pi_pc_p5_MC	0	0	0	0	0	0	0	0	0	0	0	0	0	0	0
3PGA_Pi_pc_p6_GC	0	0	0	0	0	0	0	0	0	0	0	0	0	0	0
3PGA_Pi_pc_p6_MC	0	0	0	0	0	0	0	0	0	0	0	0	0	0	0
3_DEHYDROQUINATE_DEHYDRATASE_RXN_p_p1_GC	0	0	0	0	0	0	0	0	0	0	0	0	0	0	0
3_DEHYDROQUINATE_DEHYDRATASE_RXN_p_p1_MC	0	0	0	0	0	0	0	0	0	0	0	0	0	0	0
3_DEHYDROQUINATE_DEHYDRATASE_RXN_p_p2_GC	0	0	0	0	0	0	0	0	0	0	0	0	0	0	0
3_DEHYDROQUINATE_DEHYDRATASE_RXN_p_p2_MC	0.00677576	0.00677576	0.00677576	0.00677576	0.00677576	0.00677576	0.00677576	0.00677576	0.00677576	0.00677576	0.00677576	0.00677576	0.00677576	0.00677576	0.00666733
3_DEHYDROQUINATE_DEHYDRATASE_RXN_p_p3_GC	0	0	0	0	0	0	0	0	0	0	0	0	0	0	0
3_DEHYDROQUINATE_DEHYDRATASE_RXN_p_p3_MC	0	0	0	0	0	0	0	0	0	0	0	0	0	0	0.000108436
3_DEHYDROQUINATE_DEHYDRATASE_RXN_p_p4_GC	0	0	0	0	0	0	0	0	0	0	0	0	0	0	0
3_DEHYDROQUINATE_DEHYDRATASE_RXN_p_p4_MC	0	0	0	0	0	0	0	0	0	0	0	0	0	0	0
3_DEHYDROQUINATE_DEHYDRATASE_RXN_p_p5_GC	0	0	0	0	0	0	0	0	0	0	0	0	0	0	0
3_DEHYDROQUINATE_DEHYDRATASE_RXN_p_p5_MC	0	0	0	0	0	0	0	0	0	0	0	0	0	0	0
3_DEHYDROQUINATE_DEHYDRATASE_RXN_p_p6_GC	0	0	0	0	0	0	0	0	0	0	0	0	0	0	0
3_DEHYDROQUINATE_DEHYDRATASE_RXN_p_p6_MC	0	0	0	0	0	0	0	0	0	0	0	0	0	0	0
3_DEHYDROQUINATE_SYNTHASE_RXN_p_p1_GC	0	0	0	0	0	0	0	0	0	0	0	0	0	0	0
3_DEHYDROQUINATE_SYNTHASE_RXN_p_p1_MC	0	0	0	0	0	0	0	0	0	0	0	0	0	0	0
3_DEHYDROQUINATE_SYNTHASE_RXN_p_p2_GC	0	0	0	0	0	0	0	0	0	0	0	0	0	0	0
3_DEHYDROQUINATE_SYNTHASE_RXN_p_p2_MC	0.00677576	0.00677576	0.00677576	0.00677576	0.00677576	0.00677576	0.00677576	0.00677576	0.00677576	0.00677576	0.00677576	0.00677576	0.00677576	0.00677576	0.00666733
3_DEHYDROQUINATE_SYNTHASE_RXN_p_p3_GC	0	0	0	0	0	0	0	0	0	0	0	0	0	0	0
3_DEHYDROQUINATE_SYNTHASE_RXN_p_p3_MC	0	0	0	0	0	0	0	0	0	0	0	0	0	0	0.000108436
3_DEHYDROQUINATE_SYNTHASE_RXN_p_p4_GC	0	0	0	0	0	0	0	0	0	0	0	0	0	0	0
3_DEHYDROQUINATE_SYNTHASE_RXN_p_p4_MC	0	0	0	0	0	0	0	0	0	0	0	0	0	0	0
3_DEHYDROQUINATE_SYNTHASE_RXN_p_p5_GC	0	0	0	0	0	0	0	0	0	0	0	0	0	0	0
3_DEHYDROQUINATE_SYNTHASE_RXN_p_p5_MC	0	0	0	0	0	0	0	0	0	0	0	0	0	0	0
3_DEHYDROQUINATE_SYNTHASE_RXN_p_p6_GC	0	0	0	0	0	0	0	0	0	0	0	0	0	0	0
3_DEHYDROQUINATE_SYNTHASE_RXN_p_p6_MC	0	0	0	0	0	0	0	0	0	0	0	0	0	0	0
3_HYDROXBUTYRYL_COA_DEHYDRATASE_RXN_x_p1_GC	0	0	0	0	0	0	0	0	0	0	0	0	0	0	0
3_HYDROXBUTYRYL_COA_DEHYDRATASE_RXN_x_p1_MC	0	0	0	0	0	0	0	0	0	0	0	0	0	0	0
3_HYDROXBUTYRYL_COA_DEHYDRATASE_RXN_x_p2_GC	0	0	0	0	0	0	0	0	0	0	0	0	0	0	0
3_HYDROXBUTYRYL_COA_DEHYDRATASE_RXN_x_p2_MC	0	0	0	0	0	0	0	0	0	0	0	0	0	0	0
3_HYDROXBUTYRYL_COA_DEHYDRATASE_RXN_x_p3_GC	0	0	0	0	0	0	0	0	0	0	0	0	0	0	0
3_HYDROXBUTYRYL_COA_DEHYDRATASE_RXN_x_p3_MC	0	0	0	0	0	0	0	0	0	0	0	0	0	0	0
3_HYDROXBUTYRYL_COA_DEHYDRATASE_RXN_x_p4_GC	0	0	0	0	0	0	0	0	0	0	0	0	0	0	0
3_HYDROXBUTYRYL_COA_DEHYDRATASE_RXN_x_p4_MC	0	0	0	0	0	0	0	0	0	0	0	0	0	0	0
3_HYDROXBUTYRYL_COA_DEHYDRATASE_RXN_x_p5_GC	0	0	0	0	0	0	0	0	0	0	0	0	0	0	0
3_HYDROXBUTYRYL_COA_DEHYDRATASE_RXN_x_p5_MC	0	0	0	0	0	0	0	0	0	0	0	0	0	0	0
3_HYDROXBUTYRYL_COA_DEHYDRATASE_RXN_x_p6_GC	0	0	0	0	0	0	0	0	0	0	0	0	0	0	0
3_HYDROXBUTYRYL_COA_DEHYDRATASE_RXN_x_p6_MC	0	0	0	0	0	0	0	0	0	0	0	0	0	0	0
3_HYDROXYISOBUTYRATE_DEHYDROGENASE_RXN_m_p1_GC	0	0	0	0	0	0	0	0	0	0	0	0	0	0	0
3_HYDROXYISOBUTYRATE_DEHYDROGENASE_RXN_m_p1_MC	0	0	0	0	0	0	0	0	0	0	0	0	0	0	0
3_HYDROXYISOBUTYRATE_DEHYDROGENASE_RXN_m_p2_GC	0	0	0	0	0	0	0	0	0	0	0	0	0	0	0
3_HYDROXYISOBUTYRATE_DEHYDROGENASE_RXN_m_p2_MC	0	0	0	0	0	0	0	0	0	0	0	0	0	0	0
3_HYDROXYISOBUTYRATE_DEHYDROGENASE_RXN_m_p3_GC	0	0	0	0	0	0	0	0	0	0	0	0	0	0	0
3_HYDROXYISOBUTYRATE_DEHYDROGENASE_RXN_m_p3_MC	0	0	0	0	0	0	0	0	0	0	0	0	0	0	0
3_HYDROXYISOBUTYRATE_DEHYDROGENASE_RXN_m_p4_GC	0	0	0	0	0	0	0	0	0	0	0	0	0	0	0
3_HYDROXYISOBUTYRATE_DEHYDROGENASE_RXN_m_p4_MC	0	0	0	0	0	0	0	0	0	0	0	0	0	0	0
3_HYDROXYISOBUTYRATE_DEHYDROGENASE_RXN_m_p5_GC	0	0	0	0	0	0	0	0	0	0	0	0	0	0	0
3_HYDROXYISOBUTYRATE_DEHYDROGENASE_RXN_m_p5_MC	0	0	0	0	0	0	0	0	0	0	0	0	0	0	0
3_HYDROXYISOBUTYRATE_DEHYDROGENASE_RXN_m_p6_GC	0	0	0	0	0	0	0	0	0	0	0	0	0	0	0
3_HYDROXYISOBUTYRATE_DEHYDROGENASE_RXN_m_p6_MC	0	0	0	0	0	0	0	0	0	0	0	0	0	0	0
3_HYDROXYISOBUTYRYL_COA_HYDROLASE_RXN_m_p1_GC	0	0	0	0	0	0	0	0	0	0	0	0	0	0	0
3_HYDROXYISOBUTYRYL_COA_HYDROLASE_RXN_m_p1_MC	0	0	0	0	0	0	0	0	0	0	0	0	0	0	0
3_HYDROXYISOBUTYRYL_COA_HYDROLASE_RXN_m_p2_GC	0	0	0	0	0	0	0	0	0	0	0	0	0	0	0
3_HYDROXYISOBUTYRYL_COA_HYDROLASE_RXN_m_p2_MC	0	0	0	0	0	0	0	0	0	0	0	0	0	0	0
3_HYDROXYISOBUTYRYL_COA_HYDROLASE_RXN_m_p3_GC	0	0	0	0	0	0	0	0	0	0	0	0	0	0	0
3_HYDROXYISOBUTYRYL_COA_HYDROLASE_RXN_m_p3_MC	0	0	0	0	0	0	0	0	0	0	0	0	0	0	0
3_HYDROXYISOBUTYRYL_COA_HYDROLASE_RXN_m_p4_GC	0	0	0	0	0	0	0	0	0	0	0	0	0	0	0
3_HYDROXYISOBUTYRYL_COA_HYDROLASE_RXN_m_p4_MC	0	0	0	0	0	0	0	0	0	0	0	0	0	0	0
3_HYDROXYISOBUTYRYL_COA_HYDROLASE_RXN_m_p5_GC	0	0	0	0	0	0	0	0	0	0	0	0	0	0	0
3_HYDROXYISOBUTYRYL_COA_HYDROLASE_RXN_m_p5_MC	0	0	0	0	0	0	0	0	0	0	0	0	0	0	0
3_HYDROXYISOBUTYRYL_COA_HYDROLASE_RXN_m_p6_GC	0	0	0	0	0	0	0	0	0	0	0	0	0	0	0
3_HYDROXYISOBUTYRYL_COA_HYDROLASE_RXN_m_p6_MC	0	0	0	0	0	0	0	0	0	0	0	0	0	0	0
3_HYDROXYPROPIONATE_DEHYDROGENASE_RXN_m_p1_GC	0	0	0	0	0	0	0	0	0	0	0	0	0	0	0
3_HYDROXYPROPIONATE_DEHYDROGENASE_RXN_m_p1_MC	0	0	0	0	0	0	0	0	0	0	0	0	0	0	0
3_HYDROXYPROPIONATE_DEHYDROGENASE_RXN_m_p2_GC	0	0	0	0	0	0	0	0	0	0	0	0	0	0	0
3_HYDROXYPROPIONATE_DEHYDROGENASE_RXN_m_p2_MC	0	0	0	0	0	0	0	0	0	0	0	0	0	0	0
3_HYDROXYPROPIONATE_DEHYDROGENASE_RXN_m_p3_GC	0	0	0	0	0	0	0	0	0	0	0	0	0	0	0
3_HYDROXYPROPIONATE_DEHYDROGENASE_RXN_m_p3_MC	0	0	0	0	0	0	0	0	0	0	0	0	0	0	0
3_HYDROXYPROPIONATE_DEHYDROGENASE_RXN_m_p4_GC	0	0	0	0	0	0	0	0	0	0	0	0	0	0	0
3_HYDROXYPROPIONATE_DEHYDROGENASE_RXN_m_p4_MC	0	0	0	0	0	0	0	0	0	0	0	0	0	0	0
3_HYDROXYPROPIONATE_DEHYDROGENASE_RXN_m_p5_GC	0	0	0	0	0	0	0	0	0	0	0	0	0	0	0
3_HYDROXYPROPIONATE_DEHYDROGENASE_RXN_m_p5_MC	0	0	0	0	0	0	0	0	0	0	0	0	0	0	0
3_HYDROXYPROPIONATE_DEHYDROGENASE_RXN_m_p6_GC	0	0	0	0	0	0	0	0	0	0	0	0	0	0	0
3_HYDROXYPROPIONATE_DEHYDROGENASE_RXN_m_p6_MC	0	0	0	0	0	0	0	0	0	0	0	0	0	0	0
3_HYDROXY_PROPIONATE_mc_p1_GC	0	0	0	0	0	0	0	0	0	0	0	0	0	0	0
3_HYDROXY_PROPIONATE_mc_p1_MC	0	0	0	0	0	0	0	0	0	0	0	0	0	0	0
3_HYDROXY_PROPIONATE_mc_p2_GC	0	0	0	0	0	0	0	0	0	0	0	0	0	0	0
3_HYDROXY_PROPIONATE_mc_p2_MC	0	0	0	0	0	0	0	0	0	0	0	0	0	0	0
3_HYDROXY_PROPIONATE_mc_p3_GC	0	0	0	0	0	0	0	0	0	0	0	0	0	0	0
3_HYDROXY_PROPIONATE_mc_p3_MC	0	0	0	0	0	0	0	0	0	0	0	0	0	0	0
3_HYDROXY_PROPIONATE_mc_p4_GC	0	0	0	0	0	0	0	0	0	0	0	0	0	0	0
3_HYDROXY_PROPIONATE_mc_p4_MC	0	0	0	0	0	0	0	0	0	0	0	0	0	0	0
3_HYDROXY_PROPIONATE_mc_p5_GC	0	0	0	0	0	0	0	0	0	0	0	0	0	0	0
3_HYDROXY_PROPIONATE_mc_p5_MC	0	0	0	0	0	0	0	0	0	0	0	0	0	0	0
3_HYDROXY_PROPIONATE_mc_p6_GC	0	0	0	0	0	0	0	0	0	0	0	0	0	0	0
3_HYDROXY_PROPIONATE_mc_p6_MC	0	0	0	0	0	0	0	0	0	0	0	0	0	0	0
3_HYDROXY_PROPIONATE_xc_p1_GC	0	0	0	0	0	0	0	0	0	0	0	0	0	0	0
3_HYDROXY_PROPIONATE_xc_p1_MC	0	0	0	0	0	0	0	0	0	0	0	0	0	0	0
3_HYDROXY_PROPIONATE_xc_p2_GC	0	0	0	0	0	0	0	0	0	0	0	0	0	0	0
3_HYDROXY_PROPIONATE_xc_p2_MC	0	0	0	0	0	0	0	0	0	0	0	0	0	0	0
3_HYDROXY_PROPIONATE_xc_p3_GC	0	0	0	0	0	0	0	0	0	0	0	0	0	0	0
3_HYDROXY_PROPIONATE_xc_p3_MC	0	0	0	0	0	0	0	0	0	0	0	0	0	0	0
3_HYDROXY_PROPIONATE_xc_p4_GC	0	0	0	0	0	0	0	0	0	0	0	0	0	0	0
3_HYDROXY_PROPIONATE_xc_p4_MC	0	0	0	0	0	0	0	0	0	0	0	0	0	0	0
3_HYDROXY_PROPIONATE_xc_p5_GC	0	0	0	0	0	0	0	0	0	0	0	0	0	0	0
3_HYDROXY_PROPIONATE_xc_p5_MC	0	0	0	0	0	0	0	0	0	0	0	0	0	0	0
3_HYDROXY_PROPIONATE_xc_p6_GC	0	0	0	0	0	0	0	0	0	0	0	0	0	0	0
3_HYDROXY_PROPIONATE_xc_p6_MC	0	0	0	0	0	0	0	0	0	0	0	0	0	0	0
3_ISOPROPYLMALDEHYDROG_RXN_p_p1_GC	0	0	0	0	0	0	0	0	0	0	0	0	0	0	0
3_ISOPROPYLMALDEHYDROG_RXN_p_p1_MC	0	0	0	0	0	0	0	0	0	0	0	0	0	0	0
3_ISOPROPYLMALDEHYDROG_RXN_p_p2_GC	0	0	0	0	0	0	0	0	0	0	0	0	0	0	0
3_ISOPROPYLMALDEHYDROG_RXN_p_p2_MC	0.00160016	0.00160016	0.00160016	0.00213354	0.00213354	0.00213354	0.00213354	0.00213354	0.00213354	0.00213354	0.00213354	0.00213354	0.00213354	0.00213354	0.00160016
3_ISOPROPYLMALDEHYDROG_RXN_p_p3_GC	0	0	0	0	0	0	0	0	0	0	0	0	0	0	0
3_ISOPROPYLMALDEHYDROG_RXN_p_p3_MC	0	0	0	0	0	0	0	0	0	0	0	0	0	0	0.000533386
3_ISOPROPYLMALDEHYDROG_RXN_p_p4_GC	0	0	0	0	0	0	0	0	0	0	0	0	0	0	0
3_ISOPROPYLMALDEHYDROG_RXN_p_p4_MC	0.000269366	0.000457188	0.000292396	0	0	0	0	0	0	0	0	0	0	0	0
3_ISOPROPYLMALDEHYDROG_RXN_p_p5_GC	0	0	0	0	0	0	0	0	0	0	0	0	0	0	0
3_ISOPROPYLMALDEHYDROG_RXN_p_p5_MC	0.000242442	7.6198e-05	0.000232544	0	0	0	0	0	0	0	0	0	0	0	0
3_ISOPROPYLMALDEHYDROG_RXN_p_p6_GC	0	0	0	0	0	0	0	0	0	0	0	0	0	0	0
3_ISOPROPYLMALDEHYDROG_RXN_p_p6_MC	2.1578e-05	0	8.44623e-06	0	0	0	0	0	0	0	0	0	0	0	0
3_ISOPROPYLMALISOM_RXN_p_p1_GC	0	0	0	0	0	0	0	0	0	0	0	0	0	0	0
3_ISOPROPYLMALISOM_RXN_p_p1_MC	0	0	0	0	0	0	0	0	0	0	0	0	0	0	0
3_ISOPROPYLMALISOM_RXN_p_p2_GC	0	0	0	0	0	0	0	0	0	0	0	0	0	0	0
3_ISOPROPYLMALISOM_RXN_p_p2_MC	0.00160016	0.00160016	0.00160016	0.00213354	0.00213354	0.00213354	0.00213354	0.00213354	0.00213354	0.00213354	0.00213354	0.00213354	0.00213354	0.00213354	0.00160016
3_ISOPROPYLMALISOM_RXN_p_p3_GC	0	0	0	0	0	0	0	0	0	0	0	0	0	0	0
3_ISOPROPYLMALISOM_RXN_p_p3_MC	0	0	0	0	0	0	0	0	0	0	0	0	0	0	0.000533386
3_ISOPROPYLMALISOM_RXN_p_p4_GC	0	0	0	0	0	0	0	0	0	0	0	0	0	0	0
3_ISOPROPYLMALISOM_RXN_p_p4_MC	0.000269366	0.000457188	0.000292396	0	0	0	0	0	0	0	0	0	0	0	0
3_ISOPROPYLMALISOM_RXN_p_p5_GC	0	0	0	0	0	0	0	0	0	0	0	0	0	0	0
3_ISOPROPYLMALISOM_RXN_p_p5_MC	0.000242442	7.6198e-05	0.000232544	0	0	0	0	0	0	0	0	0	0	0	0
3_ISOPROPYLMALISOM_RXN_p_p6_GC	0	0	0	0	0	0	0	0	0	0	0	0	0	0	0
3_ISOPROPYLMALISOM_RXN_p_p6_MC	2.1578e-05	0	8.44623e-06	0	0	0	0	0	0	0	0	0	0	0	0
3_PERIOD_2_PERIOD_1_PERIOD_48_RXN_c_p1_GC	0	0	0	0	0	0	0	0	0	0	0	0	0	0	0
3_PERIOD_2_PERIOD_1_PERIOD_48_RXN_c_p1_MC	0	0	0	0	0	0	0	0	0	0	0	0	0	0	0
3_PERIOD_2_PERIOD_1_PERIOD_48_RXN_c_p2_GC	0	0	0	0	0	0	0	0	0	0	0	0	0	0	0
3_PERIOD_2_PERIOD_1_PERIOD_48_RXN_c_p2_MC	0.0538515	0.0538515	0.0538515	0.0538515	0.0538515	0.0538515	0.0538515	0.0538515	0.0538515	0.0538515	0.0538515	0.0538515	0.0538515	0.0538515	0.0538515
3_PERIOD_2_PERIOD_1_PERIOD_48_RXN_c_p3_GC	0	0	0	0	0	0	0	0	0	0	0	0	0	0	0
3_PERIOD_2_PERIOD_1_PERIOD_48_RXN_c_p3_MC	0	0	0	0	0	0	0	0	0	0	0	0	0	0	0
3_PERIOD_2_PERIOD_1_PERIOD_48_RXN_c_p4_GC	0	0	0	0	0	0	0	0	0	0	0	0	0	0	0
3_PERIOD_2_PERIOD_1_PERIOD_48_RXN_c_p4_MC	0	0	0	0	0	0	0	0	0	0	0	0	0	0	0
3_PERIOD_2_PERIOD_1_PERIOD_48_RXN_c_p5_GC	0	0	0	0	0	0	0	0	0	0	0	0	0	0	0
3_PERIOD_2_PERIOD_1_PERIOD_48_RXN_c_p5_MC	0	0	0	0	0	0	0	0	0	0	0	0	0	0	0
3_PERIOD_2_PERIOD_1_PERIOD_48_RXN_c_p6_GC	0	0	0	0	0	0	0	0	0	0	0	0	0	0	0
3_PERIOD_2_PERIOD_1_PERIOD_48_RXN_c_p6_MC	0	0	0	0	0	0	0	0	0	0	0	0	0	0	0
3_PERIOD_2_PERIOD_1_PERIOD_48_RXN_v_p1_GC	0	0	0	0	0	0	0	0	0	0	0	0	0	0	0
3_PERIOD_2_PERIOD_1_PERIOD_48_RXN_v_p1_MC	0	0	0	0	0	0	0	0	0	0	0	0	0	0	0
3_PERIOD_2_PERIOD_1_PERIOD_48_RXN_v_p2_GC	0	0	0	0	0	0	0	0	0	0	0	0	0	0	0
3_PERIOD_2_PERIOD_1_PERIOD_48_RXN_v_p2_MC	0	0	0	0	0	0	0	0	0	0	0	0	0	0	0
3_PERIOD_2_PERIOD_1_PERIOD_48_RXN_v_p3_GC	0	0	0	0	0	0	0	0	0	0	0	0	0	0	0
3_PERIOD_2_PERIOD_1_PERIOD_48_RXN_v_p3_MC	0	0	0	0	0	0	0	0	0	0	0	0	0	0	0
3_PERIOD_2_PERIOD_1_PERIOD_48_RXN_v_p4_GC	0	0	0	0	0	0	0	0	0	0	0	0	0	0	0
3_PERIOD_2_PERIOD_1_PERIOD_48_RXN_v_p4_MC	0	0	0	0	0	0	0	0	0	0	0	0	0	0	0
3_PERIOD_2_PERIOD_1_PERIOD_48_RXN_v_p5_GC	0	0	0	0	0	0	0	0	0	0	0	0	0	0	0
3_PERIOD_2_PERIOD_1_PERIOD_48_RXN_v_p5_MC	0	0	0	0	0	0	0	0	0	0	0	0	0	0	0
3_PERIOD_2_PERIOD_1_PERIOD_48_RXN_v_p6_GC	0	0	0	0	0	0	0	0	0	0	0	0	0	0	0
3_PERIOD_2_PERIOD_1_PERIOD_48_RXN_v_p6_MC	0	0	0	0	0	0	0	0	0	0	0	0	0	0	0
4_AMINO_BUTYRATE_PROTON_rev_vc_p1_GC	0	0	0	0	0	0	0	0	0	0	0	0	0	0	0
4_AMINO_BUTYRATE_PROTON_rev_vc_p1_MC	0	0	0	0	0	0	0	0	0	0	0	0	0	0	0
4_AMINO_BUTYRATE_PROTON_rev_vc_p2_GC	0	0	0	0	0	0	0	0	0	0	0	0	0	0	0
4_AMINO_BUTYRATE_PROTON_rev_vc_p2_MC	0	0	0	0	0	0	0	0	0	0	0	0	0	0	0
4_AMINO_BUTYRATE_PROTON_rev_vc_p3_GC	0	0	0	0	0	0	0	0	0	0	0	0	0	0	0
4_AMINO_BUTYRATE_PROTON_rev_vc_p3_MC	0	0	0	0	0	0	0	0	0	0	0	0	0	0	0
4_AMINO_BUTYRATE_PROTON_rev_vc_p4_GC	0	0	0	0	0	0	0	0	0	0	0	0	0	0	0
4_AMINO_BUTYRATE_PROTON_rev_vc_p4_MC	0	0	0	0	0	0	0	0.000265782	0.000265782	0.000564348	0.000564348	0.000564348	0.000564348	0.000564348	0.000564348
4_AMINO_BUTYRATE_PROTON_rev_vc_p5_GC	0	0	0	0	0	0	0	0	0	0	0	0	0	0	0
4_AMINO_BUTYRATE_PROTON_rev_vc_p5_MC	0	0	0	0	0	0	0	0	0.000329149	3.05827e-05	3.05827e-05	3.05827e-05	3.05827e-05	3.05827e-05	3.05827e-05
4_AMINO_BUTYRATE_PROTON_rev_vc_p6_GC	0	0	0	0	0	0	0	0	0	0	0	0	0	0	0
4_AMINO_BUTYRATE_PROTON_rev_vc_p6_MC	0	0	0	0	0	0	0	0	0	0	0	0	0	0	0
4_AMINO_BUTYRATE_PROTON_vc_p1_GC	0	0	0	0	0	0	0	0	0	0	0	0	0	0	0
4_AMINO_BUTYRATE_PROTON_vc_p1_MC	0	0	0	0	0	0	0	0	0	0	0	0	0	0	0
4_AMINO_BUTYRATE_PROTON_vc_p2_GC	0	0	0	0	0	0	0	0	0	0	0	0	0	0	0
4_AMINO_BUTYRATE_PROTON_vc_p2_MC	0	0	0	0	0	0	0	0.000265782	0.000594931	0.000594931	0.000594931	0.000594931	0.000594931	0.000594931	0
4_AMINO_BUTYRATE_PROTON_vc_p3_GC	0	0	0	0	0	0	0	0	0	0	0	0	0	0	0
4_AMINO_BUTYRATE_PROTON_vc_p3_MC	0	0	0	0	0	0	0	0	0	0	0	0	0	0	0.000594931
4_AMINO_BUTYRATE_PROTON_vc_p4_GC	0	0	0	0	0	0	0	0	0	0	0	0	0	0	0
4_AMINO_BUTYRATE_PROTON_vc_p4_MC	0	0	0	0	0	0	0	0	0	0	0	0	0	0	0
4_AMINO_BUTYRATE_PROTON_vc_p5_GC	0	0	0	0	0	0	0	0	0	0	0	0	0	0	0
4_AMINO_BUTYRATE_PROTON_vc_p5_MC	0	0	0	0	0	0	0	0	0	0	0	0	0	0	0
4_AMINO_BUTYRATE_PROTON_vc_p6_GC	0	0	0	0	0	0	0	0	0	0	0	0	0	0	0
4_AMINO_BUTYRATE_PROTON_vc_p6_MC	0	0	0	0	0	0	0	0	0	0	0	0	0	0	0
4_AMINO_BUTYRATE_day_night_storage_GC	0	0	0	0	0	0	0	0	0	0	0	0	0	0	0
4_AMINO_BUTYRATE_day_night_storage_MC	0	0	0	0	0	0	0	0.000265782	0.000594931	0.000594931	0.000594931	0.000594931	0.000594931	0.000594931	0.000594931
4_AMINO_BUTYRATE_mc_p1_GC	0	0	0	0	0	0	0	0	0	0	0	0	0	0	0
4_AMINO_BUTYRATE_mc_p1_MC	0	0	0	0	0	0	0	0	0	0	0	0	0	0	0
4_AMINO_BUTYRATE_mc_p2_GC	0	0	0	0	0	0	0	0	0	0	0	0	0	0	0
4_AMINO_BUTYRATE_mc_p2_MC	0	0	0	0	0	0	0	0	0	0	0	0	0	0	0
4_AMINO_BUTYRATE_mc_p3_GC	0	0	0	0	0	0	0	0	0	0	0	0	0	0	0
4_AMINO_BUTYRATE_mc_p3_MC	0	0	0	0	0	0	0	0	0	0	0	0	0	0	0
4_AMINO_BUTYRATE_mc_p4_GC	0	0	0	0	0	0	0	0	0	0	0	0	0	0	0
4_AMINO_BUTYRATE_mc_p4_MC	0	0	0	0	0	0	0	0	0	0	0	0	0	0	0
4_AMINO_BUTYRATE_mc_p5_GC	0	0	0	0	0	0	0	0	0	0	0	0	0	0	0
4_AMINO_BUTYRATE_mc_p5_MC	0	0	0	0	0	0	0	0	0	0	0	0	0	0	0
4_AMINO_BUTYRATE_mc_p6_GC	0	0	0	0	0	0	0	0	0	0	0	0	0	0	0
4_AMINO_BUTYRATE_mc_p6_MC	0	0	0	0	0	0	0	0	0	0	0	0	0	0	0
4_AMINO_BUTYRATE_p1p2_storage_GC	0	0	0	0	0	0	0	0	0	0	0	0	0	0	0
4_AMINO_BUTYRATE_p1p2_storage_MC	0	0	0	0	0	0	0	0	0	0	0	0	0	0	0
4_AMINO_BUTYRATE_p2p3_storage_GC	0	0	0	0	0	0	0	0	0	0	0	0	0	0	0
4_AMINO_BUTYRATE_p2p3_storage_MC	0	0	0	0	0	0	0	0.000265782	0.000594931	0.000594931	0.000594931	0.000594931	0.000594931	0.000594931	0
4_AMINO_BUTYRATE_p4p5_storage_GC	0	0	0	0	0	0	0	0	0	0	0	0	0	0	0
4_AMINO_BUTYRATE_p4p5_storage_MC	0	0	0	0	0	0	0	0	0.000329149	3.05827e-05	3.05827e-05	3.05827e-05	3.05827e-05	3.05827e-05	3.05827e-05
4_AMINO_BUTYRATE_p5p6_storage_GC	0	0	0	0	0	0	0	0	0	0	0	0	0	0	0
4_AMINO_BUTYRATE_p5p6_storage_MC	0	0	0	0	0	0	0	0	0	0	0	0	0	0	0
4_HYDROXYPHENYLPYRUVATE_DIOXYGENASE_RXN_c_p1_GC	0	0	0	0	0	0	0	0	0	0	0	0	0	0	0
4_HYDROXYPHENYLPYRUVATE_DIOXYGENASE_RXN_c_p1_MC	0	0	0	0	0	0	0	0	0	0	0	0	0	0	0
4_HYDROXYPHENYLPYRUVATE_DIOXYGENASE_RXN_c_p2_GC	0	0	0	0	0	0	0	0	0	0	0	0	0	0	0
4_HYDROXYPHENYLPYRUVATE_DIOXYGENASE_RXN_c_p2_MC	0	0	0	0	0	0	0	0	0	0	0	0	0	0	0
4_HYDROXYPHENYLPYRUVATE_DIOXYGENASE_RXN_c_p3_GC	0	0	0	0	0	0	0	0	0	0	0	0	0	0	0
4_HYDROXYPHENYLPYRUVATE_DIOXYGENASE_RXN_c_p3_MC	0	0	0	0	0	0	0	0	0	0	0	0	0	0	0
4_HYDROXYPHENYLPYRUVATE_DIOXYGENASE_RXN_c_p4_GC	0	0	0	0	0	0	0	0	0	0	0	0	0	0	0
4_HYDROXYPHENYLPYRUVATE_DIOXYGENASE_RXN_c_p4_MC	0	0	0	0	0	0	0	0	0	0	0	0	0	0	0
4_HYDROXYPHENYLPYRUVATE_DIOXYGENASE_RXN_c_p5_GC	0	0	0	0	0	0	0	0	0	0	0	0	0	0	0
4_HYDROXYPHENYLPYRUVATE_DIOXYGENASE_RXN_c_p5_MC	0	0	0	0	0	0	0	0	0	0	0	0	0	0	0
4_HYDROXYPHENYLPYRUVATE_DIOXYGENASE_RXN_c_p6_GC	0	0	0	0	0	0	0	0	0	0	0	0	0	0	0
4_HYDROXYPHENYLPYRUVATE_DIOXYGENASE_RXN_c_p6_MC	0	0	0	0	0	0	0	0	0	0	0	0	0	0	0
4_PERIOD_2_PERIOD_1_PERIOD_58_RXN_p_p1_GC	0	0	0	0	0	0	0	0	0	0	0	0	0	0	0
4_PERIOD_2_PERIOD_1_PERIOD_58_RXN_p_p1_MC	0	0	0	0	0	0	0	0	0	0	0	0	0	0	0
4_PERIOD_2_PERIOD_1_PERIOD_58_RXN_p_p2_GC	0	0	0	0	0	0	0	0	0	0	0	0	0	0	0
4_PERIOD_2_PERIOD_1_PERIOD_58_RXN_p_p2_MC	0	0	0	0	0	0	0	0	0	0	0	0	0	0	0
4_PERIOD_2_PERIOD_1_PERIOD_58_RXN_p_p3_GC	0	0	0	0	0	0	0	0	0	0	0	0	0	0	0
4_PERIOD_2_PERIOD_1_PERIOD_58_RXN_p_p3_MC	0	0	0	0	0	0	0	0	0	0	0	0	0	0	0
4_PERIOD_2_PERIOD_1_PERIOD_58_RXN_p_p4_GC	0	0	0	0	0	0	0	0	0	0	0	0	0	0	0
4_PERIOD_2_PERIOD_1_PERIOD_58_RXN_p_p4_MC	0	0	0	0	0	0	0	0	0	0	0	0	0	0	0
4_PERIOD_2_PERIOD_1_PERIOD_58_RXN_p_p5_GC	0	0	0	0	0	0	0	0	0	0	0	0	0	0	0
4_PERIOD_2_PERIOD_1_PERIOD_58_RXN_p_p5_MC	0	0	0	0	0	0	0	0	0	0	0	0	0	0	0
4_PERIOD_2_PERIOD_1_PERIOD_58_RXN_p_p6_GC	0	0	0	0	0	0	0	0	0	0	0	0	0	0	0
4_PERIOD_2_PERIOD_1_PERIOD_58_RXN_p_p6_MC	0	0	0	0	0	0	0	0	0	0	0	0	0	0	0
4_PERIOD_2_PERIOD_1_PERIOD_59_RXN_p_p1_GC	0	0	0	0	0	0	0	0	0	0	0	0	0	0	0
4_PERIOD_2_PERIOD_1_PERIOD_59_RXN_p_p1_MC	0	0	0	0	0	0	0	0	0	0	0	0	0	0	0
4_PERIOD_2_PERIOD_1_PERIOD_59_RXN_p_p2_GC	0	0	0	0	0	0	0	0	0	0	0	0	0	0	0
4_PERIOD_2_PERIOD_1_PERIOD_59_RXN_p_p2_MC	0	0	0	0	0	0	0	0	0	0	0	0	0	0	0
4_PERIOD_2_PERIOD_1_PERIOD_59_RXN_p_p3_GC	0	0	0	0	0	0	0	0	0	0	0	0	0	0	0
4_PERIOD_2_PERIOD_1_PERIOD_59_RXN_p_p3_MC	0	0	0	0	0	0	0	0	0	0	0	0	0	0	0
4_PERIOD_2_PERIOD_1_PERIOD_59_RXN_p_p4_GC	0	0	0	0	0	0	0	0	0	0	0	0	0	0	0
4_PERIOD_2_PERIOD_1_PERIOD_59_RXN_p_p4_MC	0	0	0	0	0	0	0	0	0	0	0	0	0	0	0
4_PERIOD_2_PERIOD_1_PERIOD_59_RXN_p_p5_GC	0	0	0	0	0	0	0	0	0	0	0	0	0	0	0
4_PERIOD_2_PERIOD_1_PERIOD_59_RXN_p_p5_MC	0	0	0	0	0	0	0	0	0	0	0	0	0	0	0
4_PERIOD_2_PERIOD_1_PERIOD_59_RXN_p_p6_GC	0	0	0	0	0	0	0	0	0	0	0	0	0	0	0
4_PERIOD_2_PERIOD_1_PERIOD_59_RXN_p_p6_MC	0	0	0	0	0	0	0	0	0	0	0	0	0	0	0
4_PERIOD_2_PERIOD_1_PERIOD_61_RXN_p_p1_GC	0	0	0	0	0	0	0	0	0	0	0	0	0	0	0
4_PERIOD_2_PERIOD_1_PERIOD_61_RXN_p_p1_MC	0	0	0	0	0	0	0	0	0	0	0	0	0	0	0
4_PERIOD_2_PERIOD_1_PERIOD_61_RXN_p_p2_GC	0	0	0	0	0	0	0	0	0	0	0	0	0	0	0
4_PERIOD_2_PERIOD_1_PERIOD_61_RXN_p_p2_MC	0	0	0	0	0	0	0	0	0	0	0	0	0	0	0
4_PERIOD_2_PERIOD_1_PERIOD_61_RXN_p_p3_GC	0	0	0	0	0	0	0	0	0	0	0	0	0	0	0
4_PERIOD_2_PERIOD_1_PERIOD_61_RXN_p_p3_MC	0	0	0	0	0	0	0	0	0	0	0	0	0	0	0
4_PERIOD_2_PERIOD_1_PERIOD_61_RXN_p_p4_GC	0	0	0	0	0	0	0	0	0	0	0	0	0	0	0
4_PERIOD_2_PERIOD_1_PERIOD_61_RXN_p_p4_MC	0	0	0	0	0	0	0	0	0	0	0	0	0	0	0
4_PERIOD_2_PERIOD_1_PERIOD_61_RXN_p_p5_GC	0	0	0	0	0	0	0	0	0	0	0	0	0	0	0
4_PERIOD_2_PERIOD_1_PERIOD_61_RXN_p_p5_MC	0	0	0	0	0	0	0	0	0	0	0	0	0	0	0
4_PERIOD_2_PERIOD_1_PERIOD_61_RXN_p_p6_GC	0	0	0	0	0	0	0	0	0	0	0	0	0	0	0
4_PERIOD_2_PERIOD_1_PERIOD_61_RXN_p_p6_MC	0	0	0	0	0	0	0	0	0	0	0	0	0	0	0
5_METHYL_THF_pc_p1_GC	0	0	0	0	0	0	0	0	0	0	0	0	0	0	0
5_METHYL_THF_pc_p1_MC	0	0	0	0	0	0	0	0	0	0	0	0	0	0	0
5_METHYL_THF_pc_p2_GC	0	0	0	0	0	0	0	0	0	0	0	0	0	0	0
5_METHYL_THF_pc_p2_MC	0	0	0	0	0	0	0	0	0	0	0	0	0	0	0
5_METHYL_THF_pc_p3_GC	0	0	0	0	0	0	0	0	0	0	0	0	0	0	0
5_METHYL_THF_pc_p3_MC	0	0	0	0	0	0	0	0	0	0	0	0	0	0	0
5_METHYL_THF_pc_p4_GC	0	0	0	0	0	0	0	0	0	0	0	0	0	0	0
5_METHYL_THF_pc_p4_MC	0	0	0	0	0	0	0	0	0	0	0	0	0	0	0
5_METHYL_THF_pc_p5_GC	0	0	0	0	0	0	0	0	0	0	0	0	0	0	0
5_METHYL_THF_pc_p5_MC	0	0	0	0	0	0	0	0	0	0	0	0	0	0	0
5_METHYL_THF_pc_p6_GC	0	0	0	0	0	0	0	0	0	0	0	0	0	0	0
5_METHYL_THF_pc_p6_MC	0	0	0	0	0	0	0	0	0	0	0	0	0	0	0
6PFRUCTPHOS_RXN_c_p1_GC	0	0	0	0	0	0	0	0	0	0	0	0	0	0	0
6PFRUCTPHOS_RXN_c_p1_MC	0	0	0	0	0	0	0	0	0	0	0	0	0	0	0
6PFRUCTPHOS_RXN_c_p2_GC	0	0	0	0	0	0	0	0	0	0	0	0	0	0	0
6PFRUCTPHOS_RXN_c_p2_MC	0	0	0	0	0	0	0	0	0	0	0	0	0	0	0
6PFRUCTPHOS_RXN_c_p3_GC	0.256227	0.45503	0.402671	0.327113	0.260648	0.224112	0.165458	0.150019	0	0	0	0	0	0	0
6PFRUCTPHOS_RXN_c_p3_MC	0	0	0	0	0	0	0	0	0	0	0	0	0	0	0
6PFRUCTPHOS_RXN_c_p4_GC	0.0845302	0.378763	0.304405	0.326033	0.356258	0.378693	0.422714	0.41804	0.426113	0.430098	0.367857	0.351811	0.348015	0.321782	0.359241
6PFRUCTPHOS_RXN_c_p4_MC	0	0	0	0	0	0	0.0872692	0.0871937	0.0871171	0	0	0	0	0	0
6PFRUCTPHOS_RXN_c_p5_GC	0.435601	0.790562	1.8291	2.59423	3.01037	3.21839	3.22315	3.20197	3.25585	3.30324	3.38272	3.60501	3.6536	3.98127	4.35393
6PFRUCTPHOS_RXN_c_p5_MC	0	0	0	0.0686005	1.01826	1.55612	1.85225	2.39957	2.93915	3.52434	4.04554	4.56516	5.08287	5.17843	5.19924
6PFRUCTPHOS_RXN_c_p6_GC	0.0426104	0.358961	0.358961	0.358961	0.358961	0.380016	0.395757	0.41224	0.429433	0.446607	0.463905	0.481265	0.498686	1.16312	1.12352
6PFRUCTPHOS_RXN_c_p6_MC	0	0	0	0.161636	0.161636	0.161636	0.394742	0.494384	0.592553	0.690765	0.789039	0.887348	0.985686	1.30029	2.98686
6PFRUCTPHOS_RXN_p_p1_GC	0	0.0631795	0.0302053	0.0729516	0.113187	0.13374	0.133168	0.13177	0.132383	0.132865	0.134392	0.13686	0.140932	0.145633	0
6PFRUCTPHOS_RXN_p_p1_MC	0	0	0	0	0	0	0.0359516	0.126298	0.211265	0.296366	0.38211	0.469177	0.558248	0.873539	0
6PFRUCTPHOS_RXN_p_p2_GC	0	0	0	0	0	0	0	0	0	0	0	0	0	0	0
6PFRUCTPHOS_RXN_p_p2_MC	0	0	0	0	0	0	0	0	0	0	0	0	0	0	0
6PFRUCTPHOS_RXN_p_p3_GC	0	0	0	0	0	0	0	0	0.11176	0.0784611	0.118726	0.00504699	0.123708	0.140749	0.0214345
6PFRUCTPHOS_RXN_p_p3_MC	0	0	0	0	0	0	0	0	0	0	0	0	0	0	0
6PFRUCTPHOS_RXN_p_p4_GC	0	0	0	0	0	0	0	0	0	0	0	0	0	0	0
6PFRUCTPHOS_RXN_p_p4_MC	0	0	0	0	0	0	0	7.65924e-05	0.000153185	0	0	0	0	0	0
6PFRUCTPHOS_RXN_p_p5_GC	0	0	0	0	0	0	0	0	0	0	0	0	0	0	0
6PFRUCTPHOS_RXN_p_p5_MC	0	0	0	0	5.71836e-05	0	0.000189725	0	0	8.81324e-06	1.76265e-05	1.76265e-05	1.76265e-05	1.76265e-05	1.76265e-05
6PFRUCTPHOS_RXN_p_p6_GC	0	0	0	0	0	0	0	0	0	0	0	0	0	0	0
6PFRUCTPHOS_RXN_p_p6_MC	0	0	0	0	0	0	0	0	0	0	0	0	0	0	0
6PGLUCONDEHYDROG_RXN_c_p1_GC	0.553651	0.658095	0.649201	0.583405	0.532673	0.505288	0.509016	0.517701	0.514319	0.511721	0.502859	0.488346	0.464211	0.357963	0
6PGLUCONDEHYDROG_RXN_c_p1_MC	0	0	0	0	0	0	0	0	0	0	0	0	0	0	0
6PGLUCONDEHYDROG_RXN_c_p2_GC	0	0	0	0	0	0	0	0	0	0	0	0	0	0	0
6PGLUCONDEHYDROG_RXN_c_p2_MC	0	0	0	0	0	0	0	0	0	0	0	0	0	0	0
6PGLUCONDEHYDROG_RXN_c_p3_GC	0.431419	0.658095	0.658095	0.658095	0.658095	0.658095	0.658095	0.658095	0.658095	0.658095	0.658095	0.595676	0.657239	0.658095	0.658095
6PGLUCONDEHYDROG_RXN_c_p3_MC	0	0	0	0	0	0	0	0	0	0	0	0	0	0	0
6PGLUCONDEHYDROG_RXN_c_p4_GC	0.479005	0.65121	0.611712	0.6232	0.639256	0.651173	0.658095	0.658095	0.658095	0.658095	0.658095	0.658095	0.658095	0.658095	0.658095
6PGLUCONDEHYDROG_RXN_c_p4_MC	0.0563276	0.0604474	0.0598052	0.0543666	0.0543666	0.0543666	0.0393106	0.0393106	0.0393106	0.0392643	0.0392643	0.0392643	0.0392643	0.0392643	0.0392643
6PGLUCONDEHYDROG_RXN_c_p5_GC	4.79737	4.99658	5.57944	6.00885	6.24239	6.35914	6.35864	6.34367	6.37091	6.3945	6.43613	6.5579	6.58095	6.22595	5.84076
6PGLUCONDEHYDROG_RXN_c_p5_MC	0.566122	0.566994	0.567117	0.561174	0.489111	0.448303	0.41936	0.377834	0.349525	0.393629	0.393514	0.393514	0.393514	0.393514	0.393514
6PGLUCONDEHYDROG_RXN_c_p6_GC	0.480551	0.658095	0.658095	0.658095	0.658095	0.658095	0.658095	0.658095	0.658095	0.658095	0.658095	0.658095	0.658095	0.0555802	0.589473
6PGLUCONDEHYDROG_RXN_c_p6_MC	0.0566025	0.0566956	0.0566949	0.0453536	0.0453536	0.0453536	0.0425456	0.0393519	0.0393519	0.0393519	0.0393519	0.0393519	0.0393519	0.0393519	0.0393519
6PGLUCONDEHYDROG_RXN_p_p1_GC	0	0	0	0	0	0	0	0	0	0	0	0	0	0	0
6PGLUCONDEHYDROG_RXN_p_p1_MC	0	0	0	0	0	0	0	0	0	0	0	0	0	0	0
6PGLUCONDEHYDROG_RXN_p_p2_GC	0	0	0	0	0	0	0	0	0	0	0	0	0	0	0
6PGLUCONDEHYDROG_RXN_p_p2_MC	0	0	0	0	0	0	0	0	0	0	0	0	0	0	0
6PGLUCONDEHYDROG_RXN_p_p3_GC	0	0	0	0	0	0	0	0	0	0	0	0	0	0	0
6PGLUCONDEHYDROG_RXN_p_p3_MC	0	0	0	0	0	0	0	0	0	0	0	0	0	0	0
6PGLUCONDEHYDROG_RXN_p_p4_GC	0.329047	0.329047	0.329047	0.329047	0.329047	0.329047	0.329047	0.329047	0.329047	0.329047	0.329047	0.329047	0.329047	0.329047	0.329047
6PGLUCONDEHYDROG_RXN_p_p4_MC	0.0393519	0.0393519	0.0393519	0.0393519	0.0393519	0.0393519	0.0393519	0.0393519	0.0393519	0.0393519	0.0393519	0.0393519	0.0393519	0.0393519	0.0393519
6PGLUCONDEHYDROG_RXN_p_p5_GC	3.29047	3.29047	3.29047	3.29047	3.29047	3.29047	3.29047	3.29047	3.29047	3.29047	3.29047	3.29047	3.29047	3.29047	3.29047
6PGLUCONDEHYDROG_RXN_p_p5_MC	0.393519	0.393519	0.393519	0.393519	0.393519	0.393519	0.393519	0.393519	0.393519	0.393519	0.393519	0.393519	0.393519	0.393519	0.393519
6PGLUCONDEHYDROG_RXN_p_p6_GC	0.329047	0.329047	0.329047	0.329047	0.329047	0.329047	0.329047	0.329047	0.329047	0.329047	0.329047	0.329047	0.329047	0.329047	0.329047
6PGLUCONDEHYDROG_RXN_p_p6_MC	0.0393519	0.0393519	0.0393519	0.0393519	0.0393519	0.0393519	0.0393519	0.0393519	0.0393519	0.0393519	0.0393519	0.0393519	0.0393519	0.0393519	0.0393519
6PGLUCONOLACT_RXN_c_p1_GC	0.553651	0.658095	0.649201	0.583405	0.532673	0.505288	0.509016	0.517701	0.514319	0.511721	0.502859	0.488346	0.464211	0.357963	0
6PGLUCONOLACT_RXN_c_p1_MC	0	0	0	0	0	0	0	0	0	0	0	0	0	0	0
6PGLUCONOLACT_RXN_c_p2_GC	0	0	0	0	0	0	0	0	0	0	0	0	0	0	0
6PGLUCONOLACT_RXN_c_p2_MC	0	0	0	0	0	0	0	0	0	0	0	0	0	0	0
6PGLUCONOLACT_RXN_c_p3_GC	0.431419	0.658095	0.658095	0.658095	0.658095	0.658095	0.658095	0.658095	0.658095	0.658095	0.658095	0.595676	0.657239	0.658095	0.658095
6PGLUCONOLACT_RXN_c_p3_MC	0	0	0	0	0	0	0	0	0	0	0	0	0	0	0
6PGLUCONOLACT_RXN_c_p4_GC	0.479005	0.65121	0.611712	0.6232	0.639256	0.651173	0.658095	0.658095	0.658095	0.658095	0.658095	0.658095	0.658095	0.658095	0.658095
6PGLUCONOLACT_RXN_c_p4_MC	0.0563276	0.0604474	0.0598052	0.0543666	0.0543666	0.0543666	0.0393106	0.0393106	0.0393106	0.0392643	0.0392643	0.0392643	0.0392643	0.0392643	0.0392643
6PGLUCONOLACT_RXN_c_p5_GC	4.79737	4.99658	5.57944	6.00885	6.24239	6.35914	6.35864	6.34367	6.37091	6.3945	6.43613	6.5579	6.58095	6.22595	5.84076
6PGLUCONOLACT_RXN_c_p5_MC	0.566122	0.566994	0.567117	0.561174	0.489111	0.448303	0.41936	0.377834	0.349525	0.393629	0.393514	0.393514	0.393514	0.393514	0.393514
6PGLUCONOLACT_RXN_c_p6_GC	0.480551	0.658095	0.658095	0.658095	0.658095	0.658095	0.658095	0.658095	0.658095	0.658095	0.658095	0.658095	0.658095	0.0555802	0.589473
6PGLUCONOLACT_RXN_c_p6_MC	0.0566025	0.0566956	0.0566949	0.0453536	0.0453536	0.0453536	0.0425456	0.0393519	0.0393519	0.0393519	0.0393519	0.0393519	0.0393519	0.0393519	0.0393519
6PGLUCONOLACT_RXN_p_p1_GC	0	0	0	0	0	0	0	0	0	0	0	0	0	0	0
6PGLUCONOLACT_RXN_p_p1_MC	0	0	0	0	0	0	0	0	0	0	0	0	0	0	0
6PGLUCONOLACT_RXN_p_p2_GC	0	0	0	0	0	0	0	0	0	0	0	0	0	0	0
6PGLUCONOLACT_RXN_p_p2_MC	0	0	0	0	0	0	0	0	0	0	0	0	0	0	0
6PGLUCONOLACT_RXN_p_p3_GC	0	0	0	0	0	0	0	0	0	0	0	0	0	0	0
6PGLUCONOLACT_RXN_p_p3_MC	0	0	0	0	0	0	0	0	0	0	0	0	0	0	0
6PGLUCONOLACT_RXN_p_p4_GC	0.329047	0.329047	0.329047	0.329047	0.329047	0.329047	0.329047	0.329047	0.329047	0.329047	0.329047	0.329047	0.329047	0.329047	0.329047
6PGLUCONOLACT_RXN_p_p4_MC	0.0393519	0.0393519	0.0393519	0.0393519	0.0393519	0.0393519	0.0393519	0.0393519	0.0393519	0.0393519	0.0393519	0.0393519	0.0393519	0.0393519	0.0393519
6PGLUCONOLACT_RXN_p_p5_GC	3.29047	3.29047	3.29047	3.29047	3.29047	3.29047	3.29047	3.29047	3.29047	3.29047	3.29047	3.29047	3.29047	3.29047	3.29047
6PGLUCONOLACT_RXN_p_p5_MC	0.393519	0.393519	0.393519	0.393519	0.393519	0.393519	0.393519	0.393519	0.393519	0.393519	0.393519	0.393519	0.393519	0.393519	0.393519
6PGLUCONOLACT_RXN_p_p6_GC	0.329047	0.329047	0.329047	0.329047	0.329047	0.329047	0.329047	0.329047	0.329047	0.329047	0.329047	0.329047	0.329047	0.329047	0.329047
6PGLUCONOLACT_RXN_p_p6_MC	0.0393519	0.0393519	0.0393519	0.0393519	0.0393519	0.0393519	0.0393519	0.0393519	0.0393519	0.0393519	0.0393519	0.0393519	0.0393519	0.0393519	0.0393519
ACETALD_mc_p1_GC	0	0	0	0	0	0	0	0	0	0	0	0	0	0	0
ACETALD_mc_p1_MC	0	0	0	0	0	0	0	0	0	0	0	0	0	0	0
ACETALD_mc_p2_GC	0	0	0	0	0	0	0	0	0	0	0	0	0	0	0
ACETALD_mc_p2_MC	-0.00116642	-0.00116642	-0.00116642	-0.0016998	-0.0016998	-0.0016998	-0.0016998	-0.0016998	-0.0016998	-0.0016998	-0.0016998	-0.0016998	-0.0016998	-0.0016998	-0.00116642
ACETALD_mc_p3_GC	0	0	0	0	0	0	0	0	0	0	0	0	0	0	0
ACETALD_mc_p3_MC	0	0	0	0	0	0	0	0	0	0	0	0	0	0	-0.000533386
ACETALD_mc_p4_GC	0	0	0	0	0	0	0	0	0	0	0	0	0	0	0
ACETALD_mc_p4_MC	0	0	0	0	0	0	0	0	0	0	0	0	0	0	0
ACETALD_mc_p5_GC	0	0	0	0	0	0	0	0	0	0	0	0	0	0	0
ACETALD_mc_p5_MC	0	0	0	0	0	0	0	0	0	0	0	0	0	0	0
ACETALD_mc_p6_GC	0	0	0	0	0	0	0	0	0	0	0	0	0	0	0
ACETALD_mc_p6_MC	0	0	0	0	0	0	0	0	0	0	0	0	0	0	0
ACETATE_COA_LIGASE_RXN_p_p1_GC	0	0	0	0	0	0	0	0	0	0	0	0	0	0	0
ACETATE_COA_LIGASE_RXN_p_p1_MC	0	0	0	0	0	0	0	0	0	0	0	0	0	0	0
ACETATE_COA_LIGASE_RXN_p_p2_GC	0	0	0	0	0	0	0	0	0	0	0	0	0	0	0
ACETATE_COA_LIGASE_RXN_p_p2_MC	0.0020339	0.0020339	0.0020339	0.00256729	0.00256729	0.00256729	0.00256729	0.00256729	0.00256729	0.00256729	0.00256729	0.00256729	0.00256729	0.00256729	0.0020339
ACETATE_COA_LIGASE_RXN_p_p3_GC	0	0	0	0	0	0	0	0	0	0	0	0	0	0	0
ACETATE_COA_LIGASE_RXN_p_p3_MC	0	0	0	0	0	0	0	0	0	0	0	0	0	0	0.000533386
ACETATE_COA_LIGASE_RXN_p_p4_GC	0	0	0	0	0	0	0	0	0	0	0	0	0	0	0
ACETATE_COA_LIGASE_RXN_p_p4_MC	0	0	0	0	0	0	0	0	0	0	0	0	0	0	0
ACETATE_COA_LIGASE_RXN_p_p5_GC	0	0	0	0	0	0	0	0	0	0	0	0	0	0	0
ACETATE_COA_LIGASE_RXN_p_p5_MC	0	0	0	0	0	0	0	0	0	0	0	0	0	0	0
ACETATE_COA_LIGASE_RXN_p_p6_GC	0	0	0	0	0	0	0	0	0	0	0	0	0	0	0
ACETATE_COA_LIGASE_RXN_p_p6_MC	0	0	0	0	0	0	0	0	0	0	0	0	0	0	0
ACETATE_COA_LIGASE_RXN_x_p1_GC	0	0	0	0	0	0	0	0	0	0	0	0	0	0	0
ACETATE_COA_LIGASE_RXN_x_p1_MC	0	0	0	0	0	0	0	0	0	0	0	0	0	0	0
ACETATE_COA_LIGASE_RXN_x_p2_GC	0	0	0	0	0	0	0	0	0	0	0	0	0	0	0
ACETATE_COA_LIGASE_RXN_x_p2_MC	0	0	0	0	0	0	0	0	0	0	0	0	0	0	0
ACETATE_COA_LIGASE_RXN_x_p3_GC	0	0	0	0	0	0	0	0	0	0	0	0	0	0	0
ACETATE_COA_LIGASE_RXN_x_p3_MC	0	0	0	0	0	0	0	0	0	0	0	0	0	0	0
ACETATE_COA_LIGASE_RXN_x_p4_GC	0	0	0	0	0	0	0	0	0	0	0	0	0	0	0
ACETATE_COA_LIGASE_RXN_x_p4_MC	0	0	0	0	0	0	0	0	0	0	0	0	0	0	0
ACETATE_COA_LIGASE_RXN_x_p5_GC	0	0	0	0	0	0	0	0	0	0	0	0	0	0	0
ACETATE_COA_LIGASE_RXN_x_p5_MC	0	0	0	0	0	0	0	0	0	0	0	0	0	0	0
ACETATE_COA_LIGASE_RXN_x_p6_GC	0	0	0	0	0	0	0	0	0	0	0	0	0	0	0
ACETATE_COA_LIGASE_RXN_x_p6_MC	0	0	0	0	0	0	0	0	0	0	0	0	0	0	0
ACETOLACTREDUCTOISOM_RXN_p_p1_GC	0	0	0	0	0	0	0	0	0	0	0	0	0	0	0
ACETOLACTREDUCTOISOM_RXN_p_p1_MC	0	0	0	0	0	0	0	0	0	0	0	0	0	0	0
ACETOLACTREDUCTOISOM_RXN_p_p2_GC	0	0	0	0	0	0	0	0	0	0	0	0	0	0	0
ACETOLACTREDUCTOISOM_RXN_p_p2_MC	0.00500562	0.00500562	0.00500562	0.00500562	0.00500562	0.00500562	0.00500562	0.00500562	0.00500562	0.00500562	0.00500562	0.00500562	0.00500562	0.00500562	0.00375422
ACETOLACTREDUCTOISOM_RXN_p_p3_GC	0	0	0	0	0	0	0	0	0	0	0	0	0	0	0
ACETOLACTREDUCTOISOM_RXN_p_p3_MC	0	0	0	0	0	0	0	0	0	0	0	0	0	0	0.00125141
ACETOLACTREDUCTOISOM_RXN_p_p4_GC	0	0	0	0	0	0	0	0	0	0	0	0	0	0	0
ACETOLACTREDUCTOISOM_RXN_p_p4_MC	0	0	0	0	0	0	0	0	0	0	0	0	0	0	0
ACETOLACTREDUCTOISOM_RXN_p_p5_GC	0	0	0	0	0	0	0	0	0	0	0	0	0	0	0
ACETOLACTREDUCTOISOM_RXN_p_p5_MC	0	0	0	0	0	0	0	0	0	0	0	0	0	0	0
ACETOLACTREDUCTOISOM_RXN_p_p6_GC	0	0	0	0	0	0	0	0	0	0	0	0	0	0	0
ACETOLACTREDUCTOISOM_RXN_p_p6_MC	0	0	0	0	0	0	0	0	0	0	0	0	0	0	0
ACETOLACTSYN_RXN_p_p1_GC	0	0	0	0	0	0	0	0	0	0	0	0	0	0	0
ACETOLACTSYN_RXN_p_p1_MC	0	0	0	0	0	0	0	0	0	0	0	0	0	0	0
ACETOLACTSYN_RXN_p_p2_GC	0	0	0	0	0	0	0	0	0	0	0	0	0	0	0
ACETOLACTSYN_RXN_p_p2_MC	0.00500562	0.00500562	0.00500562	0.00500562	0.00500562	0.00500562	0.00500562	0.00500562	0.00500562	0.00500562	0.00500562	0.00500562	0.00500562	0.00500562	0.00375422
ACETOLACTSYN_RXN_p_p3_GC	0	0	0	0	0	0	0	0	0	0	0	0	0	0	0
ACETOLACTSYN_RXN_p_p3_MC	0	0	0	0	0	0	0	0	0	0	0	0	0	0	0.00125141
ACETOLACTSYN_RXN_p_p4_GC	0	0	0	0	0	0	0	0	0	0	0	0	0	0	0
ACETOLACTSYN_RXN_p_p4_MC	0	0	0	0	0	0	0	0	0	0	0	0	0	0	0
ACETOLACTSYN_RXN_p_p5_GC	0	0	0	0	0	0	0	0	0	0	0	0	0	0	0
ACETOLACTSYN_RXN_p_p5_MC	0	0	0	0	0	0	0	0	0	0	0	0	0	0	0
ACETOLACTSYN_RXN_p_p6_GC	0	0	0	0	0	0	0	0	0	0	0	0	0	0	0
ACETOLACTSYN_RXN_p_p6_MC	0	0	0	0	0	0	0	0	0	0	0	0	0	0	0
ACETOOHBUTREDUCTOISOM_RXN_p_p1_GC	0	0	0	0	0	0	0	0	0	0	0	0	0	0	0
ACETOOHBUTREDUCTOISOM_RXN_p_p1_MC	0	0	0	0	0	0	0	0	0	0	0	0	0	0	0
ACETOOHBUTREDUCTOISOM_RXN_p_p2_GC	0	0	0	0	0	0	0	0	0	0	0	0	0	0	0
ACETOOHBUTREDUCTOISOM_RXN_p_p2_MC	0.00180531	0.00180531	0.00180531	0.00180531	0.00180531	0.00180531	0.00180531	0.00180531	0.00180531	0.00180531	0.00180531	0.00180531	0.00180531	0.00180531	0.00180531
ACETOOHBUTREDUCTOISOM_RXN_p_p3_GC	0	0	0	0	0	0	0	0	0	0	0	0	0	0	0
ACETOOHBUTREDUCTOISOM_RXN_p_p3_MC	0	0	0	0	0	0	0	0	0	0	0	0	0	0	0
ACETOOHBUTREDUCTOISOM_RXN_p_p4_GC	0	0	0	0	0	0	0	0	0	0	0	0	0	0	0
ACETOOHBUTREDUCTOISOM_RXN_p_p4_MC	0	0	0	0	0	0	0	0	0	0	0	0	0	0	0
ACETOOHBUTREDUCTOISOM_RXN_p_p5_GC	0	0	0	0	0	0	0	0	0	0	0	0	0	0	0
ACETOOHBUTREDUCTOISOM_RXN_p_p5_MC	0	0	0	0	0	0	0	0	0	0	0	0	0	0	0
ACETOOHBUTREDUCTOISOM_RXN_p_p6_GC	0	0	0	0	0	0	0	0	0	0	0	0	0	0	0
ACETOOHBUTREDUCTOISOM_RXN_p_p6_MC	0	0	0	0	0	0	0	0	0	0	0	0	0	0	0
ACETOOHBUTSYN_RXN_p_p1_GC	0	0	0	0	0	0	0	0	0	0	0	0	0	0	0
ACETOOHBUTSYN_RXN_p_p1_MC	0	0	0	0	0	0	0	0	0	0	0	0	0	0	0
ACETOOHBUTSYN_RXN_p_p2_GC	0	0	0	0	0	0	0	0	0	0	0	0	0	0	0
ACETOOHBUTSYN_RXN_p_p2_MC	0.00180531	0.00180531	0.00180531	0.00180531	0.00180531	0.00180531	0.00180531	0.00180531	0.00180531	0.00180531	0.00180531	0.00180531	0.00180531	0.00180531	0.00180531
ACETOOHBUTSYN_RXN_p_p3_GC	0	0	0	0	0	0	0	0	0	0	0	0	0	0	0
ACETOOHBUTSYN_RXN_p_p3_MC	0	0	0	0	0	0	0	0	0	0	0	0	0	0	0
ACETOOHBUTSYN_RXN_p_p4_GC	0	0	0	0	0	0	0	0	0	0	0	0	0	0	0
ACETOOHBUTSYN_RXN_p_p4_MC	0	0	0	0	0	0	0	0	0	0	0	0	0	0	0
ACETOOHBUTSYN_RXN_p_p5_GC	0	0	0	0	0	0	0	0	0	0	0	0	0	0	0
ACETOOHBUTSYN_RXN_p_p5_MC	0	0	0	0	0	0	0	0	0	0	0	0	0	0	0
ACETOOHBUTSYN_RXN_p_p6_GC	0	0	0	0	0	0	0	0	0	0	0	0	0	0	0
ACETOOHBUTSYN_RXN_p_p6_MC	0	0	0	0	0	0	0	0	0	0	0	0	0	0	0
ACETYLGLUTKIN_RXN_p_p1_GC	0	0	0	0	0	0	0	0	0	0	0	0	0	0	0
ACETYLGLUTKIN_RXN_p_p1_MC	0	0	0	0	0	0	0	0	0	0	0	0	0	0	0
ACETYLGLUTKIN_RXN_p_p2_GC	0	0	0	0	0	0	0	0	0	0	0	0	0	0	0
ACETYLGLUTKIN_RXN_p_p2_MC	0.000412699	0.000325307	0.000325307	0.000325307	0.000325307	0.000325307	0.000325307	0.000325307	0.000325307	0.000325307	0.000325307	0.000325307	0.000325307	0.000325307	0.000325307
ACETYLGLUTKIN_RXN_p_p3_GC	0	0	0	0	0	0	0	0	0	0	0	0	0	0	0
ACETYLGLUTKIN_RXN_p_p3_MC	0	0	0	0	0	0	0	0	0	0	0	0	0	0	0
ACETYLGLUTKIN_RXN_p_p4_GC	0	0	0	0	0	0	0	0	0	0	0	0	0	0	0
ACETYLGLUTKIN_RXN_p_p4_MC	0	0	0	0	0	0	0	0	0	0	0	0	0	0	0
ACETYLGLUTKIN_RXN_p_p5_GC	0	0	0	0	0	0	0	0	0	0	0	0	0	0	0
ACETYLGLUTKIN_RXN_p_p5_MC	0	0	0	0	0	0	0	0	0	0	0	0	0	0	0
ACETYLGLUTKIN_RXN_p_p6_GC	0	0	0	0	0	0	0	0	0	0	0	0	0	0	0
ACETYLGLUTKIN_RXN_p_p6_MC	0	0	0	0	0	0	0	0	0	0	0	0	0	0	0
ACETYLORNTRANSAM_RXN_p_p1_GC	0	0	0	0	0	0	0	0	0	0	0	0	0	0	0
ACETYLORNTRANSAM_RXN_p_p1_MC	0	0	0	0	0	0	0	0	0	0	0	0	0	0	0
ACETYLORNTRANSAM_RXN_p_p2_GC	0	0	0	0	0	0	0	0	0	0	0	0	0	0	0
ACETYLORNTRANSAM_RXN_p_p2_MC	0.000412699	0.000325307	0.000325307	0.000325307	0.000325307	0.000325307	0.000325307	0.000325307	0.000325307	0.000325307	0.000325307	0.000325307	0.000325307	0.000325307	0.000325307
ACETYLORNTRANSAM_RXN_p_p3_GC	0	0	0	0	0	0	0	0	0	0	0	0	0	0	0
ACETYLORNTRANSAM_RXN_p_p3_MC	0	0	0	0	0	0	0	0	0	0	0	0	0	0	0
ACETYLORNTRANSAM_RXN_p_p4_GC	0	0	0	0	0	0	0	0	0	0	0	0	0	0	0
ACETYLORNTRANSAM_RXN_p_p4_MC	0	0	0	0	0	0	0	0	0	0	0	0	0	0	0
ACETYLORNTRANSAM_RXN_p_p5_GC	0	0	0	0	0	0	0	0	0	0	0	0	0	0	0
ACETYLORNTRANSAM_RXN_p_p5_MC	0	0	0	0	0	0	0	0	0	0	0	0	0	0	0
ACETYLORNTRANSAM_RXN_p_p6_GC	0	0	0	0	0	0	0	0	0	0	0	0	0	0	0
ACETYLORNTRANSAM_RXN_p_p6_MC	0	0	0	0	0	0	0	0	0	0	0	0	0	0	0
ACETYL_COA_ACETYLTRANSFER_RXN_x_p1_GC	0	0	0	0	0	0	0	0	0	0	0	0	0	0	0
ACETYL_COA_ACETYLTRANSFER_RXN_x_p1_MC	0	0	0	0	0	0	0	0	0	0	0	0	0	0	0
ACETYL_COA_ACETYLTRANSFER_RXN_x_p2_GC	0	0	0	0	0	0	0	0	0	0	0	0	0	0	0
ACETYL_COA_ACETYLTRANSFER_RXN_x_p2_MC	0	0	0	0	0	0	0	0	0	0	0	0	0	0	0
ACETYL_COA_ACETYLTRANSFER_RXN_x_p3_GC	0	0	0	0	0	0	0	0	0	0	0	0	0	0	0
ACETYL_COA_ACETYLTRANSFER_RXN_x_p3_MC	0	0	0	0	0	0	0	0	0	0	0	0	0	0	0
ACETYL_COA_ACETYLTRANSFER_RXN_x_p4_GC	0	0	0	0	0	0	0	0	0	0	0	0	0	0	0
ACETYL_COA_ACETYLTRANSFER_RXN_x_p4_MC	0	0	0	0	0	0	0	0	0	0	0	0	0	0	0
ACETYL_COA_ACETYLTRANSFER_RXN_x_p5_GC	0	0	0	0	0	0	0	0	0	0	0	0	0	0	0
ACETYL_COA_ACETYLTRANSFER_RXN_x_p5_MC	0	0	0	0	0	0	0	0	0	0	0	0	0	0	0
ACETYL_COA_ACETYLTRANSFER_RXN_x_p6_GC	0	0	0	0	0	0	0	0	0	0	0	0	0	0	0
ACETYL_COA_ACETYLTRANSFER_RXN_x_p6_MC	0	0	0	0	0	0	0	0	0	0	0	0	0	0	0
ACETYL_COA_CARBOXYLTRANSFER_RXN_p_p1_GC	0	0	0	0	0	0	0	0	0	0	0	0	0	0	0
ACETYL_COA_CARBOXYLTRANSFER_RXN_p_p1_MC	0	0	0	0	0	0	0	0	0	0	0	0	0	0	0
ACETYL_COA_CARBOXYLTRANSFER_RXN_p_p2_GC	0	0	0	0	0	0	0	0	0	0	0	0	0	0	0
ACETYL_COA_CARBOXYLTRANSFER_RXN_p_p2_MC	0	0	0	0	0	0	0	0	0	0	0	0	0	0	0
ACETYL_COA_CARBOXYLTRANSFER_RXN_p_p3_GC	0	0	0	0	0	0	0	0	0	0	0	0	0	0	0
ACETYL_COA_CARBOXYLTRANSFER_RXN_p_p3_MC	0	0	0	0	0	0	0	0	0	0	0	0	0	0	0
ACETYL_COA_CARBOXYLTRANSFER_RXN_p_p4_GC	0	0	0	0	0	0	0	0	0	0	0	0	0	0	0
ACETYL_COA_CARBOXYLTRANSFER_RXN_p_p4_MC	0	0	0	0	0	0	0	0	0	0	0	0	0	0	0
ACETYL_COA_CARBOXYLTRANSFER_RXN_p_p5_GC	0	0	0	0	0	0	0	0	0	0	0	0	0	0	0
ACETYL_COA_CARBOXYLTRANSFER_RXN_p_p5_MC	0	0	0	0	0	0	0	0	0	0	0	0	0	0	0
ACETYL_COA_CARBOXYLTRANSFER_RXN_p_p6_GC	0	0	0	0	0	0	0	0	0	0	0	0	0	0	0
ACETYL_COA_CARBOXYLTRANSFER_RXN_p_p6_MC	0	0	0	0	0	0	0	0	0	0	0	0	0	0	0
ACET_mc_p1_GC	0	0	0	0	0	0	0	0	0	0	0	0	0	0	0
ACET_mc_p1_MC	0	0	0	0	0	0	0	0	0	0	0	0	0	0	0
ACET_mc_p2_GC	0	0	0	0	0	0	0	0	0	0	0	0	0	0	0
ACET_mc_p2_MC	0.00116642	0.00116642	0.00116642	0.0016998	0.0016998	0.0016998	0.0016998	0.0016998	0.0016998	0.0016998	0.0016998	0.0016998	0.0016998	0.0016998	0.00116642
ACET_mc_p3_GC	0	0	0	0	0	0	0	0	0	0	0	0	0	0	0
ACET_mc_p3_MC	0	0	0	0	0	0	0	0	0	0	0	0	0	0	0.000533386
ACET_mc_p4_GC	0	0	0	0	0	0	0	0	0	0	0	0	0	0	0
ACET_mc_p4_MC	0	0	0	0	0	0	0	0	0	0	0	0	0	0	0
ACET_mc_p5_GC	0	0	0	0	0	0	0	0	0	0	0	0	0	0	0
ACET_mc_p5_MC	0	0	0	0	0	0	0	0	0	0	0	0	0	0	0
ACET_mc_p6_GC	0	0	0	0	0	0	0	0	0	0	0	0	0	0	0
ACET_mc_p6_MC	0	0	0	0	0	0	0	0	0	0	0	0	0	0	0
ACET_pc_p1_GC	0	0	0	0	0	0	0	0	0	0	0	0	0	0	0
ACET_pc_p1_MC	0	0	0	0	0	0	0	0	0	0	0	0	0	0	0
ACET_pc_p2_GC	0	0	0	0	0	0	0	0	0	0	0	0	0	0	0
ACET_pc_p2_MC	-0.00160016	-0.00160016	-0.00160016	-0.00213354	-0.00213354	-0.00213354	-0.00213354	-0.00213354	-0.00213354	-0.00213354	-0.00213354	-0.00213354	-0.00213354	-0.00213354	-0.00160016
ACET_pc_p3_GC	0	0	0	0	0	0	0	0	0	0	0	0	0	0	0
ACET_pc_p3_MC	0	0	0	0	0	0	0	0	0	0	0	0	0	0	-0.000533386
ACET_pc_p4_GC	0	0	0	0	0	0	0	0	0	0	0	0	0	0	0
ACET_pc_p4_MC	0	0	0	0	0	0	0	0	0	0	0	0	0	0	0
ACET_pc_p5_GC	0	0	0	0	0	0	0	0	0	0	0	0	0	0	0
ACET_pc_p5_MC	0	0	0	0	0	0	0	0	0	0	0	0	0	0	0
ACET_pc_p6_GC	0	0	0	0	0	0	0	0	0	0	0	0	0	0	0
ACET_pc_p6_MC	0	0	0	0	0	0	0	0	0	0	0	0	0	0	0
ACET_xc_p1_GC	0	0	0	0	0	0	0	0	0	0	0	0	0	0	0
ACET_xc_p1_MC	0	0	0	0	0	0	0	0	0	0	0	0	0	0	0
ACET_xc_p2_GC	0	0	0	0	0	0	0	0	0	0	0	0	0	0	0
ACET_xc_p2_MC	0	0	0	0	0	0	0	0	0	0	0	0	0	0	0
ACET_xc_p3_GC	0	0	0	0	0	0	0	0	0	0	0	0	0	0	0
ACET_xc_p3_MC	0	0	0	0	0	0	0	0	0	0	0	0	0	0	0
ACET_xc_p4_GC	0	0	0	0	0	0	0	0	0	0	0	0	0	0	0
ACET_xc_p4_MC	0	0	0	0	0	0	0	0	0	0	0	0	0	0	0
ACET_xc_p5_GC	0	0	0	0	0	0	0	0	0	0	0	0	0	0	0
ACET_xc_p5_MC	0	0	0	0	0	0	0	0	0	0	0	0	0	0	0
ACET_xc_p6_GC	0	0	0	0	0	0	0	0	0	0	0	0	0	0	0
ACET_xc_p6_MC	0	0	0	0	0	0	0	0	0	0	0	0	0	0	0
ACONITATEDEHYDR_RXN_c_p1_GC	0.208887	0	0	0	0	0	0	0	0	0	0	0	0	0.0263115	0
ACONITATEDEHYDR_RXN_c_p1_MC	0	0	0	0	0	0	0	0	0	0	0	0	0	0	0
ACONITATEDEHYDR_RXN_c_p2_GC	0	2.25459	3.75656	4.98215	5.65324	6.00253	6.00409	5.94946	6.00922	6.05912	6.16952	6.33567	6.58552	7.27817	7.4965
ACONITATEDEHYDR_RXN_c_p2_MC	0.0521831	0.052518	0.052518	0.052518	0.052518	0.052518	0.0543028	0.068108	0.132925	0.423131	0.575546	0.72795	0.878109	0.979261	1.32163
ACONITATEDEHYDR_RXN_c_p3_GC	0.453351	0	0	0	0	0	0	0	0	0	0	0.124837	0	0	0
ACONITATEDEHYDR_RXN_c_p3_MC	0	0	0	0	0	0	0	-0.00178479	0	0	-0.00178479	0	0	0	0.0787037
ACONITATEDEHYDR_RXN_c_p4_GC	0	0	0	0.0697891	0	0.0138428	0	0	0	0	0	0	0	0	0
ACONITATEDEHYDR_RXN_c_p4_MC	0	0	0.0201713	0	0.0342265	0.0342265	0.0691027	0	0	0	0.0588792	0.0588792	0.0588792	0.0588792	0
ACONITATEDEHYDR_RXN_c_p5_GC	3.0138	3.16872	0	0	0.677108	0.443614	0.444609	0	0	0	0.289635	0.0460842	0	0	0
ACONITATEDEHYDR_RXN_c_p5_MC	0.436714	0.43739	0	0	0.00149753	0	0.720242	0.806413	0	0	0	0	0	0	0.785963
ACONITATEDEHYDR_RXN_c_p6_GC	0.355087	0	0	0	0	0	0	0	0	0	0	0	0	0	0
ACONITATEDEHYDR_RXN_c_p6_MC	0.0436771	0.0437524	0.0437454	0.0667002	0.0667002	0.0667002	0.0723163	0.0787037	0.0787037	0	0.0787037	0	0	0.0787037	0.0787037
ACONITATEDEHYDR_RXN_m_p1_GC	0	0	0	0	0	0	0	0	0	0	0	0	0	0	0
ACONITATEDEHYDR_RXN_m_p1_MC	0	0	0	0	0	0	0	0	0	0	0	0	0	0	0
ACONITATEDEHYDR_RXN_m_p2_GC	0	0	0	0	0	0	0	0	0	0	0	0	0	0	0
ACONITATEDEHYDR_RXN_m_p2_MC	0	0	0	0	0	0	0	0	0	0	0	0	0	0	0
ACONITATEDEHYDR_RXN_m_p3_GC	0	0	0	0	0	0	0	0	0	0	0	0	0.0017116	0	0
ACONITATEDEHYDR_RXN_m_p3_MC	0	0	0	0	0	0	-0.00178479	0	-0.00178479	-0.00178479	0	-0.00178479	0	0	0
ACONITATEDEHYDR_RXN_m_p4_GC	0.358179	0.0137688	0.0927661	0	0.0376773	0	0	0	0	0	0	0	0	0	0
ACONITATEDEHYDR_RXN_m_p4_MC	0.0199656	0.0177949	0	0.0342265	0	0	0	0.0693673	0.0693673	0.0588792	0	0	0	0	0.0588792
ACONITATEDEHYDR_RXN_m_p5_GC	0.553353	0	2.00302	1.1442	0	0	0	0.47455	0.420076	0.372883	0	0	0	0	0
ACONITATEDEHYDR_RXN_m_p5_MC	0	0	0.436059	0.444496	0.587125	0.670237	0.00311667	0	0.86336	0.785732	0.785963	0.785963	0.785963	0.785963	0
ACONITATEDEHYDR_RXN_m_p6_GC	0	0	0	0	0	0	0	0	0	0	0	0	0	0	0.137243
ACONITATEDEHYDR_RXN_m_p6_MC	0	0	0	0	0	0	0	0	0	0.0787037	0	0.0787037	0.0787037	0	0
ACONITATEHYDR_RXN_c_p1_GC	0	0	0	0	0	0	0	0	0	0	0	0	0	0	0
ACONITATEHYDR_RXN_c_p1_MC	0	0	0	0	0	0	0	0	0	0	0	0	0	0	0
ACONITATEHYDR_RXN_c_p2_GC	0	0	0	0	0	0	0	0	0	0	0	0	0	0	0
ACONITATEHYDR_RXN_c_p2_MC	0	0	0	0	0	0	0	0	0	0	0	0	0	0.192224	0.534596
ACONITATEHYDR_RXN_c_p3_GC	0	0	0	0	0	0	0	0	0	0	0	0	0	0	0
ACONITATEHYDR_RXN_c_p3_MC	0	0	0	0	0	0	-0.00178479	-0.00178479	-0.00178479	-0.00178479	-0.00178479	-0.00178479	0	0	0
ACONITATEHYDR_RXN_c_p4_GC	0	0	0	0	0	0	0	0	0	0	0	0	0	0	0
ACONITATEHYDR_RXN_c_p4_MC	0	0	0	0	0	0	0	0	0	0	0	0	0	0	0
ACONITATEHYDR_RXN_c_p5_GC	0	0	0	0	0	0	0	0	0	0	0	0	0	0	0
ACONITATEHYDR_RXN_c_p5_MC	0	0	0	0	0	0	0	0.00183059	0	0	0	0	0	0	0
ACONITATEHYDR_RXN_c_p6_GC	0	0	0	0	0	0	0	0	0	0	0	0	0	0	0
ACONITATEHYDR_RXN_c_p6_MC	0	0	0	0	0	0	0	0	0	0	0	0	0	0	0
ACONITATEHYDR_RXN_m_p1_GC	0.208887	0	0	0	0	0	0	0	0	0	0	0	0	0.0263115	0
ACONITATEHYDR_RXN_m_p1_MC	0	0	0	0	0	0	0	0	0	0	0	0	0	0	0
ACONITATEHYDR_RXN_m_p2_GC	0	2.25459	3.75656	4.98215	5.65324	6.00253	6.00409	5.94946	6.00922	6.05912	6.16952	6.33567	6.58552	7.27817	7.4965
ACONITATEHYDR_RXN_m_p2_MC	0.0521831	0.052518	0.052518	0.052518	0.052518	0.052518	0.0543028	0.068108	0.132925	0.423131	0.575546	0.72795	0.878109	0.787037	0.787037
ACONITATEHYDR_RXN_m_p3_GC	0.453351	0	0	0	0	0	0	0	0	0	0	0.124837	0.0017116	0	0
ACONITATEHYDR_RXN_m_p3_MC	0	0	0	0	0	0	0	0	0	0	0	0	0	0	0.0787037
ACONITATEHYDR_RXN_m_p4_GC	0.358179	0.0137688	0.0927661	0.0697891	0.0376773	0.0138428	0	0	0	0	0	0	0	0	0
ACONITATEHYDR_RXN_m_p4_MC	0.0199656	0.0177949	0.0201713	0.0342265	0.0342265	0.0342265	0.0691027	0.0693673	0.0693673	0.0588792	0.0588792	0.0588792	0.0588792	0.0588792	0.0588792
ACONITATEHYDR_RXN_m_p5_GC	3.56715	3.16872	2.00302	1.1442	0.677108	0.443614	0.444609	0.47455	0.420076	0.372883	0.289635	0.0460842	0	0	0
ACONITATEHYDR_RXN_m_p5_MC	0.436714	0.43739	0.436059	0.444496	0.588622	0.670237	0.723359	0.804582	0.86336	0.785732	0.785963	0.785963	0.785963	0.785963	0.785963
ACONITATEHYDR_RXN_m_p6_GC	0.355087	0	0	0	0	0	0	0	0	0	0	0	0	0	0.137243
ACONITATEHYDR_RXN_m_p6_MC	0.0436771	0.0437524	0.0437454	0.0667002	0.0667002	0.0667002	0.0723163	0.0787037	0.0787037	0.0787037	0.0787037	0.0787037	0.0787037	0.0787037	0.0787037
ACSERLY_RXN_c_p1_GC	0	0	0	0	0	0	0	0	0	0	0	0	0	0	0
ACSERLY_RXN_c_p1_MC	0	0	0	0	0	0	0	0	0	0	0	0	0	0	0
ACSERLY_RXN_c_p2_GC	0	0	0	0	0	0	0	0	0	0	0	0	0	0	0
ACSERLY_RXN_c_p2_MC	0.000433743	0.000433743	0.000433743	0.000433743	0.000433743	0.000433743	0.000433743	0.000433743	0.000433743	0.000433743	0.000433743	0.000433743	0.000433743	0.000433743	0.000433743
ACSERLY_RXN_c_p3_GC	0	0	0	0	0	0	0	0	0	0	0	0	0	0	0
ACSERLY_RXN_c_p3_MC	0	0	0	0	0	0	0	0	0	0	0	0	0	0	0
ACSERLY_RXN_c_p4_GC	0	0	0	0	0	0	0	0	0	0	0	0	0	0	0
ACSERLY_RXN_c_p4_MC	0	0	0	0	0	0	0	0	0	0	0	0	0	0	0
ACSERLY_RXN_c_p5_GC	0	0	0	0	0	0	0	0	0	0	0	0	0	0	0
ACSERLY_RXN_c_p5_MC	0	0	0	0	0	0	0	0	0	0	0	0	0	0	0
ACSERLY_RXN_c_p6_GC	0	0	0	0	0	0	0	0	0	0	0	0	0	0	0
ACSERLY_RXN_c_p6_MC	0	0	0	0	0	0	0	0	0	0	0	0	0	0	0
ACSERLY_RXN_p_p1_GC	0	0	0	0	0	0	0	0	0	0	0	0	0	0	0
ACSERLY_RXN_p_p1_MC	0	0	0	0	0	0	0	0	0	0	0	0	0	0	0
ACSERLY_RXN_p_p2_GC	0	0	0	0	0	0	0	0	0	0	0	0	0	0	0
ACSERLY_RXN_p_p2_MC	0.000433743	0.000433743	0.000433743	0.000433743	0.000433743	0.000433743	0.000433743	0.000433743	0.000433743	0.000433743	0.000433743	0.000433743	0.000433743	0.000433743	0.000433743
ACSERLY_RXN_p_p3_GC	0	0	0	0	0	0	0	0	0	0	0	0	0	0	0
ACSERLY_RXN_p_p3_MC	0	0	0	0	0	0	0	0	0	0	0	0	0	0	0
ACSERLY_RXN_p_p4_GC	0	0	0	0	0	0	0	0	0	0	0	0	0	0	0
ACSERLY_RXN_p_p4_MC	0	0	0	0	0	0	0	0	0	0	0	0	0	0	0
ACSERLY_RXN_p_p5_GC	0	0	0	0	0	0	0	0	0	0	0	0	0	0	0
ACSERLY_RXN_p_p5_MC	0	0	0	0	0	0	0	0	0	0	0	0	0	0	0
ACSERLY_RXN_p_p6_GC	0	0	0	0	0	0	0	0	0	0	0	0	0	0	0
ACSERLY_RXN_p_p6_MC	0	0	0	0	0	0	0	0	0	0	0	0	0	0	0
ADENOSINE_KINASE_RXN_c_p1_GC	0	0	0	0	0	0	0	0	0	0	0	0	0	0	0
ADENOSINE_KINASE_RXN_c_p1_MC	0	0	0	0	0	0	0	0	0	0	0	0	0	0	0
ADENOSINE_KINASE_RXN_c_p2_GC	0	0	0	0	0	0	0	0	0	0	0	0	0	0	0
ADENOSINE_KINASE_RXN_c_p2_MC	0	0	0	0	0	0	0	0	0	0	0	0	0	0	0
ADENOSINE_KINASE_RXN_c_p3_GC	0	0	0	0	0	0	0	0	0	0	0	0	0	0	0
ADENOSINE_KINASE_RXN_c_p3_MC	0	0	0	0	0	0	0	0	0	0	0	0	0	0	0
ADENOSINE_KINASE_RXN_c_p4_GC	0	0	0	0	0	0	0	0	0	0	0	0	0	0	0
ADENOSINE_KINASE_RXN_c_p4_MC	0	0	0	0	0	0	0	0	0	0	0	0	0	0	0
ADENOSINE_KINASE_RXN_c_p5_GC	0	0	0	0	0	0	0	0	0	0	0	0	0	0	0
ADENOSINE_KINASE_RXN_c_p5_MC	0	0	0	0	0	0	0	0	0	0	0	0	0	0	0
ADENOSINE_KINASE_RXN_c_p6_GC	0	0	0	0	0	0	0	0	0	0	0	0	0	0	0
ADENOSINE_KINASE_RXN_c_p6_MC	0	0	0	0	0	0	0	0	0	0	0	0	0	0	0
ADENOSYLHOMOCYSTEINASE_RXN_c_p1_GC	0	0	0	0	0	0	0	0	0	0	0	0	0	0	0
ADENOSYLHOMOCYSTEINASE_RXN_c_p1_MC	0	0	0	0	0	0	0	0	0	0	0	0	0	0	0
ADENOSYLHOMOCYSTEINASE_RXN_c_p2_GC	0	0	0	0	0	0	0	0	0	0	0	0	0	0	0
ADENOSYLHOMOCYSTEINASE_RXN_c_p2_MC	0	0	0	0	0	0	0	0	0	0	0	0	0	0	0
ADENOSYLHOMOCYSTEINASE_RXN_c_p3_GC	0	0	0	0	0	0	0	0	0	0	0	0	0	0	0
ADENOSYLHOMOCYSTEINASE_RXN_c_p3_MC	0	0	0	0	0	0	0	0	0	0	0	0	0	0	0
ADENOSYLHOMOCYSTEINASE_RXN_c_p4_GC	0	0	0	0	0	0	0	0	0	0	0	0	0	0	0
ADENOSYLHOMOCYSTEINASE_RXN_c_p4_MC	0	0	0	0	0	0	0	0	0	0	0	0	0	0	0
ADENOSYLHOMOCYSTEINASE_RXN_c_p5_GC	0	0	0	0	0	0	0	0	0	0	0	0	0	0	0
ADENOSYLHOMOCYSTEINASE_RXN_c_p5_MC	0	0	0	0	0	0	0	0	0	0	0	0	0	0	0
ADENOSYLHOMOCYSTEINASE_RXN_c_p6_GC	0	0	0	0	0	0	0	0	0	0	0	0	0	0	0
ADENOSYLHOMOCYSTEINASE_RXN_c_p6_MC	0	0	0	0	0	0	0	0	0	0	0	0	0	0	0
ADENYLOSUCCINATE_SYNTHASE_RXN_p_p1_GC	0	0	0	0	0	0	0	0	0	0	0	0	0	0	0
ADENYLOSUCCINATE_SYNTHASE_RXN_p_p1_MC	0	0	0	0	0	0	0	0	0	0	0	0	0	0	0
ADENYLOSUCCINATE_SYNTHASE_RXN_p_p2_GC	0	0	0	0	0	0	0	0	0	0	0	0	0	0	0
ADENYLOSUCCINATE_SYNTHASE_RXN_p_p2_MC	0.000325307	0.000325307	0.000325307	0.000325307	0.000325307	0.000325307	0.000325307	0.000325307	0.000325307	0.000325307	0.000325307	0.000325307	0.000325307	0.000325307	0.000325307
ADENYLOSUCCINATE_SYNTHASE_RXN_p_p3_GC	0	0	0	0	0	0	0	0	0	0	0	0	0	0	0
ADENYLOSUCCINATE_SYNTHASE_RXN_p_p3_MC	0	0	0	0	0	0	0	0	0	0	0	0	0	0	0
ADENYLOSUCCINATE_SYNTHASE_RXN_p_p4_GC	0	0	0	0	0	0	0	0	0	0	0	0	0	0	0
ADENYLOSUCCINATE_SYNTHASE_RXN_p_p4_MC	5.41891e-05	0.000108436	8.73597e-05	7.22683e-05	7.22683e-05	7.22683e-05	4.84373e-05	4.8443e-05	4.8443e-05	0.000102861	0.000102861	0.000102861	0.000102861	0.000102861	0.000102861
ADENYLOSUCCINATE_SYNTHASE_RXN_p_p5_GC	0	0	0	0	0	0	0	0	0	0	0	0	0	0	0
ADENYLOSUCCINATE_SYNTHASE_RXN_p_p5_MC	4.92876e-05	0	2.1076e-05	3.61674e-05	3.61674e-05	3.61674e-05	5.99984e-05	5.99926e-05	5.99926e-05	5.57418e-06	5.57418e-06	5.57418e-06	5.57418e-06	5.57418e-06	5.57418e-06
ADENYLOSUCCINATE_SYNTHASE_RXN_p_p6_GC	0	0	0	0	0	0	0	0	0	0	0	0	0	0	0
ADENYLOSUCCINATE_SYNTHASE_RXN_p_p6_MC	4.95893e-06	0	0	0	0	0	0	0	0	0	0	0	0	0	0
ADENYL_KIN_RXN_c_p1_GC	0	0	0	0	0	0	0	0	0	0	0	0	0	0	0
ADENYL_KIN_RXN_c_p1_MC	0	0	0	0	0	0	0	0	0	0	0	0	0	0	0
ADENYL_KIN_RXN_c_p2_GC	0	0	0	0	0	0	0	0	0	0	0	0	0	0	0
ADENYL_KIN_RXN_c_p2_MC	0	0	0	0	0	0	0	0	0	0	0	0	0	0	0
ADENYL_KIN_RXN_c_p3_GC	0	0	0	0	0	0	0	0	0	0	0	0	0	0	0
ADENYL_KIN_RXN_c_p3_MC	0	0	0	0	0	0	0	0	0	0	0	0	0	0	0
ADENYL_KIN_RXN_c_p4_GC	0	0	0	0	0	0	0	0	0	0	0	0	0	0	0
ADENYL_KIN_RXN_c_p4_MC	0	0	0	0	0	0	0	0	0	0	0	0	0	0	0
ADENYL_KIN_RXN_c_p5_GC	0	0	0	0	0	0	0	0	0	0	0	0	0	0	0
ADENYL_KIN_RXN_c_p5_MC	0	0	0	0	0	0	0	0	0	0	0	0	0	0	0
ADENYL_KIN_RXN_c_p6_GC	0	0	0	0	0	0	0	0	0	0	0	0	0	0	0
ADENYL_KIN_RXN_c_p6_MC	0	0	0	0	0	0	0	0	0	0	0	0	0	0	0
ADENYL_KIN_RXN_m_p1_GC	0	0	0	0	0	0	0	0	0	0	0	0	0	0	0.316891
ADENYL_KIN_RXN_m_p1_MC	0	0	0	0	0	0	0	0	0	0	0	0	0	0	0
ADENYL_KIN_RXN_m_p2_GC	0	0	1.31013	1.18315	1.06963	1.00844	0.038309	0.845525	0.753379	0.662758	0.34781	0.832485	1.03309	1.12526	0.906567
ADENYL_KIN_RXN_m_p2_MC	0.00116935	0.0147209	0.0882498	0.970077	1.52817	1.52817	1.52817	1.52791	1.52758	1.52758	1.52758	1.52758	1.52758	1.52758	1.53057
ADENYL_KIN_RXN_m_p3_GC	1.64649	1.25546	1.16367	0.992213	0.832518	0.742829	0.50216	0.426254	0.278777	0.148913	0.169045	0.0677193	0	0	0
ADENYL_KIN_RXN_m_p3_MC	0	0	0	0	0	0	0	0	0	0	0	0	0	0	0.154418
ADENYL_KIN_RXN_m_p4_GC	0.281768	0.352758	0.308996	0.321724	0.339513	0.352717	0.484348	0.465653	0.497946	0.514534	0.37155	0.340429	0.338531	0.258399	0
ADENYL_KIN_RXN_m_p4_MC	0.000194788	0.000194755	0.00019248	0.000259775	0.000259775	0.000259775	0.000174112	0.000174133	0.000174133	0.000369745	0.000369745	0.000369745	0.000369745	0.000369745	0.000369745
ADENYL_KIN_RXN_m_p5_GC	0.132	0.132	0.132	0.132	0.132	0.132	0.111278	0.0911345	0.0715448	0.0519404	0.0324333	0.0129737	0	0	0
ADENYL_KIN_RXN_m_p5_MC	0.000177169	0.000177198	0.000179471	0.000130007	0.000130007	0.000130007	0.00021567	0.000215649	0.000215649	2.00369e-05	2.00369e-05	2.00369e-05	2.00369e-05	2.00369e-05	2.00369e-05
ADENYL_KIN_RXN_m_p6_GC	0	0	0	0	0	0	0	0	0	0	0	0	0	0	0
ADENYL_KIN_RXN_m_p6_MC	1.78253e-05	1.7829e-05	1.78309e-05	0	0	0	0	0	0	0	0	0	0	0	0
ADENYL_KIN_RXN_p_p1_GC	0	0	0	0	0	0	0	0	0	0	0	0	0	0	0
ADENYL_KIN_RXN_p_p1_MC	0	0	0	0	0	0	0	0	0	0	0	0	0	0	0
ADENYL_KIN_RXN_p_p2_GC	0.258804	1.08037	0.136667	0	0	0	6.45699	0	5.79775	0	6.41553	0	0	7.04344	0
ADENYL_KIN_RXN_p_p2_MC	0.00439844	0.00431105	0.00431105	0.00484444	0.00484444	0.00484444	0.00484444	0.00484444	0.00484444	0.00484444	0.00484444	0.00484444	0.00484444	0.00484444	0.00420261
ADENYL_KIN_RXN_p_p3_GC	0	0	0	0	0	0	0	0	0	0	0	0	0	0	0
ADENYL_KIN_RXN_p_p3_MC	0	0	0	0	0	0	0	0	0	0	0	0	0	0	0.000641822
ADENYL_KIN_RXN_p_p4_GC	0	0	0	0	0	0	0	0	0	0	0	0	0	0	0
ADENYL_KIN_RXN_p_p4_MC	0.000129422	0.000325307	0.000283155	0.000216805	0.000216805	0.000216805	0.000145312	0.000145329	0.000145329	0.000308584	0.000308584	0.000308584	0.000308584	0.000308584	0.000308584
ADENYL_KIN_RXN_p_p5_GC	0	0	0	0	0	0	0	0	0	0	0	0	0	0	0
ADENYL_KIN_RXN_p_p5_MC	9.85753e-05	0	4.21519e-05	0.000108502	0.000108502	0.000108502	0.000179995	0.000179978	0.000179978	1.67225e-05	1.67225e-05	1.67225e-05	1.67225e-05	1.67225e-05	1.67225e-05
ADENYL_KIN_RXN_p_p6_GC	0	0	0	0	0	0	0	0	0	0	0	0	0	0	0
ADENYL_KIN_RXN_p_p6_MC	9.91785e-06	0	0	0	0	0	0	0	0	0	0	0	0	0	0
ADPREDUCT_RXN_p_p1_GC	0	0	0	0	0	0	0	0	0	0	0	0	0	0	0
ADPREDUCT_RXN_p_p1_MC	0	0	0	0	0	0	0	0	0	0	0	0	0	0	0
ADPREDUCT_RXN_p_p2_GC	0	0	0	0	0	0	0	0	0	0	0	0	0	0	0
ADPREDUCT_RXN_p_p2_MC	0	0	0	0	0	0	0	0	0	0	0	0	0	0	0
ADPREDUCT_RXN_p_p3_GC	0	0	0	0	0	0	0	0	0	0	0	0	0	0	0
ADPREDUCT_RXN_p_p3_MC	0	0	0	0	0	0	0	0	0	0	0	0	0	0	0
ADPREDUCT_RXN_p_p4_GC	0	0	0	0	0	0	0	0	0	0	0	0	0	0	0
ADPREDUCT_RXN_p_p4_MC	0	0	0	0	0	0	0	0	0	0	0	0	0	0	0
ADPREDUCT_RXN_p_p5_GC	0	0	0	0	0	0	0	0	0	0	0	0	0	0	0
ADPREDUCT_RXN_p_p5_MC	0	0	0	0	0	0	0	0	0	0	0	0	0	0	0
ADPREDUCT_RXN_p_p6_GC	0	0	0	0	0	0	0	0	0	0	0	0	0	0	0
ADPREDUCT_RXN_p_p6_MC	0	0	0	0	0	0	0	0	0	0	0	0	0	0	0
ADP_pc_p1_GC	0	0	0	0	0	0	0	0	0	0	0	0	0	0	0
ADP_pc_p1_MC	0	0	0	0	0	0	0	0	0	0	0	0	0	0	0
ADP_pc_p2_GC	0	0	0	0	0	0	0	0	0	0	0	0	0	0	0
ADP_pc_p2_MC	0	0	0	0	0	0	0	0	0	0	0	0	0	0	0
ADP_pc_p3_GC	0	0	0	0	0	0	0	0	0	0	0	0	0	0	0
ADP_pc_p3_MC	0	0	0	0	0	0	0	0	0	0	0	0	0	0	0
ADP_pc_p4_GC	0	0	0	0	0	0	0	0	0	0	0	0	0	0	0
ADP_pc_p4_MC	0	0	0	0	0	0	0	0	0	0	0	0	0	0	0
ADP_pc_p5_GC	0	0	0	0	0	0	0	0	0	0	0	0	0	0	0
ADP_pc_p5_MC	0	0	0	0	0	0	0	0	0	0	0	0	0	0	0
ADP_pc_p6_GC	0	0	0	0	0	0	0	0	0	0	0	0	0	0	0
ADP_pc_p6_MC	0	0	0	0	0	0	0	0	0	0	0	0	0	0	0
AICARSYN_RXN_p_p1_GC	0	0	0	0	0	0	0	0	0	0	0	0	0	0	0
AICARSYN_RXN_p_p1_MC	0	0	0	0	0	0	0	0	0	0	0	0	0	0	0
AICARSYN_RXN_p_p2_GC	0	0	0	0	0	0	0	0	0	0	0	0	0	0	0
AICARSYN_RXN_p_p2_MC	0	0	0	0	0	0	0	0	0	0	0	0	0	0	0
AICARSYN_RXN_p_p3_GC	0	0	0	0	0	0	0	0	0	0	0	0	0	0	0
AICARSYN_RXN_p_p3_MC	0	0	0	0	0	0	0	0	0	0	0	0	0	0	0
AICARSYN_RXN_p_p4_GC	0	0	0	0	0	0	0	0	0	0	0	0	0	0	0
AICARSYN_RXN_p_p4_MC	0	0	0	0	0	0	0	0	0	0	0	0	0	0	0
AICARSYN_RXN_p_p5_GC	0	0	0	0	0	0	0	0	0	0	0	0	0	0	0
AICARSYN_RXN_p_p5_MC	0	0	0	0	0	0	0	0	0	0	0	0	0	0	0
AICARSYN_RXN_p_p6_GC	0	0	0	0	0	0	0	0	0	0	0	0	0	0	0
AICARSYN_RXN_p_p6_MC	0	0	0	0	0	0	0	0	0	0	0	0	0	0	0
AICARTRANSFORM_RXN_p_p1_GC	0	0	0	0	0	0	0	0	0	0	0	0	0	0	0
AICARTRANSFORM_RXN_p_p1_MC	0	0	0	0	0	0	0	0	0	0	0	0	0	0	0
AICARTRANSFORM_RXN_p_p2_GC	0	0	0	0	0	0	0	0	0	0	0	0	0	0	0
AICARTRANSFORM_RXN_p_p2_MC	0.000325307	0.000325307	0.000325307	0.000325307	0.000325307	0.000325307	0.000325307	0.000325307	0.000325307	0.000325307	0.000325307	0.000325307	0.000325307	0.000325307	0.000325307
AICARTRANSFORM_RXN_p_p3_GC	0	0	0	0	0	0	0	0	0	0	0	0	0	0	0
AICARTRANSFORM_RXN_p_p3_MC	0	0	0	0	0	0	0	0	0	0	0	0	0	0	0
AICARTRANSFORM_RXN_p_p4_GC	0	0	0	0	0	0	0	0	0	0	0	0	0	0	0
AICARTRANSFORM_RXN_p_p4_MC	5.41891e-05	0.000108436	8.73597e-05	7.22683e-05	7.22683e-05	7.22683e-05	4.84373e-05	4.8443e-05	4.8443e-05	0.000102861	0.000102861	0.000102861	0.000102861	0.000102861	0.000102861
AICARTRANSFORM_RXN_p_p5_GC	0	0	0	0	0	0	0	0	0	0	0	0	0	0	0
AICARTRANSFORM_RXN_p_p5_MC	4.92876e-05	0	2.1076e-05	3.61674e-05	3.61674e-05	3.61674e-05	5.99984e-05	5.99926e-05	5.99926e-05	5.57418e-06	5.57418e-06	5.57418e-06	5.57418e-06	5.57418e-06	5.57418e-06
AICARTRANSFORM_RXN_p_p6_GC	0	0	0	0	0	0	0	0	0	0	0	0	0	0	0
AICARTRANSFORM_RXN_p_p6_MC	4.95893e-06	0	0	0	0	0	0	0	0	0	0	0	0	0	0
AIRCARBOXY_RXN_p_p1_GC	0	0	0	0	0	0	0	0	0	0	0	0	0	0	0
AIRCARBOXY_RXN_p_p1_MC	0	0	0	0	0	0	0	0	0	0	0	0	0	0	0
AIRCARBOXY_RXN_p_p2_GC	0	0	0	0	0	0	0	0	0	0	0	0	0	0	0
AIRCARBOXY_RXN_p_p2_MC	0	0	0	0	0	0	0	0	0	0	0	0	0	0	0
AIRCARBOXY_RXN_p_p3_GC	0	0	0	0	0	0	0	0	0	0	0	0	0	0	0
AIRCARBOXY_RXN_p_p3_MC	0	0	0	0	0	0	0	0	0	0	0	0	0	0	0
AIRCARBOXY_RXN_p_p4_GC	0	0	0	0	0	0	0	0	0	0	0	0	0	0	0
AIRCARBOXY_RXN_p_p4_MC	0	0	0	0	0	0	0	0	0	0	0	0	0	0	0
AIRCARBOXY_RXN_p_p5_GC	0	0	0	0	0	0	0	0	0	0	0	0	0	0	0
AIRCARBOXY_RXN_p_p5_MC	0	0	0	0	0	0	0	0	0	0	0	0	0	0	0
AIRCARBOXY_RXN_p_p6_GC	0	0	0	0	0	0	0	0	0	0	0	0	0	0	0
AIRCARBOXY_RXN_p_p6_MC	0	0	0	0	0	0	0	0	0	0	0	0	0	0	0
AIRS_RXN_p_p1_GC	0	0	0	0	0	0	0	0	0	0	0	0	0	0	0
AIRS_RXN_p_p1_MC	0	0	0	0	0	0	0	0	0	0	0	0	0	0	0
AIRS_RXN_p_p2_GC	0	0	0	0	0	0	0	0	0	0	0	0	0	0	0
AIRS_RXN_p_p2_MC	0	0	0	0	0	0	0	0	0	0	0	0	0	0	0
AIRS_RXN_p_p3_GC	0	0	0	0	0	0	0	0	0	0	0	0	0	0	0
AIRS_RXN_p_p3_MC	0	0	0	0	0	0	0	0	0	0	0	0	0	0	0
AIRS_RXN_p_p4_GC	0	0	0	0	0	0	0	0	0	0	0	0	0	0	0
AIRS_RXN_p_p4_MC	0	0	0	0	0	0	0	0	0	0	0	0	0	0	0
AIRS_RXN_p_p5_GC	0	0	0	0	0	0	0	0	0	0	0	0	0	0	0
AIRS_RXN_p_p5_MC	0	0	0	0	0	0	0	0	0	0	0	0	0	0	0
AIRS_RXN_p_p6_GC	0	0	0	0	0	0	0	0	0	0	0	0	0	0	0
AIRS_RXN_p_p6_MC	0	0	0	0	0	0	0	0	0	0	0	0	0	0	0
ALANINE_AMINOTRANSFERASE_RXN_c_p1_GC	0	0	0	0	0	0	0	0	0	0	0	0	0	0	0
ALANINE_AMINOTRANSFERASE_RXN_c_p1_MC	0	0	0	0	0	0	0	0	0	0	0	0	0	0	0
ALANINE_AMINOTRANSFERASE_RXN_c_p2_GC	0	0	0	0	0	0	0	0	0	0	0	0	0	0	0
ALANINE_AMINOTRANSFERASE_RXN_c_p2_MC	-0.00301568	-0.00301568	-0.00301568	-0.00301568	-0.00301568	-0.00301568	-0.00301568	-0.00301568	-0.00301568	-0.00301568	-0.00301568	-0.00301568	-0.00301568	-0.00301568	-0.00301568
ALANINE_AMINOTRANSFERASE_RXN_c_p3_GC	0	0	0	0	0	0	0	0	0	0	0	0	0	0	0
ALANINE_AMINOTRANSFERASE_RXN_c_p3_MC	0	0	0	0	0	0	0	0	0	0	0	0	0	0	0
ALANINE_AMINOTRANSFERASE_RXN_c_p4_GC	0	0	0	0	0	0	0	0	0	0	0	0	0	0	0
ALANINE_AMINOTRANSFERASE_RXN_c_p4_MC	-0.000502347	-0.00100523	-0.000542381	-0.000669946	-0.000669946	-0.000669946	-0.000449027	-0.00044908	-0.00044908	-0.000953554	-0.000953554	-0.000953554	-0.000953554	-0.000953554	-0.000953554
ALANINE_AMINOTRANSFERASE_RXN_c_p5_GC	0	0	0	0	0	0	0	0	0	0	0	0	0	0	0
ALANINE_AMINOTRANSFERASE_RXN_c_p5_MC	-0.00045691	0	-0.000462846	-0.000335281	-0.000335281	-0.000335281	-0.000556201	-0.000556148	-0.000556148	-5.16742e-05	-5.16742e-05	-5.16742e-05	-5.16742e-05	-5.16742e-05	-5.16742e-05
ALANINE_AMINOTRANSFERASE_RXN_c_p6_GC	0	0	0	0	0	0	0	0	0	0	0	0	0	0	0
ALANINE_AMINOTRANSFERASE_RXN_c_p6_MC	-4.59706e-05	0	0	0	0	0	0	0	0	0	0	0	0	0	0
ALANINE_AMINOTRANSFERASE_RXN_m_p1_GC	0	0	0	0	0	0	0	0	0	0	0	0	0	0	0
ALANINE_AMINOTRANSFERASE_RXN_m_p1_MC	0	0	0	0	0	0	0	0	0	0	0	0	0	0	0
ALANINE_AMINOTRANSFERASE_RXN_m_p2_GC	0	0	0	0	0	0	0	0	0	0	0	0	0	0	0
ALANINE_AMINOTRANSFERASE_RXN_m_p2_MC	0	0	0	0	0	0	0	0	0	0	0	0	0	0	0
ALANINE_AMINOTRANSFERASE_RXN_m_p3_GC	0	0	0	0	0	0	0	0	0	0	0	0	0	0	0
ALANINE_AMINOTRANSFERASE_RXN_m_p3_MC	0	0	0	0	0	0	0	0	0	0	0	0	0	0	0
ALANINE_AMINOTRANSFERASE_RXN_m_p4_GC	0	0	0	0	0	0	0	0	0	0	0	0	0	0	0
ALANINE_AMINOTRANSFERASE_RXN_m_p4_MC	0	0	0	0	0	0	0	0	0	0	0	0	0	0	0
ALANINE_AMINOTRANSFERASE_RXN_m_p5_GC	0	0	0	0	0	0	0	0	0	0	0	0	0	0	0
ALANINE_AMINOTRANSFERASE_RXN_m_p5_MC	0	0	0	0	0	0	0	0	0	0	0	0	0	0	0
ALANINE_AMINOTRANSFERASE_RXN_m_p6_GC	0	0	0	0	0	0	0	0	0	0	0	0	0	0	0
ALANINE_AMINOTRANSFERASE_RXN_m_p6_MC	0	0	0	0	0	0	0	0	0	0	0	0	0	0	0
ALANINE_AMINOTRANSFERASE_RXN_x_p1_GC	0	0	0	0	0	0	0	0	0	0	0	0	0	0	0
ALANINE_AMINOTRANSFERASE_RXN_x_p1_MC	0	0	0	0	0	0	0	0	0	0	0	0	0	0	0
ALANINE_AMINOTRANSFERASE_RXN_x_p2_GC	0	0	0	0	0	0	0	0	0	0	0	0	0	0	0
ALANINE_AMINOTRANSFERASE_RXN_x_p2_MC	0	0	0	0	0	0	0	0	0	0	0	0	0	0	0
ALANINE_AMINOTRANSFERASE_RXN_x_p3_GC	0	0	0	0	0	0	0	0	0	0	0	0	0	0	0
ALANINE_AMINOTRANSFERASE_RXN_x_p3_MC	0	0	0	0	0	0	0	0	0	0	0	0	0	0	0
ALANINE_AMINOTRANSFERASE_RXN_x_p4_GC	0	0	0	0	0	0	0	0	0	0	0	0	0	0	0
ALANINE_AMINOTRANSFERASE_RXN_x_p4_MC	0	0	0	0	0	0	0	0	0	0	0	0	0	0	0
ALANINE_AMINOTRANSFERASE_RXN_x_p5_GC	0	0	0	0	0	0	0	0	0	0	0	0	0	0	0
ALANINE_AMINOTRANSFERASE_RXN_x_p5_MC	0	0	0	0	0	0	0	0	0	0	0	0	0	0	0
ALANINE_AMINOTRANSFERASE_RXN_x_p6_GC	0	0	0	0	0	0	0	0	0	0	0	0	0	0	0
ALANINE_AMINOTRANSFERASE_RXN_x_p6_MC	0	0	0	0	0	0	0	0	0	0	0	0	0	0	0
ALANINE_GLYOXYLATE_AMINOTRANSFERASE_RXN_x_p1_GC	0	0	0	0	0	0	0	0	0	0	0	0	0	0	0
ALANINE_GLYOXYLATE_AMINOTRANSFERASE_RXN_x_p1_MC	0	0	0	0	0	0	0	0	0	0	0	0	0	0	0
ALANINE_GLYOXYLATE_AMINOTRANSFERASE_RXN_x_p2_GC	0	0	0	0	0	0	0	0	0	0	0	0	0	0	0
ALANINE_GLYOXYLATE_AMINOTRANSFERASE_RXN_x_p2_MC	0	0	0	0	0	0	0	0	0	0	0	0	0	0	0
ALANINE_GLYOXYLATE_AMINOTRANSFERASE_RXN_x_p3_GC	0	0	0	0	0	0	0	0	0	0	0	0	0	0	0
ALANINE_GLYOXYLATE_AMINOTRANSFERASE_RXN_x_p3_MC	0	0	0	0	0	0	0	0	0	0	0	0	0	0	0
ALANINE_GLYOXYLATE_AMINOTRANSFERASE_RXN_x_p4_GC	0	0	0	0	0	0	0	0	0	0	0	0	0	0	0
ALANINE_GLYOXYLATE_AMINOTRANSFERASE_RXN_x_p4_MC	0	0	0	0	0	0	0	0	0	0	0	0	0	0	0
ALANINE_GLYOXYLATE_AMINOTRANSFERASE_RXN_x_p5_GC	0	0	0	0	0	0	0	0	0	0	0	0	0	0	0
ALANINE_GLYOXYLATE_AMINOTRANSFERASE_RXN_x_p5_MC	0	0	0	0	0	0	0	0	0	0	0	0	0	0	0
ALANINE_GLYOXYLATE_AMINOTRANSFERASE_RXN_x_p6_GC	0	0	0	0	0	0	0	0	0	0	0	0	0	0	0
ALANINE_GLYOXYLATE_AMINOTRANSFERASE_RXN_x_p6_MC	0	0	0	0	0	0	0	0	0	0	0	0	0	0	0
ALANINE_TRNA_LIGASE_RXN_c_p1_GC	0	0	0	0	0	0	0	0	0	0	0	0	0	0	0
ALANINE_TRNA_LIGASE_RXN_c_p1_MC	0	0	0	0	0	0	0	0	0	0	0	0	0	0	0
ALANINE_TRNA_LIGASE_RXN_c_p2_GC	0	0	0	0	0	0	0	0	0	0	0	0	0	0	0
ALANINE_TRNA_LIGASE_RXN_c_p2_MC	0	0	0	0	0	0	0	0	0	0	0	0	0	0	0
ALANINE_TRNA_LIGASE_RXN_c_p3_GC	0	0	0	0	0	0	0	0	0	0	0	0	0	0	0
ALANINE_TRNA_LIGASE_RXN_c_p3_MC	0	0	0	0	0	0	0	0	0	0	0	0	0	0	0
ALANINE_TRNA_LIGASE_RXN_c_p4_GC	0	0	0	0	0	0	0	0	0	0	0	0	0	0	0
ALANINE_TRNA_LIGASE_RXN_c_p4_MC	0	0	0	0	0	0	0	0	0	0	0	0	0	0	0
ALANINE_TRNA_LIGASE_RXN_c_p5_GC	0	0	0	0	0	0	0	0	0	0	0	0	0	0	0
ALANINE_TRNA_LIGASE_RXN_c_p5_MC	0	0	0	0	0	0	0	0	0	0	0	0	0	0	0
ALANINE_TRNA_LIGASE_RXN_c_p6_GC	0	0	0	0	0	0	0	0	0	0	0	0	0	0	0
ALANINE_TRNA_LIGASE_RXN_c_p6_MC	0	0	0	0	0	0	0	0	0	0	0	0	0	0	0
ALCOHOL_DEHYDROG_RXN_c_p1_GC	0	0	0	0	0	0	0	0	0	0	0	0	0	0	0
ALCOHOL_DEHYDROG_RXN_c_p1_MC	0	0	0	0	0	0	0	0	0	0	0	0	0	0	0
ALCOHOL_DEHYDROG_RXN_c_p2_GC	0	0	0	0	0	0	0	0	0	0	0	0	0	0	0
ALCOHOL_DEHYDROG_RXN_c_p2_MC	0	0	0	0	0	0	0	0	0	0	0	0	0	0	0
ALCOHOL_DEHYDROG_RXN_c_p3_GC	0	0	0	0	0	0	0	0	0	0	0	0	0	0	0
ALCOHOL_DEHYDROG_RXN_c_p3_MC	0	0	0	0	0	0	0	0	0	0	0	0	0	0	0
ALCOHOL_DEHYDROG_RXN_c_p4_GC	0	0	0	0	0	0	0	0	0	0	0	0	0	0	0
ALCOHOL_DEHYDROG_RXN_c_p4_MC	0	0	0	0	0	0	0	0	0	0	0	0	0	0	0
ALCOHOL_DEHYDROG_RXN_c_p5_GC	0	0	0	0	0	0	0	0	0	0	0	0	0	0	0
ALCOHOL_DEHYDROG_RXN_c_p5_MC	0	0	0	0	0	0	0	0	0	0	0	0	0	0	0
ALCOHOL_DEHYDROG_RXN_c_p6_GC	0	0	0	0	0	0	0	0	0	0	0	0	0	0	0
ALCOHOL_DEHYDROG_RXN_c_p6_MC	0	0	0	0	0	0	0	0	0	0	0	0	0	0	0
ALLYSINE_DEHYDROG_RXN_c_p1_GC	0	0	0	0	0	0	0	0	0	0	0	0	0	0	0
ALLYSINE_DEHYDROG_RXN_c_p1_MC	0	0	0	0	0	0	0	0	0	0	0	0	0	0	0
ALLYSINE_DEHYDROG_RXN_c_p2_GC	0	0	0	0	0	0	0	0	0	0	0	0	0	0	0
ALLYSINE_DEHYDROG_RXN_c_p2_MC	0	0	0	0	0	0	0	0	0	0	0	0	0	0	0
ALLYSINE_DEHYDROG_RXN_c_p3_GC	0	0	0	0	0	0	0	0	0	0	0	0	0	0	0
ALLYSINE_DEHYDROG_RXN_c_p3_MC	0	0	0	0	0	0	0	0	0	0	0	0	0	0	0
ALLYSINE_DEHYDROG_RXN_c_p4_GC	0	0	0	0	0	0	0	0	0	0	0	0	0	0	0
ALLYSINE_DEHYDROG_RXN_c_p4_MC	0	0	0	0	0	0	0	0	0	0	0	0	0	0	0
ALLYSINE_DEHYDROG_RXN_c_p5_GC	0	0	0	0	0	0	0	0	0	0	0	0	0	0	0
ALLYSINE_DEHYDROG_RXN_c_p5_MC	0	0	0	0	0	0	0	0	0	0	0	0	0	0	0
ALLYSINE_DEHYDROG_RXN_c_p6_GC	0	0	0	0	0	0	0	0	0	0	0	0	0	0	0
ALLYSINE_DEHYDROG_RXN_c_p6_MC	0	0	0	0	0	0	0	0	0	0	0	0	0	0	0
AMMONIUM_day_night_storage_GC	0	0	0	0	0	0	0	0	0	0	0	0	0	0	0
AMMONIUM_day_night_storage_MC	0	0	0	0	0	0	0	0	0	0	0	0	0	0	0
AMMONIUM_p1p2_storage_GC	0	0	0	0	0	0	0	0	0	0	0	0	0	0	0
AMMONIUM_p1p2_storage_MC	0	0	0	0	0	0	0	0	0	0	0	0	0	0	0
AMMONIUM_p2p3_storage_GC	0	0	0	0	0	0	0	0	0	0	0	0	0	0	0
AMMONIUM_p2p3_storage_MC	0	0	0	0	0	0	0	0	0	0	0	0	0	0	0
AMMONIUM_p4p5_storage_GC	0	0	0	0	0	0	0	0	0	0	0	0	0	0	0
AMMONIUM_p4p5_storage_MC	0	0.000195027	0.000197302	0	0	0	0	0	0	0	0	0	0	0	0
AMMONIUM_p5p6_storage_GC	0	0	0	0	0	0	0	0	0	0	0	0	0	0	0
AMMONIUM_p5p6_storage_MC	0	1.7829e-05	1.78309e-05	0	0	0	0	0	0	0	0	0	0	0	0
AMPSYN_RXN_p_p1_GC	0	0	0	0	0	0	0	0	0	0	0	0	0	0	0
AMPSYN_RXN_p_p1_MC	0	0	0	0	0	0	0	0	0	0	0	0	0	0	0
AMPSYN_RXN_p_p2_GC	0	0	0	0	0	0	0	0	0	0	0	0	0	0	0
AMPSYN_RXN_p_p2_MC	0.000325307	0.000325307	0.000325307	0.000325307	0.000325307	0.000325307	0.000325307	0.000325307	0.000325307	0.000325307	0.000325307	0.000325307	0.000325307	0.000325307	0.000325307
AMPSYN_RXN_p_p3_GC	0	0	0	0	0	0	0	0	0	0	0	0	0	0	0
AMPSYN_RXN_p_p3_MC	0	0	0	0	0	0	0	0	0	0	0	0	0	0	0
AMPSYN_RXN_p_p4_GC	0	0	0	0	0	0	0	0	0	0	0	0	0	0	0
AMPSYN_RXN_p_p4_MC	5.41891e-05	0.000108436	8.73597e-05	7.22683e-05	7.22683e-05	7.22683e-05	4.84373e-05	4.8443e-05	4.8443e-05	0.000102861	0.000102861	0.000102861	0.000102861	0.000102861	0.000102861
AMPSYN_RXN_p_p5_GC	0	0	0	0	0	0	0	0	0	0	0	0	0	0	0
AMPSYN_RXN_p_p5_MC	4.92876e-05	0	2.1076e-05	3.61674e-05	3.61674e-05	3.61674e-05	5.99984e-05	5.99926e-05	5.99926e-05	5.57418e-06	5.57418e-06	5.57418e-06	5.57418e-06	5.57418e-06	5.57418e-06
AMPSYN_RXN_p_p6_GC	0	0	0	0	0	0	0	0	0	0	0	0	0	0	0
AMPSYN_RXN_p_p6_MC	4.95893e-06	0	0	0	0	0	0	0	0	0	0	0	0	0	0
AMP_ATP_xc_p1_GC	0	0	0	0	0	0	0	0	0	0	0	0	0	0	0
AMP_ATP_xc_p1_MC	0	0	0	0	0	0	0	0	0	0	0	0	0	0	0
AMP_ATP_xc_p2_GC	0	0	0	0	0	0	0	0	0	0	0	0	0	0	0
AMP_ATP_xc_p2_MC	0	0	0	0	0	0	0	0	0	0	0	0	0	0	0
AMP_ATP_xc_p3_GC	0	0	0	0	0	0	0	0	0	0	0	0	0	0	0
AMP_ATP_xc_p3_MC	0	0	0	0	0	0	0	0	0	0	0	0	0	0	0
AMP_ATP_xc_p4_GC	0	0	0	0	0	0	0	0	0	0	0	0	0	0	0
AMP_ATP_xc_p4_MC	0	0	0	0	0	0	0	0	0	0	0	0	0	0	0
AMP_ATP_xc_p5_GC	0	0	0	0	0	0	0	0	0	0	0	0	0	0	0
AMP_ATP_xc_p5_MC	0	0	0	0	0	0	0	0	0	0	0	0	0	0	0
AMP_ATP_xc_p6_GC	0	0	0	0	0	0	0	0	0	0	0	0	0	0	0
AMP_ATP_xc_p6_MC	0	0	0	0	0	0	0	0	0	0	0	0	0	0	0
AMP_DEAMINASE_RXN_c_p1_GC	0	0	0	0	0	0	0	0	0	0	0	0	0	0	0
AMP_DEAMINASE_RXN_c_p1_MC	0	0	0	0	0	0	0	0	0	0	0	0	0	0	0
AMP_DEAMINASE_RXN_c_p2_GC	0	0	0	0	0	0	0	0	0	0	0	0	0	0	0
AMP_DEAMINASE_RXN_c_p2_MC	0	0	0	0	0	0	0	0	0	0	0	0	0	0	0
AMP_DEAMINASE_RXN_c_p3_GC	0	0	0	0	0	0	0	0	0	0	0	0	0	0	0
AMP_DEAMINASE_RXN_c_p3_MC	0	0	0	0	0	0	0	0	0	0	0	0	0	0	0
AMP_DEAMINASE_RXN_c_p4_GC	0	0	0	0	0	0	0	0	0	0	0	0	0	0	0
AMP_DEAMINASE_RXN_c_p4_MC	0	0	0	0	0	0	0	0	0	0	0	0	0	0	0
AMP_DEAMINASE_RXN_c_p5_GC	0	0	0	0	0	0	0	0	0	0	0	0	0	0	0
AMP_DEAMINASE_RXN_c_p5_MC	0	0	0	0	0	0	0	0	0	0	0	0	0	0	0
AMP_DEAMINASE_RXN_c_p6_GC	0	0	0	0	0	0	0	0	0	0	0	0	0	0	0
AMP_DEAMINASE_RXN_c_p6_MC	0	0	0	0	0	0	0	0	0	0	0	0	0	0	0
AMP_pc_p1_GC	0	0	0	0	0	0	0	0	0	0	0	0	0	0	0
AMP_pc_p1_MC	0	0	0	0	0	0	0	0	0	0	0	0	0	0	0
AMP_pc_p2_GC	0	0	0	0	0	0	0	0	0	0	0	0	0	0	0
AMP_pc_p2_MC	0	0	0	0	0	0	0	0	0	0	0	0	0	0	0
AMP_pc_p3_GC	0	0	0	0	0	0	0	0	0	0	0	0	0	0	0
AMP_pc_p3_MC	0	0	0	0	0	0	0	0	0	0	0	0	0	0	0
AMP_pc_p4_GC	0	0	0	0	0	0	0	0	0	0	0	0	0	0	0
AMP_pc_p4_MC	0	0	0	0	0	0	0	0	0	0	0	0	0	0	0
AMP_pc_p5_GC	0	0	0	0	0	0	0	0	0	0	0	0	0	0	0
AMP_pc_p5_MC	0	0	0	0	0	0	0	0	0	0	0	0	0	0	0
AMP_pc_p6_GC	0	0	0	0	0	0	0	0	0	0	0	0	0	0	0
AMP_pc_p6_MC	0	0	0	0	0	0	0	0	0	0	0	0	0	0	0
ANTHRANSYN_RXN_p_p1_GC	0	0	0	0	0	0	0	0	0	0	0	0	0	0	0
ANTHRANSYN_RXN_p_p1_MC	0	0	0	0	0	0	0	0	0	0	0	0	0	0	0
ANTHRANSYN_RXN_p_p2_GC	0	0	0	0	0	0	0	0	0	0	0	0	0	0	0
ANTHRANSYN_RXN_p_p2_MC	0.000433743	0.000433743	0.000433743	0.000433743	0.000433743	0.000433743	0.000433743	0.000433743	0.000433743	0.000433743	0.000433743	0.000433743	0.000433743	0.000433743	0.000325307
ANTHRANSYN_RXN_p_p3_GC	0	0	0	0	0	0	0	0	0	0	0	0	0	0	0
ANTHRANSYN_RXN_p_p3_MC	0	0	0	0	0	0	0	0	0	0	0	0	0	0	0.000108436
ANTHRANSYN_RXN_p_p4_GC	0	0	0	0	0	0	0	0	0	0	0	0	0	0	0
ANTHRANSYN_RXN_p_p4_MC	0	0	0	0	0	0	0	0	0	0	0	0	0	0	0
ANTHRANSYN_RXN_p_p5_GC	0	0	0	0	0	0	0	0	0	0	0	0	0	0	0
ANTHRANSYN_RXN_p_p5_MC	0	0	0	0	0	0	0	0	0	0	0	0	0	0	0
ANTHRANSYN_RXN_p_p6_GC	0	0	0	0	0	0	0	0	0	0	0	0	0	0	0
ANTHRANSYN_RXN_p_p6_MC	0	0	0	0	0	0	0	0	0	0	0	0	0	0	0
ARGINASE_RXN_m_p1_GC	0	0	0	0	0	0	0	0	0	0	0	0	0	0	0
ARGINASE_RXN_m_p1_MC	0	0	0	0	0	0	0	0	0	0	0	0	0	0	0
ARGINASE_RXN_m_p2_GC	0	0	0	0	0	0	0	0	0	0	0	0	0	0	0
ARGINASE_RXN_m_p2_MC	0	0	0	0	0	0	0	0	0	0	0	0	0	0	0
ARGINASE_RXN_m_p3_GC	0	0	0	0	0	0	0	0	0	0	0	0	0	0	0
ARGINASE_RXN_m_p3_MC	0	0	0	0	0	0	0	0	0	0	0	0	0	0	0
ARGINASE_RXN_m_p4_GC	0	0	0	0	0	0	0	0	0	0	0	0	0	0	0
ARGINASE_RXN_m_p4_MC	0	0	0	0	0	0	0	0	0	0	0	0	0	0	0
ARGINASE_RXN_m_p5_GC	0	0	0	0	0	0	0	0	0	0	0	0	0	0	0
ARGINASE_RXN_m_p5_MC	0	0	0	0	0	0	0	0	0	0	0	0	0	0	0
ARGINASE_RXN_m_p6_GC	0	0	0	0	0	0	0	0	0	0	0	0	0	0	0
ARGINASE_RXN_m_p6_MC	0	0	0	0	0	0	0	0	0	0	0	0	0	0	0
ARGININE_TRNA_LIGASE_RXN_c_p1_GC	0	0	0	0	0	0	0	0	0	0	0	0	0	0	0
ARGININE_TRNA_LIGASE_RXN_c_p1_MC	0	0	0	0	0	0	0	0	0	0	0	0	0	0	0
ARGININE_TRNA_LIGASE_RXN_c_p2_GC	0	0	0	0	0	0	0	0	0	0	0	0	0	0	0
ARGININE_TRNA_LIGASE_RXN_c_p2_MC	0	0	0	0	0	0	0	0	0	0	0	0	0	0	0
ARGININE_TRNA_LIGASE_RXN_c_p3_GC	0	0	0	0	0	0	0	0	0	0	0	0	0	0	0
ARGININE_TRNA_LIGASE_RXN_c_p3_MC	0	0	0	0	0	0	0	0	0	0	0	0	0	0	0
ARGININE_TRNA_LIGASE_RXN_c_p4_GC	0	0	0	0	0	0	0	0	0	0	0	0	0	0	0
ARGININE_TRNA_LIGASE_RXN_c_p4_MC	0	0	0	0	0	0	0	0	0	0	0	0	0	0	0
ARGININE_TRNA_LIGASE_RXN_c_p5_GC	0	0	0	0	0	0	0	0	0	0	0	0	0	0	0
ARGININE_TRNA_LIGASE_RXN_c_p5_MC	0	0	0	0	0	0	0	0	0	0	0	0	0	0	0
ARGININE_TRNA_LIGASE_RXN_c_p6_GC	0	0	0	0	0	0	0	0	0	0	0	0	0	0	0
ARGININE_TRNA_LIGASE_RXN_c_p6_MC	0	0	0	0	0	0	0	0	0	0	0	0	0	0	0
ARGSUCCINLYA_RXN_p_p1_GC	0	0	0	0	0	0	0	0	0	0	0	0	0	0	0
ARGSUCCINLYA_RXN_p_p1_MC	0	0	0	0	0	0	0	0	0	0	0	0	0	0	0
ARGSUCCINLYA_RXN_p_p2_GC	0	0	0	0	0	0	0	0	0	0	0	0	0	0	0
ARGSUCCINLYA_RXN_p_p2_MC	0.000412699	0.000325307	0.000325307	0.000325307	0.000325307	0.000325307	0.000325307	0.000325307	0.000325307	0.000325307	0.000325307	0.000325307	0.000325307	0.000325307	0.000325307
ARGSUCCINLYA_RXN_p_p3_GC	0	0	0	0	0	0	0	0	0	0	0	0	0	0	0
ARGSUCCINLYA_RXN_p_p3_MC	0	0	0	0	0	0	0	0	0	0	0	0	0	0	0
ARGSUCCINLYA_RXN_p_p4_GC	0	0	0	0	0	0	0	0	0	0	0	0	0	0	0
ARGSUCCINLYA_RXN_p_p4_MC	2.1044e-05	0.000108436	0.000108436	7.22683e-05	7.22683e-05	7.22683e-05	4.84373e-05	4.8443e-05	4.8443e-05	0.000102861	0.000102861	0.000102861	0.000102861	0.000102861	0.000102861
ARGSUCCINLYA_RXN_p_p5_GC	0	0	0	0	0	0	0	0	0	0	0	0	0	0	0
ARGSUCCINLYA_RXN_p_p5_MC	0	0	0	3.61674e-05	3.61674e-05	3.61674e-05	5.99984e-05	5.99926e-05	5.99926e-05	5.57418e-06	5.57418e-06	5.57418e-06	5.57418e-06	5.57418e-06	5.57418e-06
ARGSUCCINLYA_RXN_p_p6_GC	0	0	0	0	0	0	0	0	0	0	0	0	0	0	0
ARGSUCCINLYA_RXN_p_p6_MC	0	0	0	0	0	0	0	0	0	0	0	0	0	0	0
ARGSUCCINSYN_RXN_p_p1_GC	0	0	0	0	0	0	0	0	0	0	0	0	0	0	0
ARGSUCCINSYN_RXN_p_p1_MC	0	0	0	0	0	0	0	0	0	0	0	0	0	0	0
ARGSUCCINSYN_RXN_p_p2_GC	0	0	0	0	0	0	0	0	0	0	0	0	0	0	0
ARGSUCCINSYN_RXN_p_p2_MC	0.000412699	0.000325307	0.000325307	0.000325307	0.000325307	0.000325307	0.000325307	0.000325307	0.000325307	0.000325307	0.000325307	0.000325307	0.000325307	0.000325307	0.000325307
ARGSUCCINSYN_RXN_p_p3_GC	0	0	0	0	0	0	0	0	0	0	0	0	0	0	0
ARGSUCCINSYN_RXN_p_p3_MC	0	0	0	0	0	0	0	0	0	0	0	0	0	0	0
ARGSUCCINSYN_RXN_p_p4_GC	0	0	0	0	0	0	0	0	0	0	0	0	0	0	0
ARGSUCCINSYN_RXN_p_p4_MC	2.1044e-05	0.000108436	0.000108436	7.22683e-05	7.22683e-05	7.22683e-05	4.84373e-05	4.8443e-05	4.8443e-05	0.000102861	0.000102861	0.000102861	0.000102861	0.000102861	0.000102861
ARGSUCCINSYN_RXN_p_p5_GC	0	0	0	0	0	0	0	0	0	0	0	0	0	0	0
ARGSUCCINSYN_RXN_p_p5_MC	0	0	0	3.61674e-05	3.61674e-05	3.61674e-05	5.99984e-05	5.99926e-05	5.99926e-05	5.57418e-06	5.57418e-06	5.57418e-06	5.57418e-06	5.57418e-06	5.57418e-06
ARGSUCCINSYN_RXN_p_p6_GC	0	0	0	0	0	0	0	0	0	0	0	0	0	0	0
ARGSUCCINSYN_RXN_p_p6_MC	0	0	0	0	0	0	0	0	0	0	0	0	0	0	0
ARG_CITRULLINE_mc_p1_GC	0	0	0	0	0	0	0	0	0	0	0	0	0	0	0
ARG_CITRULLINE_mc_p1_MC	0	0	0	0	0	0	0	0	0	0	0	0	0	0	0
ARG_CITRULLINE_mc_p2_GC	0	0	0	0	0	0	0	0	0	0	0	0	0	0	0
ARG_CITRULLINE_mc_p2_MC	0	0	0	0	0	0	0	0	0	0	0	0	0	0	0
ARG_CITRULLINE_mc_p3_GC	0	0	0	0	0	0	0	0	0	0	0	0	0	0	0
ARG_CITRULLINE_mc_p3_MC	0	0	0	0	0	0	0	0	0	0	0	0	0	0	0
ARG_CITRULLINE_mc_p4_GC	0	0	0	0	0	0	0	0	0	0	0	0	0	0	0
ARG_CITRULLINE_mc_p4_MC	0	0	0	0	0	0	0	0	0	0	0	0	0	0	0
ARG_CITRULLINE_mc_p5_GC	0	0	0	0	0	0	0	0	0	0	0	0	0	0	0
ARG_CITRULLINE_mc_p5_MC	0	0	0	0	0	0	0	0	0	0	0	0	0	0	0
ARG_CITRULLINE_mc_p6_GC	0	0	0	0	0	0	0	0	0	0	0	0	0	0	0
ARG_CITRULLINE_mc_p6_MC	0	0	0	0	0	0	0	0	0	0	0	0	0	0	0
ARG_HIS_mc_p1_GC	0	0	0	0	0	0	0	0	0	0	0	0	0	0	0
ARG_HIS_mc_p1_MC	0	0	0	0	0	0	0	0	0	0	0	0	0	0	0
ARG_HIS_mc_p2_GC	0	0	0	0	0	0	0	0	0	0	0	0	0	0	0
ARG_HIS_mc_p2_MC	0	0	0	0	0	0	0	0	0	0	0	0	0	0	0
ARG_HIS_mc_p3_GC	0	0	0	0	0	0	0	0	0	0	0	0	0	0	0
ARG_HIS_mc_p3_MC	0	0	0	0	0	0	0	0	0	0	0	0	0	0	0
ARG_HIS_mc_p4_GC	0	0	0	0	0	0	0	0	0	0	0	0	0	0	0
ARG_HIS_mc_p4_MC	0	0	0	0	0	0	0	0	0	0	0	0	0	0	0
ARG_HIS_mc_p5_GC	0	0	0	0	0	0	0	0	0	0	0	0	0	0	0
ARG_HIS_mc_p5_MC	0	0	0	0	0	0	0	0	0	0	0	0	0	0	0
ARG_HIS_mc_p6_GC	0	0	0	0	0	0	0	0	0	0	0	0	0	0	0
ARG_HIS_mc_p6_MC	0	0	0	0	0	0	0	0	0	0	0	0	0	0	0
ARG_LYS_mc_p1_GC	0	0	0	0	0	0	0	0	0	0	0	0	0	0	0
ARG_LYS_mc_p1_MC	0	0	0	0	0	0	0	0	0	0	0	0	0	0	0
ARG_LYS_mc_p2_GC	0	0	0	0	0	0	0	0	0	0	0	0	0	0	0
ARG_LYS_mc_p2_MC	0	0	0	0	0	0	0	0	0	0	0	0	0	0	0
ARG_LYS_mc_p3_GC	0	0	0	0	0	0	0	0	0	0	0	0	0	0	0
ARG_LYS_mc_p3_MC	0	0	0	0	0	0	0	0	0	0	0	0	0	0	0
ARG_LYS_mc_p4_GC	0	0	0	0	0	0	0	0	0	0	0	0	0	0	0
ARG_LYS_mc_p4_MC	0	0	0	0	0	0	0	0	0	0	0	0	0	0	0
ARG_LYS_mc_p5_GC	0	0	0	0	0	0	0	0	0	0	0	0	0	0	0
ARG_LYS_mc_p5_MC	0	0	0	0	0	0	0	0	0	0	0	0	0	0	0
ARG_LYS_mc_p6_GC	0	0	0	0	0	0	0	0	0	0	0	0	0	0	0
ARG_LYS_mc_p6_MC	0	0	0	0	0	0	0	0	0	0	0	0	0	0	0
ARG_ORNITHINE_mc_p1_GC	0	0	0	0	0	0	0	0	0	0	0	0	0	0	0
ARG_ORNITHINE_mc_p1_MC	0	0	0	0	0	0	0	0	0	0	0	0	0	0	0
ARG_ORNITHINE_mc_p2_GC	0	0	0	0	0	0	0	0	0	0	0	0	0	0	0
ARG_ORNITHINE_mc_p2_MC	0	0	0	0	0	0	0	0	0	0	0	0	0	0	0
ARG_ORNITHINE_mc_p3_GC	0	0	0	0	0	0	0	0	0	0	0	0	0	0	0
ARG_ORNITHINE_mc_p3_MC	0	0	0	0	0	0	0	0	0	0	0	0	0	0	0
ARG_ORNITHINE_mc_p4_GC	0	0	0	0	0	0	0	0	0	0	0	0	0	0	0
ARG_ORNITHINE_mc_p4_MC	-2.1044e-05	-0.000108436	-0.000108436	-7.22683e-05	-7.22683e-05	-7.22683e-05	-4.84373e-05	-4.8443e-05	-4.8443e-05	-0.000102861	-0.000102861	-0.000102861	-0.000102861	-0.000102861	-0.000102861
ARG_ORNITHINE_mc_p5_GC	0	0	0	0	0	0	0	0	0	0	0	0	0	0	0
ARG_ORNITHINE_mc_p5_MC	0	0	0	-3.61674e-05	-3.61674e-05	-3.61674e-05	-5.99984e-05	-5.99926e-05	-5.99926e-05	-5.57418e-06	-5.57418e-06	-5.57418e-06	-5.57418e-06	-5.57418e-06	-5.57418e-06
ARG_ORNITHINE_mc_p6_GC	0	0	0	0	0	0	0	0	0	0	0	0	0	0	0
ARG_ORNITHINE_mc_p6_MC	0	0	0	0	0	0	0	0	0	0	0	0	0	0	0
ARG_PROTON_rev_vc_p1_GC	0	0	0	0	0	0	0	0	0	0	0	0	0	0	0
ARG_PROTON_rev_vc_p1_MC	0	0	0	0	0	0	0	0	0	0	0	0	0	0	0
ARG_PROTON_rev_vc_p2_GC	0	0	0	0	0	0	0	0	0	0	0	0	0	0	0
ARG_PROTON_rev_vc_p2_MC	0	0	0	0	0	0	0	0	0	0	0	0	0	0	0
ARG_PROTON_rev_vc_p3_GC	0	0	0	0	0	0	0	0	0	0	0	0	0	0	0
ARG_PROTON_rev_vc_p3_MC	0	0	0	0	0	0	0	0	0	0	0	0	0	0	0
ARG_PROTON_rev_vc_p4_GC	0	0	0	0	0	0	0	0	0	0	0	0	0	0	0
ARG_PROTON_rev_vc_p4_MC	3.31451e-05	0	0	0	0	0	0	0	0	0	0	0	0	0	0
ARG_PROTON_rev_vc_p5_GC	0	0	0	0	0	0	0	0	0	0	0	0	0	0	0
ARG_PROTON_rev_vc_p5_MC	4.92876e-05	4.92957e-05	4.9928e-05	0	0	0	0	0	0	0	0	0	0	0	0
ARG_PROTON_rev_vc_p6_GC	0	0	0	0	0	0	0	0	0	0	0	0	0	0	0
ARG_PROTON_rev_vc_p6_MC	4.95893e-06	4.95996e-06	4.96048e-06	0	0	0	0	0	0	0	0	0	0	0	0
ARG_PROTON_vc_p1_GC	0	0	0	0	0	0	0	0	0	0	0	0	0	0	0
ARG_PROTON_vc_p1_MC	0	0	0	0	0	0	0	0	0	0	0	0	0	0	0
ARG_PROTON_vc_p2_GC	0	0	0	0	0	0	0	0	0	0	0	0	0	0	0
ARG_PROTON_vc_p2_MC	8.73917e-05	0	0	0	0	0	0	0	0	0	0	0	0	0	0
ARG_PROTON_vc_p3_GC	0	0	0	0	0	0	0	0	0	0	0	0	0	0	0
ARG_PROTON_vc_p3_MC	0	0	0	0	0	0	0	0	0	0	0	0	0	0	0
ARG_PROTON_vc_p4_GC	0	0	0	0	0	0	0	0	0	0	0	0	0	0	0
ARG_PROTON_vc_p4_MC	0	5.42557e-05	5.48885e-05	0	0	0	0	0	0	0	0	0	0	0	0
ARG_PROTON_vc_p5_GC	0	0	0	0	0	0	0	0	0	0	0	0	0	0	0
ARG_PROTON_vc_p5_MC	0	0	0	0	0	0	0	0	0	0	0	0	0	0	0
ARG_PROTON_vc_p6_GC	0	0	0	0	0	0	0	0	0	0	0	0	0	0	0
ARG_PROTON_vc_p6_MC	0	0	0	0	0	0	0	0	0	0	0	0	0	0	0
ARG_day_night_storage_GC	0	0	0	0	0	0	0	0	0	0	0	0	0	0	0
ARG_day_night_storage_MC	8.73917e-05	0	0	0	0	0	0	0	0	0	0	0	0	0	0
ARG_mc_p1_GC	0	0	0	0	0	0	0	0	0	0	0	0	0	0	0
ARG_mc_p1_MC	0	0	0	0	0	0	0	0	0	0	0	0	0	0	0
ARG_mc_p2_GC	0	0	0	0	0	0	0	0	0	0	0	0	0	0	0
ARG_mc_p2_MC	0	0	0	0	0	0	0	0	0	0	0	0	0	0	0
ARG_mc_p3_GC	0	0	0	0	0	0	0	0	0	0	0	0	0	0	0
ARG_mc_p3_MC	0	0	0	0	0	0	0	0	0	0	0	0	0	0	0
ARG_mc_p4_GC	0	0	0	0	0	0	0	0	0	0	0	0	0	0	0
ARG_mc_p4_MC	2.1044e-05	0.000108436	0.000108436	7.22683e-05	7.22683e-05	7.22683e-05	4.84373e-05	4.8443e-05	4.8443e-05	0.000102861	0.000102861	0.000102861	0.000102861	0.000102861	0.000102861
ARG_mc_p5_GC	0	0	0	0	0	0	0	0	0	0	0	0	0	0	0
ARG_mc_p5_MC	0	0	0	3.61674e-05	3.61674e-05	3.61674e-05	5.99984e-05	5.99926e-05	5.99926e-05	5.57418e-06	5.57418e-06	5.57418e-06	5.57418e-06	5.57418e-06	5.57418e-06
ARG_mc_p6_GC	0	0	0	0	0	0	0	0	0	0	0	0	0	0	0
ARG_mc_p6_MC	0	0	0	0	0	0	0	0	0	0	0	0	0	0	0
ARG_p1p2_storage_GC	0	0	0	0	0	0	0	0	0	0	0	0	0	0	0
ARG_p1p2_storage_MC	0	0	0	0	0	0	0	0	0	0	0	0	0	0	0
ARG_p2p3_storage_GC	0	0	0	0	0	0	0	0	0	0	0	0	0	0	0
ARG_p2p3_storage_MC	8.73917e-05	0	0	0	0	0	0	0	0	0	0	0	0	0	0
ARG_p4p5_storage_GC	0	0	0	0	0	0	0	0	0	0	0	0	0	0	0
ARG_p4p5_storage_MC	5.42466e-05	5.42557e-05	5.48885e-05	0	0	0	0	0	0	0	0	0	0	0	0
ARG_p5p6_storage_GC	0	0	0	0	0	0	0	0	0	0	0	0	0	0	0
ARG_p5p6_storage_MC	4.95893e-06	4.95996e-06	4.96048e-06	0	0	0	0	0	0	0	0	0	0	0	0
ARG_pc_p1_GC	0	0	0	0	0	0	0	0	0	0	0	0	0	0	0
ARG_pc_p1_MC	0	0	0	0	0	0	0	0	0	0	0	0	0	0	0
ARG_pc_p2_GC	0	0	0	0	0	0	0	0	0	0	0	0	0	0	0
ARG_pc_p2_MC	0.000412699	0.000325307	0.000325307	0.000325307	0.000325307	0.000325307	0.000325307	0.000325307	0.000325307	0.000325307	0.000325307	0.000325307	0.000325307	0.000325307	0.000325307
ARG_pc_p3_GC	0	0	0	0	0	0	0	0	0	0	0	0	0	0	0
ARG_pc_p3_MC	0	0	0	0	0	0	0	0	0	0	0	0	0	0	0
ARG_pc_p4_GC	0	0	0	0	0	0	0	0	0	0	0	0	0	0	0
ARG_pc_p4_MC	2.1044e-05	0.000108436	0.000108436	7.22683e-05	7.22683e-05	7.22683e-05	4.84373e-05	4.8443e-05	4.8443e-05	0.000102861	0.000102861	0.000102861	0.000102861	0.000102861	0.000102861
ARG_pc_p5_GC	0	0	0	0	0	0	0	0	0	0	0	0	0	0	0
ARG_pc_p5_MC	0	0	0	3.61674e-05	3.61674e-05	3.61674e-05	5.99984e-05	5.99926e-05	5.99926e-05	5.57418e-06	5.57418e-06	5.57418e-06	5.57418e-06	5.57418e-06	5.57418e-06
ARG_pc_p6_GC	0	0	0	0	0	0	0	0	0	0	0	0	0	0	0
ARG_pc_p6_MC	0	0	0	0	0	0	0	0	0	0	0	0	0	0	0
ASNSYNA_RXN_c_p1_GC	0	0	0	0	0	0	0	0	0	0	0	0	0	0	0
ASNSYNA_RXN_c_p1_MC	0	0	0	0	0	0	0	0	0	0	0	0	0	0	0
ASNSYNA_RXN_c_p2_GC	0	0	0	0	0	0	0	0	0	0	0	0	0	0	0
ASNSYNA_RXN_c_p2_MC	0.00116935	0.00116935	0.00116935	0.00116935	0.00116935	0.00116935	0.00116935	0.00116935	0.00116935	0.00116935	0.00116935	0.00116935	0.00116935	0.00116935	0.00116935
ASNSYNA_RXN_c_p3_GC	0	0	0	0	0	0	0	0	0	0	0	0	0	0	0
ASNSYNA_RXN_c_p3_MC	0	0	0	0	0	0	0	0	0	0	0	0	0	0	0
ASNSYNA_RXN_c_p4_GC	0	0	0	0	0	0	0	0	0	0	0	0	0	0	0
ASNSYNA_RXN_c_p4_MC	0.000194788	0.000194755	0.00019248	0.000259775	0.000259775	0.000259775	0.000174112	0.000174133	0.000174133	0.000369745	0.000369745	0.000369745	0.000369745	0.000369745	0.000369745
ASNSYNA_RXN_c_p5_GC	0	0	0	0	0	0	0	0	0	0	0	0	0	0	0
ASNSYNA_RXN_c_p5_MC	0.000177169	0.000177198	0.000179471	0.000130007	0.000130007	0.000130007	0.00021567	0.000215649	0.000215649	2.00369e-05	2.00369e-05	2.00369e-05	2.00369e-05	2.00369e-05	2.00369e-05
ASNSYNA_RXN_c_p6_GC	0	0	0	0	0	0	0	0	0	0	0	0	0	0	0
ASNSYNA_RXN_c_p6_MC	1.78253e-05	1.7829e-05	1.78309e-05	0	0	0	0	0	0	0	0	0	0	0	0
ASN_PROTON_rev_vc_p1_GC	0	0	0	0	0	0	0	0	0	0	0	0	0	0	0
ASN_PROTON_rev_vc_p1_MC	0	0	0	0	0	0	0	0	0	0	0	0	0	0	0
ASN_PROTON_rev_vc_p2_GC	0	0	0	0	0	0	0	0	0	0	0	0	0	0	0
ASN_PROTON_rev_vc_p2_MC	0	0	0	0	0	0	0	0	0	0	0	0	0	0	0
ASN_PROTON_rev_vc_p3_GC	0	0	0	0	0	0	0	0	0	0	0	0	0	0	0
ASN_PROTON_rev_vc_p3_MC	0	0	0	0	0	0	0	0	0	0	0	0	0	0	0
ASN_PROTON_rev_vc_p4_GC	0	0	0	0	0	0	0	0	0	0	0	0	0	0	0
ASN_PROTON_rev_vc_p4_MC	0	0	0	0	0	0	0	0	0	0	0	0	0	0	0
ASN_PROTON_rev_vc_p5_GC	0	0	0	0	0	0	0	0	0	0	0	0	0	0	0
ASN_PROTON_rev_vc_p5_MC	0	0	0	0	0	0	0	0	0	0	0	0	0	0	0
ASN_PROTON_rev_vc_p6_GC	0	0	0	0	0	0	0	0	0	0	0	0	0	0	0
ASN_PROTON_rev_vc_p6_MC	0	0	0	0	0	0	0	0	0	0	0	0	0	0	0
ASN_PROTON_vc_p1_GC	0	0	0	0	0	0	0	0	0	0	0	0	0	0	0
ASN_PROTON_vc_p1_MC	0	0	0	0	0	0	0	0	0	0	0	0	0	0	0
ASN_PROTON_vc_p2_GC	0	0	0	0	0	0	0	0	0	0	0	0	0	0	0
ASN_PROTON_vc_p2_MC	0	0	0	0	0	0	0	0	0	0	0	0	0	0	0
ASN_PROTON_vc_p3_GC	0	0	0	0	0	0	0	0	0	0	0	0	0	0	0
ASN_PROTON_vc_p3_MC	0	0	0	0	0	0	0	0	0	0	0	0	0	0	0
ASN_PROTON_vc_p4_GC	0	0	0	0	0	0	0	0	0	0	0	0	0	0	0
ASN_PROTON_vc_p4_MC	0	0	0	0	0	0	0	0	0	0	0	0	0	0	0
ASN_PROTON_vc_p5_GC	0	0	0	0	0	0	0	0	0	0	0	0	0	0	0
ASN_PROTON_vc_p5_MC	0	0	0	0	0	0	0	0	0	0	0	0	0	0	0
ASN_PROTON_vc_p6_GC	0	0	0	0	0	0	0	0	0	0	0	0	0	0	0
ASN_PROTON_vc_p6_MC	0	0	0	0	0	0	0	0	0	0	0	0	0	0	0
ASN_day_night_storage_GC	0	0	0	0	0	0	0	0	0	0	0	0	0	0	0
ASN_day_night_storage_MC	0	0	0	0	0	0	0	0	0	0	0	0	0	0	0
ASN_p1p2_storage_GC	0	0	0	0	0	0	0	0	0	0	0	0	0	0	0
ASN_p1p2_storage_MC	0	0	0	0	0	0	0	0	0	0	0	0	0	0	0
ASN_p2p3_storage_GC	0	0	0	0	0	0	0	0	0	0	0	0	0	0	0
ASN_p2p3_storage_MC	0	0	0	0	0	0	0	0	0	0	0	0	0	0	0
ASN_p4p5_storage_GC	0	0	0	0	0	0	0	0	0	0	0	0	0	0	0
ASN_p4p5_storage_MC	0	0	0	0	0	0	0	0	0	0	0	0	0	0	0
ASN_p5p6_storage_GC	0	0	0	0	0	0	0	0	0	0	0	0	0	0	0
ASN_p5p6_storage_MC	0	0	0	0	0	0	0	0	0	0	0	0	0	0	0
ASPAMINOTRANS_RXN_c_p1_GC	0	0	0	0	0	0	0	0	0	0	0	0	0	0	0
ASPAMINOTRANS_RXN_c_p1_MC	0	0	0	0	0	0	0	0	0	0	0	0	0	0	0
ASPAMINOTRANS_RXN_c_p2_GC	0	0	0	0	0	0	0	0	0	0	0	0	0	0	0
ASPAMINOTRANS_RXN_c_p2_MC	-0.0198397	-0.019665	-0.019665	-0.0201983	-0.0201983	-0.0201983	-0.0184135	-0.0184135	-0.0184135	-0.0184135	-0.0184135	-0.0184135	-0.0201983	-0.0201983	-0.019665
ASPAMINOTRANS_RXN_c_p3_GC	0	0	0	0	0	0	0	0	0	0	0	0	0	0	0
ASPAMINOTRANS_RXN_c_p3_MC	0	0	0	0	0	0	-0.00178479	-0.00178479	-0.00178479	-0.00178479	-0.00178479	-0.00178479	0	0	-0.000533386
ASPAMINOTRANS_RXN_c_p4_GC	0	0	0	0	0	0	0	0	0	0	0	0	0	0	0
ASPAMINOTRANS_RXN_c_p4_MC	-0.00104917	-0.00119065	-0.0011582	-0.00144341	-0.00144341	-0.00144341	-0.000967436	-0.000967551	-0.000967551	-0.00205445	-0.00205445	-0.00205445	-0.00205445	0	-0.00205445
ASPAMINOTRANS_RXN_c_p5_GC	0	0	0	0	0	0	0	0	0	0	0	0	0	0	0
ASPAMINOTRANS_RXN_c_p5_MC	-0.000935133	-0.000885991	-0.000918431	-0.00072237	-0.00072237	-0.00072237	-0.00119835	0	0	-0.000111333	-0.000111333	-0.000111333	-0.000111333	-0.000111333	-0.000111333
ASPAMINOTRANS_RXN_c_p6_GC	0	0	0	0	0	0	0	0	0	0	0	0	0	0	0
ASPAMINOTRANS_RXN_c_p6_MC	-9.40856e-05	-8.91452e-05	-8.91546e-05	0	0	0	0	0	0	0	0	0	0	0	0
ASPAMINOTRANS_RXN_m_p1_GC	0	0	0	0	0	0	0	0	0	0	0	0	0	0	0
ASPAMINOTRANS_RXN_m_p1_MC	0	0	0	0	0	0	0	0	0	0	0	0	0	0	0
ASPAMINOTRANS_RXN_m_p2_GC	0	0	0	0	0	0	0	0	0	0	0	0	0	0	0
ASPAMINOTRANS_RXN_m_p2_MC	0	0	0	0	0	0	0	0	0	0	0	0	0	0	0
ASPAMINOTRANS_RXN_m_p3_GC	0	0	0	0	0	0	0	0	0	0	0	0	0	0	0
ASPAMINOTRANS_RXN_m_p3_MC	0	0	0	0	0	0	0	0	0	0	0	0	0	0	0
ASPAMINOTRANS_RXN_m_p4_GC	0	0	0	0	0	0	0	0	0	0	0	0	0	0	0
ASPAMINOTRANS_RXN_m_p4_MC	0	0	0	0	0	0	0	0	0	0	0	0	0	-0.00205445	0
ASPAMINOTRANS_RXN_m_p5_GC	0	0	0	0	0	0	0	0	0	0	0	0	0	0	0
ASPAMINOTRANS_RXN_m_p5_MC	0	0	0	0	0	0	0	-0.00119823	-0.00119823	0	0	0	0	0	0
ASPAMINOTRANS_RXN_m_p6_GC	0	0	0	0	0	0	0	0	0	0	0	0	0	0	0
ASPAMINOTRANS_RXN_m_p6_MC	0	0	0	0	0	0	0	0	0	0	0	0	0	0	0
ASPAMINOTRANS_RXN_p_p1_GC	0	0	0	0	0	0	0	0	0	0	0	0	0	0	0
ASPAMINOTRANS_RXN_p_p1_MC	0	0	0	0	0	0	0	0	0	0	0	0	0	0	0
ASPAMINOTRANS_RXN_p_p2_GC	0	0	0	0	0	0	0	0	0	0	0	0	0	0	0
ASPAMINOTRANS_RXN_p_p2_MC	0.000412699	0.000325307	0.000325307	0.000325307	0.000325307	0.000325307	0.000325307	0.000325307	0.000325307	0.000325307	0.000325307	0.000325307	0.000325307	0.000325307	0.000325307
ASPAMINOTRANS_RXN_p_p3_GC	0	0	0	0	0	0	0	0	0	0	0	0	0	0	0
ASPAMINOTRANS_RXN_p_p3_MC	0	0	0	0	0	0	0	0	0	0	0	0	0	0	0
ASPAMINOTRANS_RXN_p_p4_GC	0	0	0	0	0	0	0	0	0	0	0	0	0	0	0
ASPAMINOTRANS_RXN_p_p4_MC	0	0	0	0	0	0	0	0	0	0	0	0	0	0	0
ASPAMINOTRANS_RXN_p_p5_GC	0	0	0	0	0	0	0	0	0	0	0	0	0	0	0
ASPAMINOTRANS_RXN_p_p5_MC	0	0	0	0	0	0	0	0	0	0	0	0	0	0	0
ASPAMINOTRANS_RXN_p_p6_GC	0	0	0	0	0	0	0	0	0	0	0	0	0	0	0
ASPAMINOTRANS_RXN_p_p6_MC	0	0	0	0	0	0	0	0	0	0	0	0	0	0	0
ASPAMINOTRANS_RXN_x_p1_GC	0	0	0	0	0	0	0	0	0	0	0	0	0	0	0
ASPAMINOTRANS_RXN_x_p1_MC	0	0	0	0	0	0	0	0	0	0	0	0	0	0	0
ASPAMINOTRANS_RXN_x_p2_GC	0	0	0	0	0	0	0	0	0	0	0	0	0	0	0
ASPAMINOTRANS_RXN_x_p2_MC	0	0	0	0	0	0	0	0	0	0	0	0	0	0	0
ASPAMINOTRANS_RXN_x_p3_GC	0	0	0	0	0	0	0	0	0	0	0	0	0	0	0
ASPAMINOTRANS_RXN_x_p3_MC	0	0	0	0	0	0	0	0	0	0	0	0	0	0	0
ASPAMINOTRANS_RXN_x_p4_GC	0	0	0	0	0	0	0	0	0	0	0	0	0	0	0
ASPAMINOTRANS_RXN_x_p4_MC	0	0	0	0	0	0	0	0	0	0	0	0	0	0	0
ASPAMINOTRANS_RXN_x_p5_GC	0	0	0	0	0	0	0	0	0	0	0	0	0	0	0
ASPAMINOTRANS_RXN_x_p5_MC	0	0	0	0	0	0	0	0	0	0	0	0	0	0	0
ASPAMINOTRANS_RXN_x_p6_GC	0	0	0	0	0	0	0	0	0	0	0	0	0	0	0
ASPAMINOTRANS_RXN_x_p6_MC	0	0	0	0	0	0	0	0	0	0	0	0	0	0	0
ASPARAGHYD_RXN_c_p1_GC	0	0	0	0	0	0	0	0	0	0	0	0	0	0	0
ASPARAGHYD_RXN_c_p1_MC	0	0	0	0	0	0	0	0	0	0	0	0	0	0	0
ASPARAGHYD_RXN_c_p2_GC	0	0	0	0	0	0	0	0	0	0	0	0	0	0	0
ASPARAGHYD_RXN_c_p2_MC	0	0	0	0	0	0	0	0	0	0	0	0	0	0	0
ASPARAGHYD_RXN_c_p3_GC	0	0	0	0	0	0	0	0	0	0	0	0	0	0	0
ASPARAGHYD_RXN_c_p3_MC	0	0	0	0	0	0	0	0	0	0	0	0	0	0	0
ASPARAGHYD_RXN_c_p4_GC	0	0	0	0	0	0	0	0	0	0	0	0	0	0	0
ASPARAGHYD_RXN_c_p4_MC	0	0	0	0	0	0	0	0	0	0	0	0	0	0	0
ASPARAGHYD_RXN_c_p5_GC	0	0	0	0	0	0	0	0	0	0	0	0	0	0	0
ASPARAGHYD_RXN_c_p5_MC	0	0	0	0	0	0	0	0	0	0	0	0	0	0	0
ASPARAGHYD_RXN_c_p6_GC	0	0	0	0	0	0	0	0	0	0	0	0	0	0	0
ASPARAGHYD_RXN_c_p6_MC	0	0	0	0	0	0	0	0	0	0	0	0	0	0	0
ASPARAGINE_TRNA_LIGASE_RXN_c_p1_GC	0	0	0	0	0	0	0	0	0	0	0	0	0	0	0
ASPARAGINE_TRNA_LIGASE_RXN_c_p1_MC	0	0	0	0	0	0	0	0	0	0	0	0	0	0	0
ASPARAGINE_TRNA_LIGASE_RXN_c_p2_GC	0	0	0	0	0	0	0	0	0	0	0	0	0	0	0
ASPARAGINE_TRNA_LIGASE_RXN_c_p2_MC	0	0	0	0	0	0	0	0	0	0	0	0	0	0	0
ASPARAGINE_TRNA_LIGASE_RXN_c_p3_GC	0	0	0	0	0	0	0	0	0	0	0	0	0	0	0
ASPARAGINE_TRNA_LIGASE_RXN_c_p3_MC	0	0	0	0	0	0	0	0	0	0	0	0	0	0	0
ASPARAGINE_TRNA_LIGASE_RXN_c_p4_GC	0	0	0	0	0	0	0	0	0	0	0	0	0	0	0
ASPARAGINE_TRNA_LIGASE_RXN_c_p4_MC	0	0	0	0	0	0	0	0	0	0	0	0	0	0	0
ASPARAGINE_TRNA_LIGASE_RXN_c_p5_GC	0	0	0	0	0	0	0	0	0	0	0	0	0	0	0
ASPARAGINE_TRNA_LIGASE_RXN_c_p5_MC	0	0	0	0	0	0	0	0	0	0	0	0	0	0	0
ASPARAGINE_TRNA_LIGASE_RXN_c_p6_GC	0	0	0	0	0	0	0	0	0	0	0	0	0	0	0
ASPARAGINE_TRNA_LIGASE_RXN_c_p6_MC	0	0	0	0	0	0	0	0	0	0	0	0	0	0	0
ASPARTATEKIN_RXN_p_p1_GC	0	0	0	0	0	0	0	0	0	0	0	0	0	0	0
ASPARTATEKIN_RXN_p_p1_MC	0	0	0	0	0	0	0	0	0	0	0	0	0	0	0
ASPARTATEKIN_RXN_p_p2_GC	0	0	0	0	0	0	0	0	0	0	0	0	0	0	0
ASPARTATEKIN_RXN_p_p2_MC	0.0128423	0.0128423	0.0128423	0.0133757	0.0133757	0.0133757	0.0115909	0.0115909	0.0115909	0.0115909	0.0115909	0.0115909	0.0133757	0.0133757	0.0128423
ASPARTATEKIN_RXN_p_p3_GC	0	0	0	0	0	0	0	0	0	0	0	0	0	0	0
ASPARTATEKIN_RXN_p_p3_MC	0	0	0	0	0	0	0.00178479	0.00178479	0.00178479	0.00178479	0.00178479	0.00178479	0	0	0.000533386
ASPARTATEKIN_RXN_p_p4_GC	0	0	0	0	0	0	0	0	0	0	0	0	0	0	0
ASPARTATEKIN_RXN_p_p4_MC	0	0	0	0	0	0	0	0	0	0	0	0	0	0	0
ASPARTATEKIN_RXN_p_p5_GC	0	0	0	0	0	0	0	0	0	0	0	0	0	0	0
ASPARTATEKIN_RXN_p_p5_MC	0	0	0	0	0	0	0	0	0	0	0	0	0	0	0
ASPARTATEKIN_RXN_p_p6_GC	0	0	0	0	0	0	0	0	0	0	0	0	0	0	0
ASPARTATEKIN_RXN_p_p6_MC	0	0	0	0	0	0	0	0	0	0	0	0	0	0	0
ASPARTATE_SEMIALDEHYDE_DEHYDROGENASE_RXN_p_p1_GC	0	0	0	0	0	0	0	0	0	0	0	0	0	0	0
ASPARTATE_SEMIALDEHYDE_DEHYDROGENASE_RXN_p_p1_MC	0	0	0	0	0	0	0	0	0	0	0	0	0	0	0
ASPARTATE_SEMIALDEHYDE_DEHYDROGENASE_RXN_p_p2_GC	0	0	0	0	0	0	0	0	0	0	0	0	0	0	0
ASPARTATE_SEMIALDEHYDE_DEHYDROGENASE_RXN_p_p2_MC	0.0128423	0.0128423	0.0128423	0.0133757	0.0133757	0.0133757	0.0115909	0.0115909	0.0115909	0.0115909	0.0115909	0.0115909	0.0133757	0.0133757	0.0128423
ASPARTATE_SEMIALDEHYDE_DEHYDROGENASE_RXN_p_p3_GC	0	0	0	0	0	0	0	0	0	0	0	0	0	0	0
ASPARTATE_SEMIALDEHYDE_DEHYDROGENASE_RXN_p_p3_MC	0	0	0	0	0	0	0.00178479	0.00178479	0.00178479	0.00178479	0.00178479	0.00178479	0	0	0.000533386
ASPARTATE_SEMIALDEHYDE_DEHYDROGENASE_RXN_p_p4_GC	0	0	0	0	0	0	0	0	0	0	0	0	0	0	0
ASPARTATE_SEMIALDEHYDE_DEHYDROGENASE_RXN_p_p4_MC	0	0	0	0	0	0	0	0	0	0	0	0	0	0	0
ASPARTATE_SEMIALDEHYDE_DEHYDROGENASE_RXN_p_p5_GC	0	0	0	0	0	0	0	0	0	0	0	0	0	0	0
ASPARTATE_SEMIALDEHYDE_DEHYDROGENASE_RXN_p_p5_MC	0	0	0	0	0	0	0	0	0	0	0	0	0	0	0
ASPARTATE_SEMIALDEHYDE_DEHYDROGENASE_RXN_p_p6_GC	0	0	0	0	0	0	0	0	0	0	0	0	0	0	0
ASPARTATE_SEMIALDEHYDE_DEHYDROGENASE_RXN_p_p6_MC	0	0	0	0	0	0	0	0	0	0	0	0	0	0	0
ASPARTATE_TRNA_LIGASE_RXN_c_p1_GC	0	0	0	0	0	0	0	0	0	0	0	0	0	0	0
ASPARTATE_TRNA_LIGASE_RXN_c_p1_MC	0	0	0	0	0	0	0	0	0	0	0	0	0	0	0
ASPARTATE_TRNA_LIGASE_RXN_c_p2_GC	0	0	0	0	0	0	0	0	0	0	0	0	0	0	0
ASPARTATE_TRNA_LIGASE_RXN_c_p2_MC	0	0	0	0	0	0	0	0	0	0	0	0	0	0	0
ASPARTATE_TRNA_LIGASE_RXN_c_p3_GC	0	0	0	0	0	0	0	0	0	0	0	0	0	0	0
ASPARTATE_TRNA_LIGASE_RXN_c_p3_MC	0	0	0	0	0	0	0	0	0	0	0	0	0	0	0
ASPARTATE_TRNA_LIGASE_RXN_c_p4_GC	0	0	0	0	0	0	0	0	0	0	0	0	0	0	0
ASPARTATE_TRNA_LIGASE_RXN_c_p4_MC	0	0	0	0	0	0	0	0	0	0	0	0	0	0	0
ASPARTATE_TRNA_LIGASE_RXN_c_p5_GC	0	0	0	0	0	0	0	0	0	0	0	0	0	0	0
ASPARTATE_TRNA_LIGASE_RXN_c_p5_MC	0	0	0	0	0	0	0	0	0	0	0	0	0	0	0
ASPARTATE_TRNA_LIGASE_RXN_c_p6_GC	0	0	0	0	0	0	0	0	0	0	0	0	0	0	0
ASPARTATE_TRNA_LIGASE_RXN_c_p6_MC	0	0	0	0	0	0	0	0	0	0	0	0	0	0	0
ASPCARBTRANS_RXN_p_p1_GC	0	0	0	0	0	0	0	0	0	0	0	0	0	0	0
ASPCARBTRANS_RXN_p_p1_MC	0	0	0	0	0	0	0	0	0	0	0	0	0	0	0
ASPCARBTRANS_RXN_p_p2_GC	0	0	0	0	0	0	0	0	0	0	0	0	0	0	0
ASPCARBTRANS_RXN_p_p2_MC	0	0	0	0	0	0	0	0	0	0	0	0	0	0	0
ASPCARBTRANS_RXN_p_p3_GC	0	0	0	0	0	0	0	0	0	0	0	0	0	0	0
ASPCARBTRANS_RXN_p_p3_MC	0	0	0	0	0	0	0	0	0	0	0	0	0	0	0
ASPCARBTRANS_RXN_p_p4_GC	0	0	0	0	0	0	0	0	0	0	0	0	0	0	0
ASPCARBTRANS_RXN_p_p4_MC	0	0	0	0	0	0	0	0	0	0	0	0	0	0	0
ASPCARBTRANS_RXN_p_p5_GC	0	0	0	0	0	0	0	0	0	0	0	0	0	0	0
ASPCARBTRANS_RXN_p_p5_MC	0	0	0	0	0	0	0	0	0	0	0	0	0	0	0
ASPCARBTRANS_RXN_p_p6_GC	0	0	0	0	0	0	0	0	0	0	0	0	0	0	0
ASPCARBTRANS_RXN_p_p6_MC	0	0	0	0	0	0	0	0	0	0	0	0	0	0	0
ATPPHOSPHORIBOSYLTRANS_RXN_p_p1_GC	0	0	0	0	0	0	0	0	0	0	0	0	0	0	0
ATPPHOSPHORIBOSYLTRANS_RXN_p_p1_MC	0	0	0	0	0	0	0	0	0	0	0	0	0	0	0
ATPPHOSPHORIBOSYLTRANS_RXN_p_p2_GC	0	0	0	0	0	0	0	0	0	0	0	0	0	0	0
ATPPHOSPHORIBOSYLTRANS_RXN_p_p2_MC	0.000325307	0.000325307	0.000325307	0.000325307	0.000325307	0.000325307	0.000325307	0.000325307	0.000325307	0.000325307	0.000325307	0.000325307	0.000325307	0.000325307	0.000325307
ATPPHOSPHORIBOSYLTRANS_RXN_p_p3_GC	0	0	0	0	0	0	0	0	0	0	0	0	0	0	0
ATPPHOSPHORIBOSYLTRANS_RXN_p_p3_MC	0	0	0	0	0	0	0	0	0	0	0	0	0	0	0
ATPPHOSPHORIBOSYLTRANS_RXN_p_p4_GC	0	0	0	0	0	0	0	0	0	0	0	0	0	0	0
ATPPHOSPHORIBOSYLTRANS_RXN_p_p4_MC	5.41891e-05	0.000108436	8.73597e-05	7.22683e-05	7.22683e-05	7.22683e-05	4.84373e-05	4.8443e-05	4.8443e-05	0.000102861	0.000102861	0.000102861	0.000102861	0.000102861	0.000102861
ATPPHOSPHORIBOSYLTRANS_RXN_p_p5_GC	0	0	0	0	0	0	0	0	0	0	0	0	0	0	0
ATPPHOSPHORIBOSYLTRANS_RXN_p_p5_MC	4.92876e-05	0	2.1076e-05	3.61674e-05	3.61674e-05	3.61674e-05	5.99984e-05	5.99926e-05	5.99926e-05	5.57418e-06	5.57418e-06	5.57418e-06	5.57418e-06	5.57418e-06	5.57418e-06
ATPPHOSPHORIBOSYLTRANS_RXN_p_p6_GC	0	0	0	0	0	0	0	0	0	0	0	0	0	0	0
ATPPHOSPHORIBOSYLTRANS_RXN_p_p6_MC	4.95893e-06	0	0	0	0	0	0	0	0	0	0	0	0	0	0
ATP_ADP_Pi_pc_p1_GC	1.92953	2.27063	2.48007	2.63348	2.75249	2.81662	2.80811	2.78829	2.79602	2.80195	2.82219	2.85534	2.91045	2.92944	1.18023
ATP_ADP_Pi_pc_p1_MC	0.0455262	0.238308	0.318545	0.715441	0.877397	1.04319	1.2603	1.40902	1.41016	1.38739	1.36452	1.34087	1.31589	1.12957	0.475518
ATP_ADP_Pi_pc_p2_GC	23.9762	17.9601	17.2553	14.5423	12.6449	15.9817	4.01528	15.496	5.0617	10.4752	3.29068	13.936	13.5316	0.12241	7.59264
ATP_ADP_Pi_pc_p2_MC	0	0	0	0	-1.02236	-2.20781	-3.58516	-4.97163	-5.97544	-6.81692	-7.66712	-8.51663	-9.36841	-10.1823	-10.858
ATP_ADP_Pi_pc_p3_GC	0	0	0	0.185911	0.534384	0.728036	1.14527	1.26891	1.41885	1.68243	1.65523	1.79027	1.70712	1.80232	1.88212
ATP_ADP_Pi_pc_p3_MC	0.222071	0.192312	0.197875	0.227554	0.194725	0.192083	0.320999	0.293766	0.294256	0.294732	0.324392	0.29576	0.327672	0.29835	0.203419
ATP_ADP_Pi_pc_p4_GC	0	0	0	0	0	0	0	0	0	0	0	0	0	0	0
ATP_ADP_Pi_pc_p4_MC	0	0	0	0	0	0	0	0	0	0	0	0	0	0	0
ATP_ADP_Pi_pc_p5_GC	0	0	0	0	0	0	0	0	0	0	0	0	0	0	0
ATP_ADP_Pi_pc_p5_MC	0	0	0	0	0	0	0	0	0	0	0	0	0	0	0
ATP_ADP_Pi_pc_p6_GC	0	0	0	0	0	0	0	0	0	0	0	0	0	0	0
ATP_ADP_Pi_pc_p6_MC	0	0	0	0	0	0	0	0	0	0	0	0	0	0	0
ATP_ADP_mc_p1_GC	4.34534	3.86517	3.82965	3.89258	3.95978	3.99305	3.99424	3.99682	3.99599	3.99538	3.993	3.98902	3.9823	4.01283	4.74263
ATP_ADP_mc_p1_MC	0.674154	0.605461	0.607851	0.790324	0.843304	1.02399	1.09198	1.2525	1.45396	1.60882	1.76502	1.92345	2.08514	2.59609	0.752832
ATP_ADP_mc_p2_GC	37.1806	44.3091	46.0325	50.1396	52.7431	49.8039	56.1344	50.198	54.9202	55.3803	56.5023	51.8742	52.2675	59.3128	58.525
ATP_ADP_mc_p2_MC	8.44515	8.27366	8.14866	7.73289	10.0729	12.7038	16.2096	19.7298	22.8132	25.5219	28.3672	31.211	34.0554	36.8577	38.47
ATP_ADP_mc_p3_GC	5.05675	3.86453	3.82393	3.76145	3.70561	3.67472	3.61546	3.5986	3.5609	3.52818	3.59462	3.92694	3.86262	3.92722	3.64739
ATP_ADP_mc_p3_MC	0.497608	0.527368	0.521805	0.492125	0.524955	0.527597	0.514765	0.547018	0.552274	0.557849	0.534343	0.569198	0.542465	0.577623	0.558293
ATP_ADP_mc_p4_GC	5.09856	4.31556	4.48828	4.43804	4.36783	4.31572	4.31644	4.31177	4.31984	4.32428	4.33622	4.34332	4.34883	4.46058	4.71157
ATP_ADP_mc_p4_MC	0.848115	0.86374	0.875041	1.07148	1.07148	1.07148	1.12333	1.12337	1.12337	1.26572	1.26572	1.26572	1.26572	1.26572	1.26572
ATP_ADP_mc_p5_GC	52.5298	51.9195	50.1338	48.8183	48.1028	47.7451	47.839	47.9746	47.9784	47.9934	47.9528	47.6664	47.6784	47.9511	48.3534
ATP_ADP_mc_p5_MC	6.48786	6.48579	6.48986	6.62277	8.75583	9.96373	10.7791	12.0083	13.2161	14.1635	15.3206	16.4741	17.6233	17.8355	17.8824
ATP_ADP_mc_p6_GC	5.25529	4.71136	4.71136	4.71136	4.71136	4.75873	4.79415	4.83124	4.86992	4.90856	4.94748	4.98654	5.02574	5.69911	6.91696
ATP_ADP_mc_p6_MC	0.648908	0.648692	0.648691	0.987164	0.987164	0.987164	1.50546	1.72771	1.94557	2.16352	2.3816	2.59977	2.818	3.51615	7.25897
ATP_AMP_mc_p1_GC	0	0	0	0	0	0	0	0	0	0	0	0	0	0	0.316891
ATP_AMP_mc_p1_MC	0	0	0	0	0	0	0	0	0	0	0	0	0	0	0
ATP_AMP_mc_p2_GC	0	0	1.31013	1.18315	1.06963	1.00844	0.038309	0.845525	0.753379	0.662758	0.34781	0.832485	1.03309	1.12526	0.906567
ATP_AMP_mc_p2_MC	0.00116935	0.0147209	0.0882498	0.970077	1.52817	1.52817	1.52817	1.52791	1.52758	1.52758	1.52758	1.52758	1.52758	1.52758	1.53057
ATP_AMP_mc_p3_GC	1.64649	1.25546	1.16367	0.992213	0.832518	0.742829	0.50216	0.426254	0.278777	0.148913	0.169045	0.0677193	0	0	0
ATP_AMP_mc_p3_MC	0	0	0	0	0	0	0	0	0	0	0	0	0	0	0.154418
ATP_AMP_mc_p4_GC	0.281768	0.352758	0.308996	0.321724	0.339513	0.352717	0.484348	0.465653	0.497946	0.514534	0.37155	0.340429	0.338531	0.258399	0
ATP_AMP_mc_p4_MC	0.000194788	0.000194755	0.00019248	0.000259775	0.000259775	0.000259775	0.000174112	0.000174133	0.000174133	0.000369745	0.000369745	0.000369745	0.000369745	0.000369745	0.000369745
ATP_AMP_mc_p5_GC	0.132	0.132	0.132	0.132	0.132	0.132	0.111278	0.0911345	0.0715448	0.0519404	0.0324333	0.0129737	0	0	0
ATP_AMP_mc_p5_MC	0.000177169	0.000177198	0.000179471	0.000130007	0.000130007	0.000130007	0.00021567	0.000215649	0.000215649	2.00369e-05	2.00369e-05	2.00369e-05	2.00369e-05	2.00369e-05	2.00369e-05
ATP_AMP_mc_p6_GC	0	0	0	0	0	0	0	0	0	0	0	0	0	0	0
ATP_AMP_mc_p6_MC	1.78253e-05	1.7829e-05	1.78309e-05	0	0	0	0	0	0	0	0	0	0	0	0
ATP_CITRATE_PRO_S_LYASE_RXN_c_p1_GC	0	0	0	0	0	0	0	0	0	0	0	0	0	0	0
ATP_CITRATE_PRO_S_LYASE_RXN_c_p1_MC	0	0	0	0	0	0	0	0	0	0	0	0	0	0	0
ATP_CITRATE_PRO_S_LYASE_RXN_c_p2_GC	0	0	0	0	0	0	0	0	0	0	0	0	0	0	0
ATP_CITRATE_PRO_S_LYASE_RXN_c_p2_MC	0.000433743	0.000433743	0.000433743	0.000433743	0.000433743	0.000433743	0.000433743	0.000433743	0.000433743	0.000433743	0.000433743	0.000433743	0.000433743	0.000433743	0.000433743
ATP_CITRATE_PRO_S_LYASE_RXN_c_p3_GC	0	0	0	0	0	0	0	0	0	0	0	0	0	0	0
ATP_CITRATE_PRO_S_LYASE_RXN_c_p3_MC	0	0	0	0	0	0	0	0	0	0	0	0	0	0	0
ATP_CITRATE_PRO_S_LYASE_RXN_c_p4_GC	0	0	0	0	0	0	0	0	0	0	0	0	0	0	0
ATP_CITRATE_PRO_S_LYASE_RXN_c_p4_MC	0	0	0	0	0	0	0	0	0	0	0	0	0	0	0
ATP_CITRATE_PRO_S_LYASE_RXN_c_p5_GC	0	0	0	0	0	0	0	0	0	0	0	0	0	0	0
ATP_CITRATE_PRO_S_LYASE_RXN_c_p5_MC	0	0	0	0	0	0	0	0	0	0	0	0	0	0	0
ATP_CITRATE_PRO_S_LYASE_RXN_c_p6_GC	0	0	0	0	0	0	0	0	0	0	0	0	0	0	0
ATP_CITRATE_PRO_S_LYASE_RXN_c_p6_MC	0	0	0	0	0	0	0	0	0	0	0	0	0	0	0
ATP_pc_p1_GC	0	0	0	0	0	0	0	0	0	0	0	0	0	0	0
ATP_pc_p1_MC	0	0	0	0	0	0	0	0	0	0	0	0	0	0	0
ATP_pc_p2_GC	0	0	0	0	0	0	0	0	0	0	0	0	0	0	0
ATP_pc_p2_MC	0	0	0	0	0	0	0	0	0	0	0	0	0	0	0
ATP_pc_p3_GC	0	0	0	0	0	0	0	0	0	0	0	0	0	0	0
ATP_pc_p3_MC	0	0	0	0	0	0	0	0	0	0	0	0	0	0	0
ATP_pc_p4_GC	0	0	0	0	0	0	0	0	0	0	0	0	0	0	0
ATP_pc_p4_MC	0	0	0	0	0	0	0	0	0	0	0	0	0	0	0
ATP_pc_p5_GC	0	0	0	0	0	0	0	0	0	0	0	0	0	0	0
ATP_pc_p5_MC	0	0	0	0	0	0	0	0	0	0	0	0	0	0	0
ATP_pc_p6_GC	0	0	0	0	0	0	0	0	0	0	0	0	0	0	0
ATP_pc_p6_MC	0	0	0	0	0	0	0	0	0	0	0	0	0	0	0
ATPase_tx_p1_GC	5.92285	5.92285	5.92285	5.92285	5.92285	5.92285	5.92285	5.92285	5.92285	5.92285	5.92285	5.92285	5.92285	5.92285	5.92285
ATPase_tx_p1_MC	0.708333	0.708333	0.708333	0.708333	0.708333	0.708333	0.708333	0.708333	0.708333	0.708333	0.708333	0.708333	0.708333	0.708333	0.708333
ATPase_tx_p2_GC	59.2285	59.2285	59.2285	59.2285	59.2285	59.2285	59.2285	59.2285	59.2285	59.2285	59.2285	59.2285	59.2285	59.2285	59.2285
ATPase_tx_p2_MC	7.08333	7.08333	7.08333	7.08333	7.08333	7.08333	7.08333	7.08333	7.08333	7.08333	7.08333	7.08333	7.08333	7.08333	7.08333
ATPase_tx_p3_GC	5.92285	5.92285	5.92285	5.92285	5.92285	5.92285	5.92285	5.92285	5.92285	5.92285	5.92285	5.92285	5.92285	5.92285	5.92285
ATPase_tx_p3_MC	0.708333	0.708333	0.708333	0.708333	0.708333	0.708333	0.708333	0.708333	0.708333	0.708333	0.708333	0.708333	0.708333	0.708333	0.708333
ATPase_tx_p4_GC	5.92285	5.92285	5.92285	5.92285	5.92285	5.92285	5.92285	5.92285	5.92285	5.92285	5.92285	5.92285	5.92285	5.92285	5.92285
ATPase_tx_p4_MC	0.708333	0.708333	0.708333	0.708333	0.708333	0.708333	0.708333	0.708333	0.708333	0.708333	0.708333	0.708333	0.708333	0.708333	0.708333
ATPase_tx_p5_GC	59.2285	59.2285	59.2285	59.2285	59.2285	59.2285	59.2285	59.2285	59.2285	59.2285	59.2285	59.2285	59.2285	59.2285	59.2285
ATPase_tx_p5_MC	7.08333	7.08333	7.08333	7.08333	7.08333	7.08333	7.08333	7.08333	7.08333	7.08333	7.08333	7.08333	7.08333	7.08333	7.08333
ATPase_tx_p6_GC	5.92285	5.92285	5.92285	5.92285	5.92285	5.92285	5.92285	5.92285	5.92285	5.92285	5.92285	5.92285	5.92285	5.92285	5.92285
ATPase_tx_p6_MC	0.708333	0.708333	0.708333	0.708333	0.708333	0.708333	0.708333	0.708333	0.708333	0.708333	0.708333	0.708333	0.708333	0.708333	0.708333
A_B_oxidation_x_p1_GC	0	0	0	0	0	0	0	0	0	0	0	0	0	0	0
A_B_oxidation_x_p1_MC	0	0	0	0	0	0	0	0	0	0	0	0	0	0	0
A_B_oxidation_x_p2_GC	0	0	0	0	0	0	0	0	0	0	0	0	0	0	0
A_B_oxidation_x_p2_MC	0	0	0	0	0	0	0	0	0	0	0	0	0	0	0
A_B_oxidation_x_p3_GC	0	0	0	0	0	0	0	0	0	0	0	0	0	0	0
A_B_oxidation_x_p3_MC	0	0	0	0	0	0	0	0	0	0	0	0	0	0	0
A_B_oxidation_x_p4_GC	0	0	0	0	0	0	0	0	0	0	0	0	0	0	0
A_B_oxidation_x_p4_MC	0	0	0	0	0	0	0	0	0	0	0	0	0	0	0
A_B_oxidation_x_p5_GC	0	0	0	0	0	0	0	0	0	0	0	0	0	0	0
A_B_oxidation_x_p5_MC	0	0	0	0	0	0	0	0	0	0	0	0	0	0	0
A_B_oxidation_x_p6_GC	0	0	0	0	0	0	0	0	0	0	0	0	0	0	0
A_B_oxidation_x_p6_MC	0	0	0	0	0	0	0	0	0	0	0	0	0	0	0
AraCore_Biomass_tx_p1_GC	0	0	0	0	0	0	0	0	0	0	0	0	0	0	0
AraCore_Biomass_tx_p1_MC	0	0	0	0	0	0	0	0	0	0	0	0	0	0	0
AraCore_Biomass_tx_p2_GC	0	0	0	0	0	0	0	0	0	0	0	0	0	0	0
AraCore_Biomass_tx_p2_MC	0	0	0	0	0	0	0	0	0	0	0	0	0	0	0
AraCore_Biomass_tx_p3_GC	0	0	0	0	0	0	0	0	0	0	0	0	0	0	0
AraCore_Biomass_tx_p3_MC	0	0	0	0	0	0	0	0	0	0	0	0	0	0	0
AraCore_Biomass_tx_p4_GC	0	0	0	0	0	0	0	0	0	0	0	0	0	0	0
AraCore_Biomass_tx_p4_MC	0	0	0	0	0	0	0	0	0	0	0	0	0	0	0
AraCore_Biomass_tx_p5_GC	0	0	0	0	0	0	0	0	0	0	0	0	0	0	0
AraCore_Biomass_tx_p5_MC	0	0	0	0	0	0	0	0	0	0	0	0	0	0	0
AraCore_Biomass_tx_p6_GC	0	0	0	0	0	0	0	0	0	0	0	0	0	0	0
AraCore_Biomass_tx_p6_MC	0	0	0	0	0	0	0	0	0	0	0	0	0	0	0
BHBDCLOS_RXN_x_p1_GC	0	0	0	0	0	0	0	0	0	0	0	0	0	0	0
BHBDCLOS_RXN_x_p1_MC	0	0	0	0	0	0	0	0	0	0	0	0	0	0	0
BHBDCLOS_RXN_x_p2_GC	0	0	0	0	0	0	0	0	0	0	0	0	0	0	0
BHBDCLOS_RXN_x_p2_MC	0	0	0	0	0	0	0	0	0	0	0	0	0	0	0
BHBDCLOS_RXN_x_p3_GC	0	0	0	0	0	0	0	0	0	0	0	0	0	0	0
BHBDCLOS_RXN_x_p3_MC	0	0	0	0	0	0	0	0	0	0	0	0	0	0	0
BHBDCLOS_RXN_x_p4_GC	0	0	0	0	0	0	0	0	0	0	0	0	0	0	0
BHBDCLOS_RXN_x_p4_MC	0	0	0	0	0	0	0	0	0	0	0	0	0	0	0
BHBDCLOS_RXN_x_p5_GC	0	0	0	0	0	0	0	0	0	0	0	0	0	0	0
BHBDCLOS_RXN_x_p5_MC	0	0	0	0	0	0	0	0	0	0	0	0	0	0	0
BHBDCLOS_RXN_x_p6_GC	0	0	0	0	0	0	0	0	0	0	0	0	0	0	0
BHBDCLOS_RXN_x_p6_MC	0	0	0	0	0	0	0	0	0	0	0	0	0	0	0
BRANCHED_CHAINAMINOTRANSFERILEU_RXN_m_p1_GC	0	0	0	0	0	0	0	0	0	0	0	0	0	0	0
BRANCHED_CHAINAMINOTRANSFERILEU_RXN_m_p1_MC	0	0	0	0	0	0	0	0	0	0	0	0	0	0	0
BRANCHED_CHAINAMINOTRANSFERILEU_RXN_m_p2_GC	0	0	0	0	0	0	0	0	0	0	0	0	0	0	0
BRANCHED_CHAINAMINOTRANSFERILEU_RXN_m_p2_MC	0	0	0	0	0	0	0	0	0	0	0	0	0	0	0
BRANCHED_CHAINAMINOTRANSFERILEU_RXN_m_p3_GC	0	0	0	0	0	0	0	0	0	0	0	0	0	0	0
BRANCHED_CHAINAMINOTRANSFERILEU_RXN_m_p3_MC	0	0	0	0	0	0	0	0	0	0	0	0	0	0	0
BRANCHED_CHAINAMINOTRANSFERILEU_RXN_m_p4_GC	0	0	0	0	0	0	0	0	0	0	0	0	0	0	0
BRANCHED_CHAINAMINOTRANSFERILEU_RXN_m_p4_MC	0	0	0	0	0	0	0	0	0	0	0	0	0	0	0
BRANCHED_CHAINAMINOTRANSFERILEU_RXN_m_p5_GC	0	0	0	0	0	0	0	0	0	0	0	0	0	0	0
BRANCHED_CHAINAMINOTRANSFERILEU_RXN_m_p5_MC	0	0	0	0	0	0	0	0	0	0	0	0	0	0	0
BRANCHED_CHAINAMINOTRANSFERILEU_RXN_m_p6_GC	0	0	0	0	0	0	0	0	0	0	0	0	0	0	0
BRANCHED_CHAINAMINOTRANSFERILEU_RXN_m_p6_MC	0	0	0	0	0	0	0	0	0	0	0	0	0	0	0
BRANCHED_CHAINAMINOTRANSFERILEU_RXN_p_p1_GC	0	0	0	0	0	0	0	0	0	0	0	0	0	0	0
BRANCHED_CHAINAMINOTRANSFERILEU_RXN_p_p1_MC	0	0	0	0	0	0	0	0	0	0	0	0	0	0	0
BRANCHED_CHAINAMINOTRANSFERILEU_RXN_p_p2_GC	0	0	0	0	0	0	0	0	0	0	0	0	0	0	0
BRANCHED_CHAINAMINOTRANSFERILEU_RXN_p_p2_MC	-0.00180531	-0.00180531	-0.00180531	-0.00180531	-0.00180531	-0.00180531	-0.00180531	-0.00180531	-0.00180531	-0.00180531	-0.00180531	-0.00180531	-0.00180531	-0.00180531	-0.00180531
BRANCHED_CHAINAMINOTRANSFERILEU_RXN_p_p3_GC	0	0	0	0	0	0	0	0	0	0	0	0	0	0	0
BRANCHED_CHAINAMINOTRANSFERILEU_RXN_p_p3_MC	0	0	0	0	0	0	0	0	0	0	0	0	0	0	0
BRANCHED_CHAINAMINOTRANSFERILEU_RXN_p_p4_GC	0	0	0	0	0	0	0	0	0	0	0	0	0	0	0
BRANCHED_CHAINAMINOTRANSFERILEU_RXN_p_p4_MC	0	0	0	0	0	0	0	0	0	0	0	0	0	0	0
BRANCHED_CHAINAMINOTRANSFERILEU_RXN_p_p5_GC	0	0	0	0	0	0	0	0	0	0	0	0	0	0	0
BRANCHED_CHAINAMINOTRANSFERILEU_RXN_p_p5_MC	0	0	0	0	0	0	0	0	0	0	0	0	0	0	0
BRANCHED_CHAINAMINOTRANSFERILEU_RXN_p_p6_GC	0	0	0	0	0	0	0	0	0	0	0	0	0	0	0
BRANCHED_CHAINAMINOTRANSFERILEU_RXN_p_p6_MC	0	0	0	0	0	0	0	0	0	0	0	0	0	0	0
BRANCHED_CHAINAMINOTRANSFERLEU_RXN_m_p1_GC	0	0	0	0	0	0	0	0	0	0	0	0	0	0	0
BRANCHED_CHAINAMINOTRANSFERLEU_RXN_m_p1_MC	0	0	0	0	0	0	0	0	0	0	0	0	0	0	0
BRANCHED_CHAINAMINOTRANSFERLEU_RXN_m_p2_GC	0	0	0	0	0	0	0	0	0	0	0	0	0	0	0
[truncated: 8,371 more rows]
